# Supplementary material for: The Burkholderia pseudomallei intracellular ‘TRANSITome’
Source: Nat Commun. 2021 Mar 26;12:1907. doi: 10.1038/s41467-021-22169-1 (PMC7998038; doi:10.1038/s41467-021-22169-1)
Supplement: Supplementary file 3 — Supplementary Data 1 [file 41467_2021_22169_MOESM3_ESM.xlsx]

## Sheet: Sheet1
Gene ID	Name	COG prediction	Functional category		V1	V2	V3	V		C1	C2	C3	C		P1	P2	P3	P
BPSL0002	hypothetical protein	KefB, Kef-type K+ transport systems, membrane components	Inorganic ion transport and metabolism		0.334692	0.209161	-0.41377	0.0716583		1.1375	2.10434	1.43296	1.53605		0.863657	0.240727	0.989188	0.726154
BPSL0005	cobalamin synthesis protein/P47K family protein		General function prediction only		-0.432787	0.208759	0.0832279	-0.0542757		0.694885	0.820416	0.0719548	0.557382		-0.678072	-1.58496	-1.1375	-1.20163
BPSL0006	hypothetical protein		Unknown		1.43296	1.53605	1.72247	1.58496		NaN	0.917104	0.431677	NaN		0.480763	-0.0352525	0.606293	0.343259
BPSL0008	general secretory pathway protein E		Intracellular trafficking and secretion		0.263034	0.0443941	-1.1375	-0.276692		1.48543	1.96347	2.53605	2		2.43296	1.63227	1.58496	1.88753
BPSL0009	general secretory pathway protein F		Intracellular trafficking and secretion		0.0612315	-0.5617	0.186762	-0.0762731		0.298298	0.423829	-0.217717	0.160794		1.07039	2.16993	1	1.43296
BPSL0011	general secretory pathway protein G		Intracellular trafficking and secretion		0.333273	-0.289657	0.458803	0.19577		0.397233	-0.244313	0.271702	0.134199		1.72247	1.1375	1.26303	1.37851
BPSL0013	general secretory pathway protein I		Intracellular trafficking and secretion		0.277084	-0.471378	0.151552	0.0140482		0.864317	0.115856	0.738786	0.601283		1.20163	1.26303	1.26303	1.26303
BPSL0018	general secretory pathway protein N		Intracellular trafficking and secretion		0.155005	0.029474	-0.486541	-0.10803		0.268935	-0.353995	0.394466	0.131431		1.1375	2.26303	2.20163	1.848
BPSL0019	outer membrane efflux lipoprotein		Intracellular trafficking and secretion		0.753984	0.628453	0.112437	0.490949		-0.847997	-1.58496	-1.20163	-1.1375		-1.58496	-1.43296	-2.1375	-1.72247
BPSL0024	LrgA family protein	TolC, Outer membrane protein	General function prediction only		0.410693	NaN	0.285162	NaN		1.32193	1.67807	2.1375	1.72247		-1.20163	0.184425	-1.43296	-0.816723
BPSL0025	hypothetical protein	LrgB, Putative effector of murein hydrolase	Cell envelope biogenesis, outer membrane		-1.20163	0.459432	NaN	NaN		1.13915	1.926	1.07039	1.37851		0.200856	0.326387	-0.315159	0.0633528
BPSL0038	binding-protein-dependent transport systems inner membrane component	TauC, ABC-type nitrate/sulfonate/bicarbonate transport system, permease componen	Inorganic ion transport and metabolism		1.43296	1.07039	2	1.48543		0.834422	0.708891	0.192876	0.571388		0.498466	0.623997	-0.0175494	0.360962
BPSL0039	sensor kinase protein	BaeS, Signal transduction histidine kinase	Signal transduction mechanisms		1.58496	2.45943	1.07039	1.72247		0.622397	0.496866	-0.126064	0.359363		NaN	0.58442	NaN	NaN
BPSL0041	outer membrane porin lipoprotein precursor	OmpC, Outer membrane protein (porin)	Cell envelope biogenesis, outer membrane		3.88753	2.74416	2.10434	2.90689		0.956635	NaN	0.831105	NaN		0.603512	0.966082	NaN	NaN
BPSL0047	ABC transport system ATP-binding protein	LivG, ABC-type branched-chain amino acid transport systems, ATPase component	Amino acid transport and metabolism		0.780626	NaN	NaN	NaN		-0.567323	0.0742226	-0.0513083	-0.188812		2	1.1375	1.88753	1.67807
BPSL0050	hypothetical protein	LivK, ABC-type branched-chain amino acid transport systems, periplasmic component	Amino acid transport and metabolism		2.76553	1.32193	2.10434	2.07039		-0.555842	-0.0398272	0.0857036	-0.177331		1.67807	1.67807	1.43296	1.58496
BPSL0051	putative phenylacetaldehyde dehydrogenase	PutA, NAD-dependent aldehyde dehydrogenases	Energy production and conversion		1.32193	0.0473057	1.1375	1.07039		0.269132	0.910678	0.785147	0.647644		1.26303	1.20163	1.37851	1.26303
BPSL0058	fatty acid desaturase		Lipid metabolism		-0.395575	0.352886	0.227355	0.089852		1.07039	1.20163	0.584963	0.952329		-2.43296	-1.20163	-1.37851	-1.63227
BPSL0059	hypothetical protein	PaaX, Phenylacetic acid-responsive transcriptional repressor	Transcription		1.1375	1.07039	1.48543	1.20163		0.817062	0.691531	0.0686007	0.554028		-0.873064	NaN	NaN	NaN
BPSL0067	hypothetical protein	PaaX, Phenylacetic acid-responsive transcriptional repressor	Transcription		0.143243	0.268773	NaN	NaN		-1.63227	-1.32193	-2.29278	-1.76553		0.848946	0.974477	NaN	NaN
BPSL0073	DNA gyrase subunit B		DNA replication, recombination, and repair		1.88753	0.717376	1	1.20163		NaN	0.534428	NaN	NaN		-1.07039	-0.169925	NaN	NaN
BPSL0075	chromosomal replication initiation protein	DnaA, ATPase involved in DNA replication initiation	DNA replication, recombination, and repair		-1.43296	-2.03562	-1.848	-1.76553		-0.0102737	-0.135805	-0.65182	-0.273308		0.91125	0.785719	0.269704	0.648215
BPSL0075A	50S ribosomal protein L34		Translation, ribosomal structure and biogenesis		NaN	0.636901	0.999471	NaN		-1.07039	-2.07039	-1.1375	-1.43296		0.967351	0.21889	0.84182	0.704317
BPSL0078	putative inner membrane protein translocase component YidC		Intracellular trafficking and secretion		0.447696	0.322165	-0.300766	0.184661		0.62531	0.109295	0.750841	0.487806		1.32193	NaN	NaN	NaN
BPSL0079	hypothetical protein		Unknown		-0.558388	0.0645421	0.190072	-0.0729619		0.632268	0.807355	1.80735	1.08233		0.0864969	-0.429518	0.212028	-0.0510067
BPSL0080	tRNA modification GTPase TrmE		Translation, ribosomal structure and biogenesis		1.1375	1.48543	2.10434	1.58496		0.881915	0.756384	0.133454	0.61888		-1.07039	-2.90689	-1.20163	-1.72247
BPSL0081	putative phage integrase	XerD, Site-specific recombinase XerD	DNA replication, recombination, and repair		1.20163	1.1375	2.1375	1.48543		-0.0460426	0.079488	NaN	NaN		0.578045	-0.0635013	0.452514	0.31501
BPSL0088	hypothetical protein		Unknown		0.102739	0.618754	0.744285	0.48125		1.43296	1.76553	1.20163	1.48543		-0.463782	0.0522329	0.177764	-0.0852706
BPSL0089	hypothetical protein		Unknown		0.302563	0.793549	1	0.698704		1.63227	2.07039	1.32193	1.67807		0.270134	-0.371412	0.144603	0.00709956
BPSL0091, BPSL0950, BPSL1658, BPSL3116	putative transposase protein		DNA replication, recombination, and repair		NaN	-0.458265	NaN	NaN		1.07039	1.1375	1.00328	1.07039		0.0130547	-0.50296	0.138586	-0.124449
BPSL0095	hypothetical protein		Unknown		0.753019	0.111473	0.627488	0.489985		0.519809	-0.121737	0.394278	0.256774		-1.26303	-2.07039	-1.48543	-1.58496
BPSL0096	spermidine n(1)-acetyltransferase		Translation, ribosomal structure and biogenesis		0.53662	0.89919	NaN	NaN		1.26303	1.48543	NaN	NaN		0.708001	0.0664547	0.58247	0.444966
BPSL0097	hypothetical protein		Unknown		1.07039	1.20163	1.63227	1.32193		-0.404081	0.218849	0.34438	0.0813451		-0.100553	0.522378	0.647909	0.384875
BPSL0098	hypothetical protein		Unknown		-0.384221	0.36424	0.238709	0.101205		0.678072	0.807355	2.07039	1.18527		-0.152003	2.03562	NaN	NaN
BPSL0103	RNA polymerase sigma factor	RpoD, DNA-directed RNA polymerase, sigma subunit	Transcription		0.706498	0.190482	0.832028	0.568994		1.1375	1.26303	1.48543	1.26303		NaN	NaN	0.0444711	NaN
BPSL0108	putative extracellular solute-binding lipoprotein	PotD, Spermidine/putrescine-binding periplasmic protein	Amino acid transport and metabolism		NaN	-1.00687	NaN	NaN		NaN	0.0448845	-0.75295	NaN		-1.1375	-0.765535	-1.32193	-1.1375
BPSL0110	putative carbon-nitrogen hydrolase		General function prediction only		-0.256099	0.385448	0.259917	0.122413		-0.0595906	0.0659403	NaN	NaN		-1.1375	-1.20163	-1.26303	-1.20163
BPSL0111	portal protein	Bacteriophage capsid portal protein	General function prediction only		-0.397345	0.225585	0.351116	0.0880819		-1.1375	-1.48543	-1.32193	-1.32193		0.132388	0.648403	0.773934	0.510899
BPSL0113	hypothetical protein		Unknown		-0.383709	0.364753	0.239222	0.101719		NaN	0.80348	NaN	NaN		-0.925999	-1.72247	-1.32193	-1.32193
BPSL0114	hypothetical protein	PaaI, Uncharacterized protein, possibly involved in aromatic compounds catabolism	Secondary metabolites biosynthesis, transport, and catabolism		-0.0686571	0.554273	0.679804	0.416769		-1.43296	-0.137504	-1.848	-1.13949		-2.29278	-0.847997	-3.58496	-2.29278
BPSL0118	DNA topoisomerase III		DNA replication, recombination, and repair		0.324047	-0.424415	0.198516	0.0610116		-1.32193	-1.20163	-0.584963	-1.1375		0.10183	0.227361	-0.414185	-0.0356737
BPSL0119	putative thioredoxin		Unknown		0.314408	0.188877	-0.327138	0.0513732		-0.265495	-0.907041	-0.391026	-0.528529		-0.786596	-1.48543	-1.67807	-1.3167
BPSL0121	peptide deformylase	Def, N-formylmethionyl-tRNA deformylase	Translation, ribosomal structure and biogenesis		0.431703	0.557234	NaN	NaN		0.664049	1.26303	1.48543	1.1375		0.105569	0.231101	-0.51736	-0.0319343
BPSL0123	putative LysE type translocator protein	RhtB, Putative threonine efflux protein	Amino acid transport and metabolism		0.655615	-0.0928461	0.530084	0.39258		1.1375	1.32193	1.58496	1.37851		0.059417	-0.456598	0.184948	-0.0780866
BPSL0128	response regulator protein	AtoC, Response regulator containing CheY-like receiver, AAA-type ATPase, and DNA-binding domains	Signal transduction mechanisms		-1.26303	-1.67807	-1.1375	-1.37851		0.477417	NaN	-0.145513	NaN		0.0707658	NaN	-0.0547651	NaN
BPSL0130A	hypothetical protein		Unknown		-0.312269	0.203746	0.329277	0.0662427		0.898829	0.773298	0.257283	0.635795		1.63227	2.20163	1.26303	1.72247
BPSL0133	hypothetical protein		Unknown		-0.518108	0.230353	0.104822	-0.032682		-0.260626	0.38092	0.255389	0.117885		0.862496	-1.67807	-1.07039	-0.628655
BPSL0137	hypothetical protein	Prophage antirepressor	Transcription		0.0298213	-0.611725	-0.0957095	-0.233213		0.815783	0.941314	0.192852	0.678279		1.67807	1.48543	1.37851	1.53605
BPSL0139	putative phage DNA-binding protein		Unknown		1.48543	2.23266	1.53605	1.76553		NaN	0.117321	NaN	NaN		-0.00853899	-0.524554	0.116992	-0.146043
BPSL0142	putative phage-encoded membrane protein		Unknown		0.320586	0.195055	-0.32096	0.0575518		NaN	1.26303	1.53605	NaN		NaN	0.532888	0.0474613	NaN
BPSL0143	hypothetical protein		Unknown		-1.63227	-1.88753	-1.43296	-1.63227		-1.20163	-1.80735	-1.07039	-1.37851		-0.0340989	0.607447	0.481916	0.344413
BPSL0147	hypothetical protein		Unknown		1.76553	1.20163	1.88753	1.63227		-0.548164	-0.0321492	0.0933817	-0.169653		1.1375	1.72247	-0.120294	1.26303
BPSL0148	hypothetical protein	Phage_E, Phage tail protein E.	Unknown		1.1375	2.16993	1.07039	1.43296		-1.53605	-2.67807	-1.1375	-1.80735		-0.496466	0.126464	0.251995	-0.011039
BPSL0149	phage major tail tube protein		General function prediction only		1.1375	2.40599	1.43296	1.76553		NaN	NaN	-0.618662	NaN		-1.07039	-0.786596	-1.1375	-0.998163
BPSL0150, BPSS1084,	bacteriophage major tail sheath protein		General function prediction only		0.470957	NaN	-0.151973	NaN		0.736966	-1.848	-1.32193	-0.810986		0.396008	0.521539	-0.226923	0.258504
BPSL0155	phage baseplate assembly protein		General function prediction only		0.793549	1.76553	1.26303	1.26303		NaN	-0.648473	NaN	NaN		-0.163757	-0.649184	NaN	NaN
BPSL0159	phage tail completion protein		General function prediction only		0.479745	-0.268716	0.354214	0.216711		-0.495798	0.145748	0.0202167	-0.117287		-1.37851	0.736966	NaN	NaN
BPSL0160	phage tail completion protein		General function prediction only		0.390486	-0.232445	0.516017	0.252982		NaN	0.0443315	0.529758	NaN		-1.1375	-1.63227	NaN	NaN
BPSL0165	putative phage-encoded membrane protein		General function prediction only		0.388355	-0.253191	0.262825	0.125321		-0.0291594	0.612387	0.486856	0.349352		0.119698	-0.396317	0.245229	-0.0178057
BPSL0165, BPSS1070	putative phage-encoded membrane protein		General function prediction only		0.383679	-0.364782	0.258149	0.120645		NaN	NaN	-1.1375	NaN		-0.942356	-0.30081	-0.426341	-0.563844
BPSL0167	hypothetical protein		General function prediction only		2.10434	0.871554	1.63227	1.53605		-0.025189	0.597742	0.723273	0.460238		-0.371314	0.377147	0.251616	0.114112
BPSL0168	phage head completion/stabilization protein		General function prediction only		0.673916	0.799447	0.157901	0.536412		0.728267	0.602736	-0.0201942	0.465233		1.43296	NaN	NaN	NaN
BPSL0172	phage terminase, ATPase subunit		Unknown		1.26303	1.07039	1.43296	1.26303		-1.07039	-1.37851	-1.53605	-1.32832		NaN	NaN	1.67807	NaN
BPSL0180	HpcH/HpaI aldolase family protein	HpcH, 2,4-dihydroxyhept-2-ene-1,7-dioic acid aldolase	Carbohydrate transport and metabolism		2.98185	2.40599	1.02467	2.1375		NaN	NaN	0.637146	NaN		NaN	-1.22672	-0.378721	NaN
BPSL0181	hypothetical protein		General function prediction only		0.436262	0.921689	NaN	NaN		-0.0888088	0.0367221	-0.604824	-0.226312		-1.48543	-1.43296	-2	-1.67807
BPSL0183	penicillin-binding protein 2	FtsI, Cell division protein FtsI/penicillin-binding protein 2	Cell envelope biogenesis, outer membrane		0.811609	0.170063	0.686078	0.548575		-2.45943	-3.12102	-1.63227	-2.40599		NaN	NaN	-0.121205	NaN
BPSL0186	rod shape-determining protein MreB	MreB, Actin-like ATPase involved in cell morphogenesis	Cell division and chromosome partitioning		-1.07039	-1.1375	-2.10434	-1.43296		0.46302	NaN	-0.159911	NaN		1.67807	1.20163	1.26303	1.37851
BPSL0188	aspartyl/glutamyl-tRNA amidotransferase subunit A	GatA, Asp-tRNAAsn/Glu-tRNAGln amidotransferase A subunit and related amidases	Translation, ribosomal structure and biogenesis		0.263034	-1.63227	-0.925999	-0.765078		0.104206	-0.411809	0.229737	-0.0332978		0.316231	0.1907	-0.325315	0.0531965
BPSL0191	endonuclease/exonuclease/phosphatase family protein	XthA, Exonuclease III	DNA replication, recombination, and repair		NaN	0.956256	0.830725	NaN		0.164024	0.80557	0.680039	0.542535		-2.7866	-1.26303	-2	-2.03562
BPSL0192	NADP-dependent alcohol dehydrogenase	AdhP, Zn-dependent alcohol dehydrogenases	Carbohydrate transport and metabolism		-0.447459	2	1.76553	1.88753		0.646602	0.772133	0.0236712	0.509099		0.327183	NaN	0.610445	NaN
BPSL0197	homoserine O-acetyltransferase	MET2, Homoserine acetyltransferase	Amino acid transport and metabolism		0.200807	0.326337	-0.422124	0.0633027		-0.451365	0.190181	0.0646506	-0.072853		-2.40599	-1.53605	-1.96347	-1.96347
BPSL0200	acetylglutamate kinase	ArgB, Acetylglutamate kinase	Amino acid transport and metabolism		-0.322008	0.300923	0.426454	0.16342		-0.313537	0.328009	0.202478	0.0649743		1.48543	1.48543	2.20163	1.72247
BPSL0201	sensor kinase protein	BaeS, Signal transduction histidine kinase	Signal transduction mechanisms		1.32193	-0.514573	1.1375	0.648286		0.288079	-0.353467	0.162548	0.0250448		1.53605	1.37851	2.63227	1.848
BPSL0203	ATP-dependent protease ATP-binding subunit	HslU, ATP-dependent protease HslVU (ClpYQ), ATPase subunit	Posttranslational modification, protein turnover, chaperones		0.118542	0.741472	0.867003	0.603969		1.07039	1.20163	1.37851	1.26303		-0.315195	0.20082	0.326351	0.0633169
BPSL0204	ATP-dependent protease peptidase subunit	HslV, ATP-dependent protease HslVU (ClpYQ), peptidase subunit	Posttranslational modification, protein turnover, chaperones		0.0939083	-0.547638	-0.0316225	-0.169126		1.20163	1.37851	1.67807	1.43296		-0.0187374	0.106794	-0.534753	-0.156241
BPSL0206	hypothetical protein	Putative GTPases	General function prediction only		1.926	1.20163	1.848	1.67807		0.678072	0.807355	1.20163	0.895687		-0.169925	NaN	-1.58496	NaN
BPSL0212	S-adenosylmethionine synthetase	MetK, S-adenosylmethionine synthetase	Coenzyme metabolism		0.723771	NaN	0.10084	NaN		0.452307	-0.296154	0.326775	0.189273		-1.26303	-2.1375	-1.48543	-1.63227
BPSL0212A	hypothetical protein		Unknown		0.070889	-0.570657	-0.0546419	-0.192145		-0.31386	0.202155	0.327686	0.0646515		-1.07039	-1.88753	-1.1375	-1.37851
BPSL0213	hypothetical protein	Protein involved in biosynthesis of mitomycin antibiotics/polyketide fumonisin	Secondary metabolites biosynthesis, transport, and catabolism		0.282927	0.408458	NaN	NaN		1.07039	1.1375	1.26303	1.1375		-0.765535	-2.63227	-1.07039	-1.58496
BPSL0214	hypothetical protein		Unknown		1.63227	1.67807	1.88753	1.72247		1.48543	0.722466	0.963474	1.05712		NaN	-0.167838	NaN	NaN
BPSL0217	hypothetical protein	Carboxylate/Amino Acid/Amine Transporter	Amino acid transport and metabolism		0.0563657	0.804827	NaN	NaN		0.922768	NaN	NaN	NaN		-1.07039	0.736966	0.556393	0.0743232
BPSL0218	putative transporter protein	AraJ, Arabinose efflux permease	Carbohydrate transport and metabolism		-1	-1.53605	-1.48543	-1.32193		NaN	NaN	0.2653	NaN		0.584407	-0.0385233	NaN	NaN
BPSL0219	hypothetical protein		Unknown		0.547815	0.422284	-0.200646	0.284781		-1.37851	-0.0703893	-1.76553	-1.07148		NaN	0.0425505	NaN	NaN
BPSL0221	hypothetical protein		Unknown		3.59694	2.53605	2.23266	2.7866		0.318628	0.193097	-0.322918	0.0555936		1.32193	1.1375	1.37851	1.32193
BPSL0243	endonuclease/exonuclease/phosphatase family protein	ElsH, Metal-dependent hydrolase	General function prediction only		-0.407853	0.340608	0.215077	0.0775739		1.26303	1.48543	1.848	1.53605		-0.270073	0.352857	0.478388	0.215353
BPSL0246	putative FAD dependent oxidoreductase	Predicted dehydrogenase	General function prediction only		0.486949	-0.261512	0.361418	0.223914		-1.37851	-2.16993	-1.72247	-1.76553		2.56071	2.16993	1.20163	1.96347
BPSL0247	putative iron-sulfur protein		Unknown		0.269238	0.394769	-0.353693	0.131734		1.1375	1.26303	1.43296	1.26303		NaN	0.99013	0.62756	NaN
BPSL0249	putative periplasmic dipeptide transport protein	DdpA, ABC-type dipeptide transport system, periplasmic component	Amino acid transport and metabolism		0.155368	-0.360647	0.280899	0.0178644		0.312953	-0.309977	0.438484	0.175449		1.20163	-0.888969	1.72247	0.678377
BPSL0251	putative dipeptide transport system permease protein	DppC, ABC-type dipeptide/oligopeptide/nickel transport systems, permease components	Amino acid transport and metabolism		NaN	NaN	0.197605	NaN		0.0125029	0.138033	-0.610427	-0.125		1.07039	1.67807	1.20163	1.32193
BPSL0252	putative dipeptide transport system ATP-binding protein	DppD, ABC-type dipeptide/oligopeptide/nickel transport system, ATPase component	Amino acid transport and metabolism		NaN	-0.440655	NaN	NaN		NaN	-0.389369	0.359093	NaN		1.26303	NaN	1.848	NaN
BPSL0253	dipeptide transporter ATP-binding subunit	AppF, ABC-type oligopeptide transport system, ATPase component	Amino acid transport and metabolism		0.794102	0.0456415	NaN	NaN		0.313546	0.439077	-0.202469	0.176043		3.01792	1.26303	1.48543	1.926
BPSL0262	putative transglycosylase	MltE, Soluble lytic murein transglycosylase and related regulatory proteins	Cell envelope biogenesis, outer membrane		1	0.302563	1.1375	1.07039		0.259288	-0.363642	0.384819	0.121785		1.63227	1.26303	1.37851	1.43296
BPSL0263	hypothetical protein	Predicted nucleoside-diphosphate-sugar epimerases	Cell envelope biogenesis, outer membrane		0.423519	0.297988	-0.218027	0.160485		1.26303	1.48543	1.848	1.53605		-0.17249	0.575971	NaN	NaN
BPSL0264	hypothetical protein	Gst, Glutathione S-transferase	Posttranslational modification, protein turnover, chaperones		0.148081	-0.493465	0.0225504	-0.114953		1.67807	1	1.07039	1.26303		0.774259	0.648728	0.132713	0.511225
BPSL0268	putative negative regulator of flagellin synthesis	FlgM, Negative regulator of flagellin synthesis (anti-sigma28 factor)	Transcription		0.307265	-0.334281	0.181734	0.0442305		-0.540821	-0.0248055	0.100725	-0.162309		1.37851	1.72247	1.72247	1.58496
BPSL0269	flagellar basal body P-ring biosynthesis protein		Unknown		0.0832754	0.195829	NaN	NaN		NaN	-0.345892	NaN	NaN		-1	-2.7866	-1.07039	-1.63227
BPSL0275	flagellar basal body rod protein FlgG		Cell motility and secretion		NaN	NaN	0.200293	NaN		0.296594	0.171063	-0.344952	0.0335598		-1.43296	-1.07039	-1.80735	-1.43296
BPSL0281	flagellar hook-associated protein FlgL	FlgL, Flagellin and related hook-associated proteins	Cell motility and secretion		0.117364	0.633379	0.75891	0.495875		0.295412	0.780839	NaN	NaN		-1.07039	-1.20163	-0.678072	-1.07039
BPSL0284	putative chromate transport protein	ChrA, Chromate transport protein ChrA	Inorganic ion transport and metabolism		1.07039	-0.447459	1.53605	1.20163		-0.828719	NaN	-0.343292	NaN		-0.488596	NaN	NaN	NaN
BPSL0292	hypothetical protein	Predicted integral membrane protein	General function prediction only		0.330132	0.2046	-0.41833	0.0670962		-1.32193	-0.137504	0.263034	-0.398799		0.827502	0.0790401	0.701971	0.564468
BPSL0293	putative glucosyltransferase	Glycosyltransferases, probably involved in cell wall biogenesis	Cell envelope biogenesis, outer membrane		0.601688	-0.0212423	0.727218	0.464184		0.128201	-0.49473	0.253732	-0.00930274		-1.848	-1.58496	-2.67807	-2.03562
BPSL0296	hypothetical protein		Unknown		-0.0201762	0.495839	0.62137	0.358335		-0.0566123	0.459403	0.584934	0.321899		0.862496	-1.1375	NaN	NaN
BPSL0297	glutathione reductase	Lpd, Pyruvate/2-oxoglutarate dehydrogenase complex, dihydrolipoamide dehydrogenase (E3) component, and related enzymes	Energy production and conversion		0.0886152	NaN	0.711546	NaN		1.63227	1.20163	1.37851	1.37851		0.607329	0.481799	-0.0342166	0.344295
BPSL0300	hypothetical protein		Unknown		1.53605	1.96347	1.25536	1.58496		0.383671	-0.257875	0.25814	0.120636		0.52031	0.00429516	0.645841	0.382807
BPSL0301	putative cheavy metal binding protein	CopZ, Copper chaperone	Inorganic ion transport and metabolism		NaN	NaN	-0.722074	NaN		0.72197	-0.0264913	0.59644	0.458936		0.567041	-1.67807	-1.32193	-0.810986
BPSL0307	outer membrane efflux protein	TolC, Outer membrane protein	Cell envelope biogenesis, outer membrane		-0.153111	NaN	0.469819	NaN		0.882534	0.240988	0.757003	0.619499		-1.07039	-1.32193	-1.1375	-1.20163
BPSL0312	glucosamine--fructose-6-phosphate aminotransferase	GlmS, Glucosamine 6-phosphate synthetase, contains amidotransferase and phosphosugar isomerase domains	Cell envelope biogenesis, outer membrane		-0.0568041	0.691657	0.566126	0.428623		0.258125	0.383656	-0.257891	0.120621		2.03562	1.53605	1.926	1.848
BPSL0322	LacI family regulatory protein	PurR, Transcriptional regulators	Transcription		0.206206	-0.416724	0.331737	0.0687024		1.07039	NaN	1	NaN		NaN	0.572364	-0.0505672	NaN
BPSL0324	putative sodium bile acid symporter family protein	Predicted Na+-dependent transporter	General function prediction only		NaN	NaN	-1.43296	NaN		NaN	0.575227	-0.173235	NaN		-0.163561	0.45937	0.584901	0.321866
BPSL0325	hypothetical protein		Unknown		1.1375	-0.514573	1.32193	0.648286		0.678072	0.807355	1	0.828476		0.599598	0.725129	-0.0233334	0.462094
BPSL0327	LysR family regulatory protein	LysR, Transcriptional regulator	Transcription		0.0460188	NaN	NaN	NaN		-2.98185	-1.32193	-1.1375	-1.80735		-1.07039	-1.88753	-1.07039	-1.32193
BPSL0328	putative 2-nitropropane dioxygenase	Dioxygenases related to 2-nitropropane dioxygenase	General function prediction only		0.125507	-2.3635e-05	-0.516039	-0.137527		-1.32193	-1.58496	-1.32193	-1.37851		-0.0283201	0.613226	0.487695	0.350192
BPSL0329	putative hydrolase	MhpC, Predicted hydrolases or acyltransferases (alpha/beta hydrolase superfamily)	Energy production and conversion		0.07073	0.69366	0.819192	0.556157		-1.58496	-2.10434	-1.67807	-1.80735		0.308069	0.182538	-0.333477	0.0450345
BPSL0330	transcription regulator AsnC	Lrp, Transcriptional regulators	Transcription		-0.328282	0.420179	0.294648	0.157146		NaN	-0.0754043	NaN	NaN		0.432959	-0.888969	1.20163	0.248542
BPSL0335	glyoxalase/bleomycin resistance protein/dioxygenase superfamily protein	Predicted dioxygenase of extradiol dioxygenase family	General function prediction only		NaN	0.578313	NaN	NaN		1.26303	1.01197	1.1375	1.1375		-0.323219	-0.299711	-0.44875	-0.385716
BPSL0336	hypothetical protein	Predicted esterase of the alpha/beta hydrolase fold	General function prediction only		1.53605	2.26303	1.26303	1.67807		0.0219245	0.644854	0.770385	0.507351		-0.494698	0.0213175	0.146848	-0.116186
BPSL0340	transcription regulator AsnC	Lrp, Transcriptional regulators	Transcription		1.72247	1.20163	1.07039	1.32193		0.161199	0.90966	0.78413	0.646626		0.662175	0.536644	-0.0862865	0.39914
BPSL0342	hypothetical protein	Predicted membrane protein	Unknown		-0.450929	0.172001	0.297532	0.0344975		1.76553	1.20163	1.43296	1.48543		-0.944155	-0.42814	-0.302609	-0.565643
BPSL0345	hypothetical protein		Unknown		0.0489096	NaN	-1.43296	NaN		0.377289	NaN	0.862716	NaN		0.766383	0.0179219	NaN	NaN
BPSL0347	putative insertion element protein		Unknown		0.688016	0.0650856	0.813547	0.550513		0.175112	-0.447818	0.300643	0.0376085		1.26303	NaN	NaN	NaN
BPSL0355	putative inward rectifier potassium channel protein		Unknown		NaN	NaN	-1.20163	NaN		NaN	0.571523	-0.0514069	NaN		NaN	1.48543	NaN	NaN
BPSL0359	hypothetical protein		Unknown		2	1.26303	2.43296	1.88753		0.650245	0.775776	0.0273154	0.512742		0.524964	0.399434	-0.116582	0.26193
BPSL0372	putative carbonic anhydrase	CynT, Carbonic anhydrase	Inorganic ion transport and metabolism		NaN	-0.14895	NaN	NaN		0.324353	-0.424108	0.198822	0.0613186		1.32193	1.1375	1.53605	1.33183
BPSL0373	bifunctional isocitrate dehydrogenase kinase/phosphatase protein	Isocitrate dehydrogenase kinase/phosphatase	Signal transduction mechanisms		-0.360456	0.262474	0.388004	0.12497		1.20163	1.43296	1.80735	1.48543		0.150231	0.635658	NaN	NaN
BPSL0374	metallo-beta-lactamase family protein	GloB, Zn-dependent hydrolases, including glyoxylases	General function prediction only		2.80735	1.53605	2.07039	2.1375		0.895109	0.253563	0.769578	0.632074		0.481867	0.607398	-0.141063	0.344364
BPSL0377	hypothetical protein	PaaJ, Acetyl-CoA acetyltransferase	Lipid metabolism		-0.0489096	2.96347	1.72247	1.88753		-0.236124	0.279891	0.405422	0.142387		1.1375	2.1375	1.32193	1.53605
BPSL0378	MarR family regulatory protein	MarR, Transcriptional regulators	Transcription		0.466031	NaN	-0.156899	NaN		NaN	1.37851	1.67807	NaN		-0.00139874	0.124132	-0.624328	-0.138902
BPSL0381	thiol:disulfide interchange protein	DsbG, Protein-disulfide isomerase	Posttranslational modification, protein turnover, chaperones		0.536433	NaN	0.0510066	NaN		1.20163	1.43296	1.76553	1.48543		NaN	NaN	0.286947	NaN
BPSL0387	hypothetical protein		Unknown		NaN	NaN	-0.612436	NaN		1.07039	0.584963	1.26303	0.972795		0.0547735	0.803234	NaN	NaN
BPSL0392	hypothetical protein		Unknown		-0.247208	-0.372739	-0.375722	-0.372782		0.913581	0.16512	0.788051	0.650547		0.378512	1.32193	1.72247	1.32193
BPSL0393	putative patatin-like phospholipase	RssA, Predicted esterase of the alpha-beta hydrolase superfamily	General function prediction only		0.247776	0.996236	0.870706	0.733202		0.610352	0.156712	NaN	NaN		0.152003	0.888969	1.20163	0.6
BPSL0395	putative cytidylyltransferase	RfaE, ADP-heptose synthase, bifunctional sugar kinase/adenylyltransferase	Cell envelope biogenesis, outer membrane		-0.296656	0.326275	0.451806	0.188771		-0.359108	0.389352	0.263822	0.126317		-1.20163	-1.63227	-1.37851	-1.37851
BPSL0397	pantothenate kinase	Putative transcriptional regulator, homolog of Bvg accessory factor	General function prediction only		0.238581	-0.384348	0.364113	0.101079		0.377885	0.503416	-0.13813	0.240381		2.10434	1.1375	2.65535	1.96347
BPSL0402	ABC transporter system ATP-binding protein	Ttg2A, ABC-type transport system involved in resistance to organic solvents, ATPase component	Secondary metabolites biosynthesis, transport, and catabolism		1.848	1.80735	1.20163	1.63227		0.013851	0.139382	-0.60908	-0.123653		-0.163274	0.478272	0.352741	0.215238
BPSL0405	hypothetical protein	Predicted integral membrane protein	Unknown		NaN	-0.692786	NaN	NaN		0.500088	0.625619	-0.122842	0.362585		-1.20163	0.358454	-1.37851	-0.740564
BPSL0412	hypothetical protein		Unknown		0.0520525	0.177583	-0.463963	-0.085451		1.00328	1.07039	1.1375	1.07039		0.488405	-0.134525	0.613936	0.350902
BPSL0413	lipoyltransferase	lipB, lipoate-protein ligase B, intracelluar growth and virulence	Unknown		-0.149954	-0.7915	-0.275485	-0.412989		0.403624	0.278093	-0.237922	0.14059		1.32193	1.72247	1.20163	1.43296	Pilatz S et al.: Identification of Burkholderia pseudomallei genes required for the intracellular life cycle and in vivo virulence. Infect Immun 2006, 74:3576-3586.
BPSL0414	LipA, Lipoate synthase		Unknown		3.36457	2.16993	1.72247	2.40599		-0.180711	-0.80364	-0.055179	-0.318214		0.174124	-0.574337	0.0485933	-0.0889109
BPSL0415	pseudo		Unknown		0.459523	-0.163407	0.585054	0.322019		0.950562	NaN	0.825031	NaN		0.192645	NaN	-1.53605	NaN
BPSL0419	putative trifunctional protein [includes: enoyl-CoA hydratase; 3,2-trans-enoyl-CoA isomerase; 3-hydroxyacyl-CoA dehydrogenase	FadB, 3-hydroxyacyl-CoA dehydrogenase	Lipid metabolism		-0.619403	0.0035274	0.129059	-0.133976		-2.37851	-1.43296	-1.26303	-1.67807		NaN	NaN	-0.541328	NaN
BPSL0428	hypothetical protein	TrxA, Thiol-disulfide isomerase and thioredoxins	Posttranslational modification, protein turnover, chaperones		NaN	0.849334	NaN	NaN		-2	-1.58496	-1.1375	-1.58496		0.0164229	-0.109108	-0.625123	-0.246612
BPSL0430	putative thioesterase	GrsT, Predicted thioesterase involved in non-ribosomal peptide biosynthesis	Secondary metabolites biosynthesis, transport, and catabolism		0.496867	0.622398	-0.0191485	0.359363		NaN	NaN	NaN	NaN		1.63227	1.43296	1.80735	1.63227
BPSL0435	ammonium transporter family protein	AmtB, Ammonia permease	Inorganic ion transport and metabolism		-0.0340335	0.481982	0.607512	0.344478		-1.63227	-1.58496	-2.23266	-1.80735		1.26303	1.48543	1.848	1.53605
BPSL0437	glutathione synthetase	RimK, Glutathione synthase/Ribosomal protein S6 modification enzyme (glutaminyl transferase)	Coenzyme metabolism		NaN	0.270578	0.145047	NaN		-1	-2.16993	-1.07039	-1.43296		-0.428656	0.21289	0.0873587	-0.0501448
BPSL0439	phosphocarrier protein HPr	FruB, Phosphotransferase system, HPr-related proteins	Carbohydrate transport and metabolism		0.499114	0.624645	-0.123817	0.36161		0.0362346	-0.0892961	-0.712227	-0.226801		-1.07039	0.678072	-1.1375	-0.50994
BPSL0440	putative phosphoenolpyruvate-protein phosphotransferase	PtsA, Phosphoenolpyruvate-protein kinase (PTS system EI component in bacteria)	Carbohydrate transport and metabolism		0.691999	-0.0564628	0.566467	0.428963		-1.32193	-1.96347	-1.67807	-1.67807		0.103961	0.619976	0.745507	0.482473
BPSL0443	phosphoglyceromutase	GpmA, Phosphoglycerate mutase 1	Carbohydrate transport and metabolism		-0.0437169	0.579214	NaN	NaN		-0.0236111	-0.665157	-0.149142	-0.286646		NaN	1.20163	NaN	NaN
BPSL0444	hypothetical protein	PspE, Rhodanese-related sulfurtransferase	Inorganic ion transport and metabolism		0.463815	NaN	-0.159115	NaN		0.389968	0.515499	-0.232963	0.252464		2	1.1375	1.20163	1.43296
BPSL0447	NAD(P)H-dependent glycerol-3-phosphate dehydrogenase	GpsA, Glycerol-3-phosphate dehydrogenase	Energy production and conversion		-0.83081	-0.314794	-0.189263	-0.452298		1.07039	1.1375	1.20163	1.1375		-0.353148	0.162868	0.288398	0.0253641
BPSL0448	Appr-1-p processing enzyme family protein	Predicted phosphatase homologous to the C-terminal domain of histone macroH2A1	General function prediction only		-0.356219	NaN	NaN	NaN		1.26303	1.1375	1.07039	1.1375		-0.259682	-0.775697	-0.134151	-0.397185
BPSL0451	hypothetical protein	UbiE, Methylase involved in ubiquinone/menaquinone biosynthesis	Coenzyme metabolism		0.29226	0.166729	-0.349286	0.0292256		0.584706	0.459175	-0.163755	0.321671		-1.1375	-0.925999	-1.32193	-1.1375
BPSL0453	putative cytochrome c oxidase	CyoA, Heme/copper-type cytochrome/quinol oxidases, subunit 2	Energy production and conversion		0.798203	NaN	NaN	NaN		NaN	-1.37851	NaN	NaN		0.623051	0.107036	0.748582	0.485547
BPSL0455	hypothetical protein		Unknown		-0.0473057	-1.1375	-0.678072	-0.62096		0.678072	-0.432959	-1.32193	-0.358939		0.834536	0.709005	0.0860745	0.571501
BPSL0459	hypothetical protein		Unknown		1.26303	2.10434	1.80735	1.72247		0.62112	-0.00181089	0.746651	0.483616		0.249024	0.765039	0.89057	0.627536
BPSL0460	hypothetical protein	Uncharacterized protein SCO1/SenC/PrrC, involved in biogenesis of respiratory and photosynthetic systems	General function prediction only		0.716159	-0.0323026	0.590628	0.453125		0.678072	0.963474	1.20163	0.947727		0.813856	0.0653958	0.688325	0.550822
BPSL0462	protoheme IX farnesyltransferase	CyoE, Polyprenyltransferase (cytochrome oxidase assembly factor)	Posttranslational modification, protein turnover, chaperones		0.694849	0.0533026	0.569318	0.431814		NaN	NaN	0.862947	NaN		-2.20163	-1.67807	-1.32193	-1.72247
BPSL0463	lipoprotein	Uncharacterized protein SCO1/SenC/PrrC, involved in biogenesis of respiratory and photosynthetic systems	General function prediction only		0.50241	0.62794	-0.12052	0.364906		-1.37851	-0.847997	-1.72247	-1.26303		NaN	0.290347	NaN	NaN
BPSL0465	putative methyl-accepting chemotaxis protein	Tar, Methyl-accepting chemotaxis protein	Cell motility and secretion		3.32193	1.72247	1.43296	2.16993		0.145414	-0.496132	0.0198827	-0.117621		0.117543	0.866004	0.740473	0.60297
BPSL0469	ABC transport system ATP-binding protein	PhnK, ABC-type uncharacterized transport system, ATPase component	General function prediction only		-1.26303	-1	-1.76553	-1.32193		0.327617	-0.295314	0.453148	0.190113		-0.956996	-0.31545	-0.440981	-0.578484
BPSL0471	hypothetical protein		Unknown		NaN	-1.2951	-0.447108	NaN		NaN	-0.823544	-0.338117	NaN		1.43296	2.43296	1.1375	1.67807
BPSL0477	hypothetical protein		Unknown		1.37851	-0.321928	2.70044	1.72247		0.119744	0.76129	0.635759	0.498256		0.865485	0.991016	0.242555	0.727981
BPSL0491	putative acyl carrier protein		Unknown		0.338526	-0.30302	0.212995	0.0754912		0.799868	0.176938	0.925399	0.662365		1.37851	1.32193	1.26303	1.32193
BPSL0499	phosphotransferase system, IIbc component	PtsG, Phosphotransferase system IIC components, glucose/maltose/N-acetylglucosamine-specific	Carbohydrate transport and metabolism		0.624894	0.00196361	0.750425	0.48739		NaN	NaN	-0.234012	NaN		1.1375	1.1375	0.910733	1.06191
BPSL0500	putative chitobiase	Chb, N-acetyl-beta-hexosaminidase	Carbohydrate transport and metabolism		0.570843	-0.177618	NaN	NaN		1.37851	1.80735	2.32193	1.848		-0.0231489	-0.64608	0.102381	-0.160653
BPSL0506	hypothetical protein		Unknown		0.00684696	0.132378	-0.509168	-0.130657		-0.056066	0.0694657	NaN	NaN		1.32193	1.88753	1.63227	1.58496
BPSL0508	acetyltransferase (GNAT) family protein		Unknown		0.179873	-0.443057	0.305404	0.0423698		1.26303	1.48543	1.80735	1.48543		0.540887	0.666418	-0.0820431	0.403384
BPSL0514	putative cell division protein	FtsY, Signal recognition particle GTPase	Intracellular trafficking and secretion		0.125734	-0.390282	0.251264	-0.01177		0.154374	NaN	NaN	NaN		1.26303	1.37851	1.1375	1.26303
BPSL0516	phosphopantetheine adenylyltransferase	CoaD, Phosphopantetheine adenylyltransferase	Coenzyme metabolism		0.156887	0.905349	0.779818	0.642314		-1.07039	-1.1375	-1.20163	-1.1375		-0.374165	0.248766	0.374297	0.111262
BPSL0520	50S ribosomal protein L25/general stress protein Ctc		Unknown		-0.108048	0.640414	NaN	NaN		-0.0693847	NaN	NaN	NaN		-1.1375	-2.67807	-1.26303	-1.67807
BPSL0526	formamidopyrimidine-DNA glycosylase	Nei, Formamidopyrimidine-DNA glycosylase	DNA replication, recombination, and repair		0.982931	0.857401	NaN	NaN		1.03456	1.37851	1.72247	1.37851		0.4053	0.279768	NaN	NaN
BPSL0532	putatve PTS system, EIIa component	Ribosome-associated protein Y (PSrp-1)	Translation, ribosomal structure and biogenesis		1.63227	2.07039	2.20163	1.96347		-0.0330197	0.0925112	-0.549035	-0.170523		-1.1375	0.556393	0.112475	-0.156212
BPSL0533	RNA polymerase factor sigma-54	RpoN, DNA-directed RNA polymerase specialized sigma subunit, sigma54 homolog	Transcription		1.07039	-0.0489096	1.1375	1.07039		0.688397	0.813928	0.0654662	0.550894		NaN	-0.237875	-0.723301	NaN
BPSL0534	ABC transporter system, ATP-binding protein	YhbG, ABC-type (unclassified) transport system, ATPase component	General function prediction only		0.952264	NaN	0.826734	NaN		1.1375	1.32193	0.536053	0.998495		-0.287419	-0.803434	-0.161888	-0.424923
BPSL0539	sodium/hydrogen exchanger family protein	KefB, Kef-type K+ transport systems, membrane components	Inorganic ion transport and metabolism		-0.0104381	0.115093	-0.526453	-0.147942		1.07039	0.939145	1.20163	1.07039		0.248869	0.374399	-0.374062	0.111365
BPSL0542	NUDIX domain family protein		Unknown		0.959413	0.317867	0.833882	0.696379		-1.37851	-2.20163	-1.72247	-1.76553		0.349738	0.475269	-0.273192	0.212234
BPSL0546	putative transporter protein	AraJ, Arabinose efflux permease	Carbohydrate transport and metabolism		NaN	-1.26303	NaN	NaN		NaN	0.143333	0.268864	NaN		0.390486	0.516017	-0.125529	0.252982
BPSL0548	hypothetical protein		Unknown		3.67807	1.37851	0.943416	2		-0.819145	-0.177599	-0.693614	-0.55611		0.5683	0.442768	-0.180162	0.305265
BPSL0551	hypothetical protein		Unknown		-0.0931094	-1.53605	NaN	NaN		NaN	0.676729	NaN	NaN		-0.930701	-0.0827043	NaN	NaN
BPSL0555	hypothetical protein		Unknown		0.558389	0.0423743	0.68392	0.420886		0.66112	0.0195736	0.535589	0.398085		1.88753	1.26303	2.98185	2.03562
BPSL0562	putative DNA-binding protein	HipB, Predicted transcriptional regulators	Transcription		NaN	0.050439	NaN	NaN		1.07039	1.1375	NaN	NaN		0.655071	0.780602	0.139056	0.517567
BPSL0563	hypothetical protein		Unknown		2.45943	-0.152003	1.43296	1.2468		0.208638	0.694065	NaN	NaN		0.804894	NaN	0.0564323	NaN
BPSL0566	hypothetical protein	Smc, Chromosome segregation ATPases	Cell division and chromosome partitioning		0.158532	0.284063	-0.357483	0.0210284		0.107606	-0.515325	0.233137	-0.0298981		1.1375	1.53605	0.400538	1.0247
BPSL0567	hypothetical protein		Unknown		0.833478	0.0850167	0.707947	0.570444		-1.96347	-1.53605	-2.90689	-2.1375		0.168793	0.810339	0.684808	0.547304
BPSL0569	hypothetical protein		Unknown		0.375789	-0.265757	0.250258	0.112754		0.883989	0.758458	0.242443	0.620955		NaN	1.1375	-0.888969	NaN
BPSL0571	hypothetical protein	SPS1, Serine/threonine protein kinase	Signal transduction mechanisms		1.43296	1.20163	2.43296	1.67807		0.94972	NaN	0.824189	NaN		0.654247	0.138231	0.779777	0.516743
BPSL0581	hypothetical protein		Unknown		NaN	NaN	-0.35184	NaN		-1.72247	-3.16993	-2.45943	-2.45943		0.834592	0.349165	NaN	NaN
BPSL0585	hypothetical protein		Unknown		2.03562	-0.0489096	1.20163	1.06278		0.254264	0.379795	-0.368667	0.11676		NaN	NaN	-0.827455	NaN
BPSL0586A	hypothetical protein		Unknown		0.430867	-0.317595	0.305337	0.167833		-0.309809	0.206206	0.331737	0.0687026		-1.20163	-1.43296	-1.43296	-1.37851
BPSL0588	hypothetical protein		Unknown		0.918088	0.792556	0.169626	0.655053		0.0451379	0.170669	-0.470877	-0.0923656		-1.07039	-1.88753	NaN	NaN
BPSL0589	hypothetical protein	Uncharacterized homolog of gamma-carboxymuconolactone decarboxylase subunit	Unknown		-0.0405853	NaN	0.582344	NaN		-2.53605	-0.432959	0.514573	-0.818146		-0.230603	0.517859	0.392328	0.254824
BPSL0591	hypothetical protein		Unknown		-0.957592	-0.316046	-0.441577	-0.57908		0.567041	-2.82782	-0.263034	-0.841271		0.14932	0.274851	-0.366695	0.0118169
BPSL0597	putative protein kinase	SPS1, Serine/threonine protein kinase	Signal transduction mechanisms		0.5225	0.648031	0.00648489	0.384997		0.0103659	NaN	0.758827	NaN		2.45943	1.88753	1.63227	2
BPSL0601	aldolase II superfamily protein	AraD, Ribulose-5-phosphate 4-epimerase and related epimerases and aldolases	Carbohydrate transport and metabolism		0.478272	0.352742	-0.270189	0.215237		0.460254	-0.162677	0.585785	0.322751		-1.07039	-1.58496	-1.07039	-1.26303
BPSL0609	fis family regulatory protein	AtoC, Response regulator containing CheY-like receiver, AAA-type ATPase, and DNA-binding domains	Signal transduction mechanisms		1.32193	2.29278	2.10434	1.88753		-0.127241	0.49569	0.621221	0.358186		0.110791	-0.51214	0.236321	-0.0267123
BPSL0610	hypothetical protein		Unknown		0.768762	0.894292	0.252746	0.631258		NaN	-0.719861	-0.234434	NaN		-1.20163	0.120294	-1.43296	-0.8381
BPSL0615	acyl carrier protein	AcpP, Acyl carrier protein	Lipid metabolism		0.0411406	0.789602	NaN	NaN		0.20759	-0.308425	0.333121	0.0700865		-1.1375	-1.76553	-1.26303	-1.37851
BPSL0616	hypothetical protein	Crp, cAMP-binding proteins - catabolite gene activator and regulatory subunit of cAMP-dependent protein kinases	Signal transduction mechanisms		-0.152003	1.67807	1.76553	1.58496		-0.091299	0.531631	0.657162	0.394128		0.277547	0.152016	-0.470915	0.0145124
BPSL0622	hypothetical protein		Unknown		0.399162	0.273632	-0.349298	0.136128		1.1375	0.632268	1.48543	1.08507		NaN	NaN	0.197024	NaN
BPSL0624	putative protease		Unknown		0.536031	-0.21243	0.4105	0.272997		1.53605	2.10434	2.72247	2.10434		-0.376314	NaN	NaN	NaN
BPSL0625	putative transport protein	AraJ, Arabinose efflux permease	Carbohydrate transport and metabolism		0.756771	0.240756	0.882302	0.619267		1.07039	NaN	1.26303	NaN		0.282089	0.156558	-0.359457	0.0190549
BPSL0627	peptidase	ThiJ, Putative intracellular protease/amidase	General function prediction only		-0.257438	0.384108	0.258577	0.121074		NaN	NaN	1.1375	NaN		NaN	NaN	0.281231	NaN
BPSL0630	D-aminoacylase	N-acyl-D-aspartate/D-glutamate deacylase	Secondary metabolites biosynthesis, transport, and catabolism		1.26303	-0.584963	0.180572	0.286215		-0.334679	0.306867	0.181336	0.0438324		3.3505	1.37851	2.03562	2.26303
BPSL0633	threonine dehydratase	IlvA, Threonine dehydratase	Amino acid transport and metabolism		NaN	NaN	-0.200177	NaN		-0.712194	-0.0706482	-0.196179	-0.333683		-1.63227	-1.26303	-2.26303	-1.72247
BPSL0636	hypothetical protein	Uncharacterized protein conserved in bacteria	Unknown		2.53605	1.67807	1.07039	1.76553		-0.333636	-0.459167	-0.975182	-0.59667		0.645889	0.520358	-0.102572	0.382854
BPSL0644	aspartyl-tRNA synthetase	AspS, Aspartyl-tRNA synthetase	Translation, ribosomal structure and biogenesis		-1.58496	-1.72247	-1.07039	-1.43296		-0.00953607	0.63201	0.506479	0.368976		0.105687	-0.517242	0.231219	-0.0318158
BPSL0647	TetR family regulatory protein	AcrR, Transcriptional regulator	Transcription		-0.900464	-1.48543	-2.07039	-1.48543		-1.43296	NaN	NaN	NaN		0.962332	0.320786	0.836801	0.699298
BPSL0648	putative acyl-CoA dehydrogenase oxidoreductase protein	CaiA, Acyl-CoA dehydrogenases	Lipid metabolism		0.684744	0.043198	0.559213	0.42171		-1.1375	-1.848	-2.07039	-1.67807		1.1375	1.67807	1.26303	1.32193
BPSL0650	acetyl-CoA acetyltransferase	PaaJ, Acetyl-CoA acetyltransferase	Lipid metabolism		NaN	0.46972	NaN	NaN		-1.26303	-1.72247	-1.07039	-1.37851		0.31017	0.631376	0.684639	0.471359
BPSL0651	enoyl-CoA hydratase	CaiD, Enoyl-CoA hydratase/carnithine racemase	Lipid metabolism		2.58496	0.0931094	0	0.892691		0.149954	-0.366061	0.275485	0.0124508		0.473852	0.348321	0.267694	0.410818
BPSL0653	hypothetical protein		Unknown		0.0294741	-0.593456	0.155004	-0.108029		1.07039	0.584963	1.20163	0.952329		0.026569	0.1521	-0.489446	-0.110935
BPSL0654	thioesterase superfamily protein	Acyl-CoA hydrolase	Lipid metabolism		1.76553	1.848	1.37851	1.67807		0.139058	0.264588	-0.483873	0.00155439		0.378512	1.88753	1.72247	1.43296
BPSL0658	hypothetical protein	Imp, Organic solvent tolerance protein OstA	Cell envelope biogenesis, outer membrane		0.182896	0.931357	0.805827	0.668323		NaN	NaN	0.197834	NaN		-1.48543	0.112475	0.184425	-0.396176
BPSL0659	putative peptidyl-prolyl cis-trans isomerase	SurA, Parvulin-like peptidyl-prolyl isomerase	Posttranslational modification, protein turnover, chaperones		-0.797547	-1	-1.80735	-1.20163		-0.0746999	-0.716246	-0.200231	-0.337734		NaN	0.63449	NaN	NaN
BPSL0660	4-hydroxythreonine-4-phosphate dehydrogenase	PdxA, Pyridoxal phosphate biosynthesis protein	Coenzyme metabolism		-0.00373375	-0.129265	-0.64528	-0.266768		0.584963	1.1375	0.536053	0.75284		-0.405992	-1.1375	-1.48543	-1.00964
BPSL0667	glycyl-tRNA synthetase beta subunit	GlyS, Glycyl-tRNA synthetase, beta subunit	Translation, ribosomal structure and biogenesis		0.0964225	0.737969	0.612438	0.474934		1.07039	1.1375	1.32193	1.20163		-0.231234	0.410312	0.284781	0.147278
BPSL0672	unkown domain/putative metalloprotease fusion protein		Unknown		0.896847	NaN	NaN	NaN		0.138368	-0.484563	0.263897	0.000863916		-1.26303	-1.63227	-1.48543	-1.48543
BPSL0673	putative PhoH-family protein	PhoH, Phosphate starvation-inducible protein PhoH, predicted ATPase	Signal transduction mechanisms		NaN	-1.16043	NaN	NaN		1.07039	NaN	1.20163	NaN		0.584739	0.0687238	0.71027	0.447235
BPSL0674	putative tRNA thiotransferase protein MiaB	MiaB, 2-methylthioadenine synthetase	Translation, ribosomal structure and biogenesis		0.169576	0.811122	0.685591	0.548087		1.37851	1.76553	2.26303	1.80735		-0.273031	0.368515	0.242984	0.105481
BPSL0675	LysR family transcriptional regulator	LysR, Transcriptional regulator	Transcription		1.63227	1.48543	NaN	NaN		0.688937	0.0473913	0.563406	0.425903		-0.933729	-0.0857321	NaN	NaN
BPSL0677	putative DNA binding protein	HipB, Predicted transcriptional regulators	Transcription		0.228207	0.744222	0.869753	0.606719		-0.352313	0.270617	0.396149	0.133114		-1.37851	-1.07039	-1.72247	-1.37851
BPSL0680	hypothetical protein		Unknown		0.198711	0.714726	0.840257	0.577222		NaN	NaN	0.831237	NaN		1.20163	1.48543	NaN	NaN
BPSL0685	hypothetical protein	TdcF, Putative translation initiation inhibitor, yjgF family	Translation, ribosomal structure and biogenesis		-1.20163	-1.26303	-2.03562	-1.48543		0.110414	0.235945	-0.405601	-0.0270894		0.171004	0.919466	0.793935	0.656431
BPSL0686	putative glycerol uptake facilitator protein	GlpF, Glycerol uptake facilitator and related permeases (Major Intrinsic Protein Family)	Carbohydrate transport and metabolism		-0.620941	0.127521	0.00198955	-0.135514		-1.32193	-1.32193	-1.32193	-1.32193		0.629209	0.991779	NaN	NaN
BPSL0687	glycerol kinase	GlpK, Glycerol kinase	Energy production and conversion		0.565339	0.690869	-0.0575917	0.427835		-1.48543	-1.48543	-1.32193	-1.43296		0.397876	0.272346	-0.24367	0.134842
BPSL0689	hypothetical protein		Unknown		0.150848	-0.365167	0.276379	0.0133443		0.0817168	-0.559829	-0.043814	-0.181318		-1.07039	0.862496	-1.1375	-0.448465
BPSL0692	gamma-glutamyltransferase 2	Ggt, Gamma-glutamyltransferase	Amino acid transport and metabolism		0.234707	-0.513753	0.109176	-0.0283273		0.198724	0.324254	-0.424206	0.0612204		0.432959	1.20163	-0.888969	0.248542
BPSL0694	hypothetical protein		Unknown		0.717938	0.0950076	NaN	NaN		1.20163	1.37851	0.722466	1.10087		-0.471484	0.170062	0.0445312	-0.0929723
BPSL0700	hypothetical protein		Unknown		-0.166564	0.581898	NaN	NaN		-0.389234	0.359227	NaN	NaN		1.32193	1.37851	1.48543	1.43296
BPSL0705	hypothetical protein	Predicted outer membrane protein	Unknown		NaN	0.268225	0.142694	NaN		-1.1375	0.514573	-1.1375	-0.586811		0.120482	-0.502449	0.246013	-0.0170225
BPSL0707	hypothetical protein	GlcD, FAD/FMN-containing dehydrogenases	Energy production and conversion		0.842909	0.201363	0.717378	0.579875		0.210793	-0.305222	0.336324	0.0732895		1.72247	1.76553	1.1375	1.53605
BPSL0708	pseudo		Unknown		-0.514573	1.63227	NaN	NaN		0.605956	0.731487	0.0899408	0.468452		-0.357946	-0.232415	-0.873961	-0.49545
BPSL0709	LysR family transcriptional regulator	LysR, Transcriptional regulator	Transcription		0.2556	-0.385946	0.130069	-0.00743485		-0.157595	0.465336	NaN	NaN		-1.07039	-1.926	-1.07039	-1.32193
BPSL0710	tRNA 2-selenouridine synthase	Predicted ATPase	General function prediction only		0.534634	0.660165	0.0186187	0.39713		0.754835	0.113289	0.629304	0.4918		-1.07039	-1.43296	-1.20163	-1.26303
BPSL0714	pseudo		Unknown		-0.0274457	0.721016	0.595485	0.457981		1.32193	NaN	NaN	NaN		NaN	0.980229	0.854698	NaN
BPSL0716	hypothetical protein	Dienelactone hydrolase and related enzymes	Secondary metabolites biosynthesis, transport, and catabolism		0.605331	-0.0175998	0.730862	0.467827		0.611618	-0.136842	0.486087	0.348584		0.432959	1.43296	1.26303	1.04298
BPSL0723	putative cytochrome c oxidase polypeptide II precursor	CyoA, Heme/copper-type cytochrome/quinol oxidases, subunit 2	Energy production and conversion		-0.653231	-0.137216	-0.011685	-0.274719		NaN	-0.925842	NaN	NaN		1.20163	1.26303	1.37851	1.32193
BPSL0727	hypothetical protein		Unknown		2.03562	1.48543	1.58496	1.72247		0.78809	0.662559	0.0396297	0.525056		0.251972	-0.370958	0.377504	0.11447
BPSL0733	hypothetical protein		Unknown		-0.263034	1.37851	NaN	NaN		0.74366	0.618129	0.102114	0.480626		0.609915	-0.0130163	0.735446	0.472411
BPSL0734	putative two-component transcriptional response regulator	OmpR, Response regulators consisting of a CheY-like receiver domain and a winged-helix DNA-binding domain	Signal transduction mechanisms		0.351844	0.477376	-0.271086	0.214341		1.32193	1.67807	2.1375	1.72247		0.525738	-0.115808	0.400208	0.262704
BPSL0735	hypothetical protein		Unknown		0.349878	0.475409	-0.166137	0.212375		3.43296	0.854753	2.67807	2.32193		-0.748599	-0.232584	-0.107053	-0.370087
BPSL0737	hypothetical protein		Unknown		-0.87952	-0.131059	-0.25659	-0.394094		0.357733	0.483264	-0.265197	0.22023		2.37851	1.20163	1.43296	1.67807
BPSL0747	hypothetical protein		Unknown		0.575281	0.449751	-0.0662646	0.312247		0.744322	-0.00413892	0.618791	0.481288		2.80735	1.32193	1.80735	1.96347
BPSL0751	hypothetical protein		Unknown		3.05311	1.76553	2.58496	2.45943		0.293399	-0.348147	0.167868	0.0303649		-0.133171	0.508375	0.382844	0.245341
BPSL0752	hypothetical protein		Unknown		0.883471	0.75794	0.135009	0.620436		-1.26303	-1.88753	-1.76553	-1.63227		-0.171646	-0.297176	-0.920107	-0.43468
BPSL0753	hypothetical protein		Unknown		1.80735	2.07039	1.848	1.926		0.175451	-0.573011	0.0499193	-0.087585		0.277534	-1.07039	-1.20163	-0.66483
BPSL0757	hypothetical protein		Unknown		-0.0780564	0.544873	0.670404	0.40737		1.37851	0.722466	1.20163	1.10087		0.119988	0.245519	-0.396027	-0.0175156
BPSL0768	hypothetical protein		Unknown		0.567122	-0.0558093	0.692652	0.429618		-0.560703	0.0622281	0.187759	-0.0752766		-1.26303	-1.80735	-1.58496	-1.53605
BPSL0772	phage integrase family protein		Unknown		-0.152003	NaN	1.43296	NaN		0.644817	0.128802	0.770348	0.507313		-0.122667	0.625794	0.500264	0.362759
BPSL0789	putative hydrolase	Predicted hydrolase of the alpha/beta-hydrolase fold	General function prediction only		-0.679611	-0.0380652	-0.163596	-0.3011		0.168318	0.293849	-0.347697	0.0308142		1.20163	-0.888969	-0.120294	0.0641236
BPSL0791	putative ADP-heptose--LPS heptosyltransferase II	RfaF, ADP-heptose:LPS heptosyltransferase	Cell envelope biogenesis, outer membrane		0.607366	0.481835	-0.141095	0.344332		1.07039	NaN	NaN	NaN		0.679212	0.163196	0.804742	0.541708
BPSL0803	putative acylhydrolase	Phospholipase/lecithinase/hemolysin	Lipid metabolism		2	1.20163	2.3505	1.848		0.897009	0.255463	0.771478	0.633975		0.123287	0.746218	0.871749	0.608715
BPSL0807	sensor kinase protein	BaeS, Signal transduction histidine kinase	Signal transduction mechanisms		-0.0374328	0.0880982	NaN	NaN		NaN	1	NaN	NaN		-0.226845	-0.849775	-0.101314	-0.364348
BPSL0809	hypothetical protein		Unknown		-0.0564448	0.0690862	NaN	NaN		0.513809	0.388278	-0.127737	0.250774		-1.26303	-1.53605	-1.48543	-1.43296
BPSL0812	TetR family regulatory protein	AcrR, Transcriptional regulator	Transcription		0.727914	0.602383	-0.020547	0.464879		NaN	1.37851	NaN	NaN		0.136102	0.261633	-0.379913	-0.00140172
BPSL0815	RND family acriflavine resistance protein	AcrB, Cation/multidrug efflux pump	Defense mechanisms and virulence		0.639623	NaN	-0.108838	NaN		-1.1375	-1.48543	-1.20163	-1.26303		0.488239	0.362709	-0.260222	0.225206
BPSL0817	putative permease protein	UraA, Xanthine/uracil permeases	Nucleotide transport and metabolism		-0.017031	0.624515	0.498984	0.361481		NaN	-1.01094	-0.162947	NaN		-1.43296	0.798366	-1.848	-0.82753
BPSL0818	putative sugar kinase protein	XylB, Sugar (pentulose and hexulose) kinases	Carbohydrate transport and metabolism		0.676083	0.550552	-0.0723789	0.413048		0.343965	-0.404497	0.218434	0.0809305		1.58496	1.1375	1.43296	1.37851
BPSL0820	glutathione-dependent formaldehyde dehydrogenase	AdhC, Zn-dependent alcohol dehydrogenases, class III	Energy production and conversion		0.764299	0.0158386	NaN	NaN		NaN	0.359879	-0.388582	NaN		1.63227	1.26303	1.26303	1.37851
BPSL0829	putative periplasmic ABC transporter substrate-binding component	UgpB, ABC-type sugar transport system, periplasmic component	Carbohydrate transport and metabolism		0.219658	0.345189	-0.296358	0.0821541		0.428931	0.831953	0.73034	0.61659		0.862496	NaN	-1.1375	NaN
BPSL0830	putative transmembrane ABC transporter protein	UgpA, ABC-type sugar transport systems, permease components	Carbohydrate transport and metabolism		0.118182	0.634198	0.759728	0.496694		1.32193	0.888949	1.20163	1.1375		-0.338205	0.17781	0.303341	0.0403064
BPSL0831	putative ABC transporter permease protein	UgpE, ABC-type sugar transport system, permease component	Carbohydrate transport and metabolism		-0.0634822	0.452533	0.578064	0.315029		0.579616	NaN	-0.168845	NaN		-1.07039	-1.1375	-1.20163	-1.1375
BPSL0835	LysR family transcriptional regulator	LysR, Transcriptional regulator	Transcription		-0.309447	-0.950993	-0.434978	-0.572482		-0.0535892	-0.569604	0.0719416	-0.191093		0.0740006	-0.189034	-1.32193	-0.478987
BPSL0836	peptidase	AmpC, Beta-lactamase class C and other penicillin binding proteins	Defense mechanisms and virulence		0.114756	NaN	0.600183	NaN		NaN	-0.157548	-0.642975	NaN		0.862496	0.251539	-2.16993	-0.351963
BPSL0838	putative transcriptional regulator	DeoR, Transcriptional regulator, contains sigma factor-related N-terminal domain	Transcription		-0.158656	NaN	-0.644083	NaN		NaN	0.193567	NaN	NaN		1.26303	1.76553	1.76553	1.58496
BPSL0839	putative carbohydrate kinase	XylB, Sugar (pentulose and hexulose) kinases	Carbohydrate transport and metabolism		-1.76553	-1.07039	-1.26303	-1.37851		-0.250852	0.497608	0.372077	0.234574		1.76553	1.96347	1.20163	1.63227
BPSL0840	putative D-arabinitol 4-dehydrogenase	MtlD, Mannitol-1-phosphate/altronate dehydrogenases	Carbohydrate transport and metabolism		1.26303	1.20163	NaN	NaN		0.777866	0.652335	0.13632	0.514831		-0.364578	0.151437	0.276968	0.0139331
BPSL0842	benzoylformate decarboxylase	IlvB, Thiamine pyrophosphate-requiring enzymes	Amino acid transport and metabolism		NaN	0.272294	0.757721	NaN		1.1375	1.26303	1.43296	1.26303		NaN	0.817505	0.943036	NaN
BPSL0844	putative ketopantoate reductase	ApbA, Ketopantoate reductase	Coenzyme metabolism		0.626799	0.00386844	0.75233	0.489295		0.543678	-0.0792532	0.669208	0.406174		1.67807	0.443607	1.07039	1.06402
BPSL0844A	hypothetical protein		Unknown		0.246905	0.888451	0.76292	0.625417		0.178443	-0.337573	0.303973	0.040939		NaN	1.43296	NaN	NaN
BPSL0848	hypothetical protein	Predicted metal-dependent hydrolase	General function prediction only		0.345346	-0.277585	0.470876	0.207843		-0.197563	0.318453	0.443983	0.180949		1.1375	1.48543	3.15381	1.926
BPSL0849	transcription regulator AsnC	Lrp, Transcriptional regulators	Transcription		0.23834	0.112809	-0.403206	-0.0246944		1.26303	1.48543	1.848	1.53605		0.820249	0.694718	0.178703	0.557214
BPSL0850	hypothetical protein	Conserved protein/domain typically associated with flavoprotein oxygenases, DIM6/NTAB family	General function prediction only		-0.17275	-0.298281	-0.814296	-0.435784		-1.26303	-1.96347	-1.48543	-1.58496		0.29129	0.165759	-0.350256	0.0282557
BPSL0853	putative cyclopropane-fatty-acyl-phospholipid synthase	Cfa, Cyclopropane fatty acid synthase and related methyltransferases	Cell envelope biogenesis, outer membrane		2.10434	NaN	1.43296	NaN		0.818152	NaN	0.943683	NaN		1.32193	1.848	1.48543	1.53605
BPSL0854	pyridoxamine 5'-phosphate oxidase		Unknown		-1.72247	-1.07039	-1.20163	-1.32193		1.63227	1.07039	1.20163	1.32193		0.0253535	0.150885	-0.597577	-0.11215
BPSL0855	ThiF family protein	Dinucleotide-utilizing enzymes involved in molybdopterin and thiamine biosynthesis family 1	Coenzyme metabolism		0.79251	NaN	NaN	NaN		1.07039	1.63227	1.1375	1.26303		NaN	0.580321	NaN	NaN
BPSL0856	putative thioredoxin protein	Thioredoxin domain-containing protein	Posttranslational modification, protein turnover, chaperones		0.418709	-0.204221	0.54424	0.281206		1.37851	1.53605	1.926	1.63227		0.246218	-0.376713	0.371748	0.108714
BPSL0859	putative N-acetylmuramoyl-L-alanine amidase	AmiC, N-acetylmuramoyl-L-alanine amidase	Cell envelope biogenesis, outer membrane		0.347201	-0.168815	0.472731	0.209697		-0.504072	0.244389	0.118858	-0.0186456		1.26303	1.20163	1.43296	1.32193
BPSL0861	putative 4Fe-4S cluster-binding ferredoxin protein	Uncharacterized Fe-S protein	Energy production and conversion		NaN	0.0895605	0.71249	NaN		1.1375	NaN	NaN	NaN		0.756384	0.240369	0.881915	0.618881
BPSL0870	hypothetical protein		Unknown		0.767283	0.251268	0.892814	0.629779		0.96361	1.37851	1.07039	1.1375		1.20163	1.32193	1.37851	1.32193
BPSL0872	MviN-like protein	MviN, Uncharacterized membrane protein, putative virulence factor	General function prediction only		-0.482201	0.0338139	0.159345	-0.10369		-1.26303	-2.58496	-3.16993	-2.3505		0.291836	0.417366	-0.331095	0.154332
BPSL0874	putative short-chain dehydrogenase family protein	FabG, Dehydrogenases with different specificities (related to short-chain alcohol dehydrogenases)	Secondary metabolites biosynthesis, transport, and catabolism		-0.239768	0.383162	0.508692	0.245659		NaN	NaN	1.1375	NaN		-1.43296	-2.03562	-1.848	-1.76553
BPSL0876	3-deoxy-manno-octulosonate cytidylyltransferase		Unknown		NaN	0.892379	0.529809	NaN		-1.53605	-0.378512	0.678072	-0.412164		-0.152003	1.37851	1.26303	0.829848
BPSL0877	hypothetical protein		Unknown		0.874469	4.89724	2.07039	2.63227		1.53605	1.96347	1.26303	1.58496		0.130614	0.646629	0.77216	0.509126
BPSL0878	tetraacyldisaccharide 4'-kinase	LpxK, Tetraacyldisaccharide-1-P 4'-kinase	Cell envelope biogenesis, outer membrane		1.80735	1.07039	2.72247	1.848		0.142822	NaN	0.268353	NaN		-0.304728	0.318202	0.443733	0.180699
BPSL0881	hypothetical protein		Unknown		-0.584963	-0.447459	1.07039	0.012656		0.103534	0.619549	0.74508	0.482046		0.307083	-0.334463	0.181552	0.0440484
BPSL0884	hypothetical protein	Predicted membrane protein	Unknown		0.00592307	NaN	0.754385	NaN		-0.429134	-0.94515	-0.303603	-0.566638		1.37851	1.43296	1.1375	1.32193
BPSL0885	2-dehydropantoate 2-reductase	ApbA, Ketopantoate reductase	Coenzyme metabolism		0.735103	-0.0133579	0.609572	0.472069		-0.25403	0.494431	0.3689	0.231397		1.32193	1.58496	1.37851	1.43296
BPSL0887	hypothetical protein	Rtn, FOG: EAL domain	Signal transduction mechanisms		NaN	0.466879	NaN	NaN		1.1375	1.26303	1.07039	1.1375		-1.20163	-1.58496	-1.37851	-1.37851
BPSL0890	putative citrate synthase	GltA, Citrate synthase	Energy production and conversion		NaN	0.995373	NaN	NaN		0.300295	0.425826	-0.21572	0.162792		0.432959	1.43296	-0.120294	0.581875
BPSL0892A	putative lipoprotein		Unknown		0.652286	-0.0961755	0.526756	0.389252		-2	-2.10434	-1.63227	-1.926		NaN	0.050985	NaN	NaN
BPSL0894	hypothetical protein		Unknown		1.32193	1.26303	2.10434	1.58496		0.0730364	-0.442979	0.198567	-0.0644672		-0.210487	0.537974	0.412443	0.274939
BPSL0896	isocitrate dehydrogenase	Icd, Isocitrate dehydrogenases	Energy production and conversion		0.552816	0.678347	-0.0701145	0.415312		1.48543	1.88753	1.26303	1.53605		0.962139	0.836608	0.213677	0.699104
BPSL0897	putative multicopper oxidase	SufI, Putative multicopper oxidases	Secondary metabolites biosynthesis, transport, and catabolism		0.741899	0.616368	0.100353	0.478865		1.1375	NaN	1.58496	NaN		0.0183721	-0.604557	0.143904	-0.11913
BPSL0899	ATP-dependent Clp protease adaptor protein ClpS		Unknown		0.651103	0.135088	0.776634	0.513599		1	0.536053	0.584963	0.707005		0.924118	0.175657	0.798587	0.661084
BPSL0904	bifunctional phosphopantothenoylcysteine decarboxylase/phosphopantothenate synthase	Dfp, Phosphopantothenoylcysteine synthetase/decarboxylase	Coenzyme metabolism		0.263761	0.389292	-0.252254	0.126258		0.130225	0.255756	-0.38579	-0.00727856		-1.58496	0.862496	0.434403	-0.0960211
BPSL0905	lipoprotein signal peptidase	LspA, Lipoprotein signal peptidase	Cell envelope biogenesis, outer membrane		0.326129	0.200597	-0.422333	0.0630942		-2.20163	-2.07039	-1.63227	-1.96347		0.899125	0.773595	0.257579	0.636091
BPSL0909	NOL1/NOP2/sun family protein	Sun, tRNA and rRNA cytosine-C5-methylases	Translation, ribosomal structure and biogenesis		0.539666	0.902237	NaN	NaN		1.26303	1.53605	1.96347	1.58496		0.281221	0.406751	-0.234795	0.143717
BPSL0914	L-aspartate oxidase	NadB, Aspartate oxidase	Coenzyme metabolism		2.48543	2.1375	1.20163	1.926		NaN	0.093913	0.716843	NaN		-1.80735	-2.03562	-2.63227	-2.16993
BPSL0916	50S ribosomal protein L28	RpmB, Ribosomal protein L28	Translation, ribosomal structure and biogenesis		2.65535	2.16993	1.32193	2.03562		-0.255094	-0.89664	-0.380625	-0.518128		0.746173	0.620642	0.104627	0.483138
BPSL0918	putative FkpB-type peptidyl-prolyl cis-trans isomerase	SlpA, FKBP-type peptidyl-prolyl cis-trans isomerases 2	Posttranslational modification, protein turnover, chaperones		0.0492702	NaN	0.897267	NaN		-1.37851	-1.48543	NaN	NaN		0.862496	-2.29278	-0.169925	-0.533403
BPSL0919A	hypothetical protein		Unknown		-1.80735	-1.63227	-2.20163	-1.88753		0.432849	0.307319	-0.315611	0.169815		-0.879286	-0.256356	-0.130825	-0.39386
BPSL0920	putative amino-acid transport permease protein	LivH, Branched-chain amino acid ABC-type transport system, permease components	Amino acid transport and metabolism		-0.0963739	-0.612389	0.0291569	-0.233877		1.1375	1.53605	1.32193	1.32193		0.34428	-0.171736	0.46981	0.206776
BPSL0927	CDP-6-deoxy-delta-3,4-glucoseen reductase	UbiB, 2-polyprenylphenol hydroxylase and related flavodoxin oxidoreductases	Coenzyme metabolism		0.451719	-0.296742	0.326188	0.188684		-0.592963	-0.0769475	0.0485834	-0.214451		-1.48543	-1.58496	-1.926	-1.67807
BPSL0930	ribosomal small subunit pseudouridine synthase A	RsuA, 16S rRNA uridine-516 pseudouridylate synthase and related pseudouridylate synthases	Translation, ribosomal structure and biogenesis		0.915889	0.790358	0.167427	0.652854		-0.927554	-0.411538	-0.286008	-0.549042		-1.1375	-1.72247	0.862496	-0.665824
BPSL0932	LysR family transcriptional regulator		Transcription		0.521974	-0.119572	0.396444	0.25894		NaN	NaN	1.96347	NaN		-0.276863	0.239152	0.364683	0.101649
BPSL0937	class II aldolase/adducin domain protein	AraD, Ribulose-5-phosphate 4-epimerase and related epimerases and aldolases	Carbohydrate transport and metabolism		0.717495	0.591965	-0.030966	0.454461		-1.43296	-2.40599	-1.848	-1.88753		NaN	0.973012	0.847481	NaN
BPSL0938	putative DNA-binding protein	Predicted transcriptional regulators	Transcription		0.431045	NaN	0.556576	NaN		NaN	-0.451167	NaN	NaN		-0.847997	-1.63227	0.736966	-0.5811
BPSL0938A	hypothetical protein		Unknown		1.07039	1.88753	0.765535	1.24115		-0.26228	NaN	NaN	NaN		-1.63227	-1.20163	-2.26303	-1.72247
BPSL0939	DeoR family regulatory protein	Predicted transcriptional regulators	Transcription		2.65535	1.32193	1.88753	1.96347		0.855142	NaN	0.980673	NaN		0.398603	-0.349858	0.273072	0.135569
BPSL0946	hypothetical protein		Unknown		2.63227	2.07039	1.43296	2.03562		0.722466	1.53605	0.722466	0.993662		0.886155	0.137694	0.760624	0.623121
BPSL0947	putative type I restriction enzyme specificity protein	HsdS, Restriction endonuclease S subunits	Defense mechanisms and virulence		0.275921	0.150389	-0.472541	0.0128861		1	1	1.07039	1.07039		0.0547663	0.180297	-0.461249	-0.0827372
BPSL0949	hypothetical protein		Unknown		0.978047	0.852516	NaN	NaN		0.621488	-1.63227	-1.32193	-0.777569		-0.198438	0.424493	0.550024	0.286989
BPSL0953	hypothetical protein	AlpA, Predicted transcriptional regulator	Transcription		NaN	NaN	0.721782	NaN		1	0.584963	1.1375	0.907489		0.807018	0.681487	0.0585562	0.543983
BPSL0954	hypothetical protein		Unknown		0	-1.32193	-0.378512	-0.566813		-0.381524	0.134491	0.260022	-0.00301263		NaN	0.967705	0.119708	NaN
BPSL0955	transcriptional regulator CysB-like protein	LysR, Transcriptional regulator	Transcription		2.60881	3	0.847997	2.29278		0.273338	NaN	0.147808	NaN		0.732354	0.109425	NaN	NaN
BPSL0957	hypothetical protein		Unknown		1.26303	1	NaN	NaN		0.0363162	0.784777	0.659246	0.521743		1.26303	1.48543	1.1375	1.32193
BPSL0961	uroporphyrin-III C-methyltransferase	CysG, Uroporphyrinogen-III methylase	Coenzyme metabolism		0.368704	0.243173	-0.379757	0.105669		NaN	-1.20163	NaN	NaN		0.727908	-0.0205527	0.602377	0.464873
BPSL0962	hypothetical protein		Unknown		0.373741	-0.24919	0.499271	0.236237		0.414513	-0.333948	0.288982	0.15148		1.20163	NaN	1.1375	NaN
BPSL0963	putative permease protein	Predicted permeases	General function prediction only		0.921985	0.173524	0.796454	0.658951		-1.07039	-1.26303	-1.1375	-1.1375		2.32193	1.20163	1.26303	1.58496
BPSL0965	leucyl aminopeptidase	PepB, Leucyl aminopeptidase	Amino acid transport and metabolism		0.605852	-0.0170781	0.731383	0.468349		0.274779	-0.348151	0.400311	0.137275		-1.32193	-1.26303	-1.63227	-1.37851
BPSL0966	DNA polymerase III subunit chi	HolC, DNA polymerase III, chi subunit	DNA replication, recombination, and repair		0.0906299	NaN	0.71356	NaN		0.632268	0.536053	1.48543	0.884583		-0.0371376	NaN	0.585792	NaN
BPSL0967	hypothetical protein		Unknown		2.23266	1.32193	1.63227	1.72247		0.210676	NaN	NaN	NaN		0.439584	0.565115	-0.183347	0.30208
BPSL0968	putative cytochrome c protein	Cytochrome c551/c552	Energy production and conversion		1.32193	2.26303	1.32193	1.63227		NaN	-0.870001	-0.384574	NaN		-0.0367708	0.479244	0.604775	0.341741
BPSL0970	putative isoleucine biosynthesis transcriptional activator	LysR, Transcriptional regulator	Transcription		NaN	-1.32193	NaN	NaN		NaN	NaN	NaN	NaN		0.152015	0.277546	-0.364	0.014512
BPSL0971	prolipoprotein diacylglyceryl transferase	Lgt, Prolipoprotein diacylglyceryltransferase	Cell envelope biogenesis, outer membrane		1.1375	1.48543	1.07039	1.20163		NaN	-1.15842	-0.310421	NaN		-0.688101	-0.202674	NaN	NaN
BPSL0972	hypothetical protein	Predicted periplasmic/secreted protein	Unknown		0.191932	0.707947	0.833478	0.570444		1.26303	1.48543	1.80735	1.53605		0.442702	0.317171	-0.30576	0.179666
BPSL0973	hypothetical protein		Unknown		0.818963	NaN	0.944494	NaN		1.1375	1.20163	0.678072	1.00574		0.966148	0.217686	0.840617	0.703113
BPSL0976	putative outer membrane receptor protein	BtuB, Outer membrane cobalamin receptor protein	Coenzyme metabolism		0.469815	0.35494	0.876655	0.511111		0.888949	1.20163	1.32193	1.1375		-0.552839	0.195622	0.0700911	-0.0674116
BPSL0980	cobalamin synthase	CobS, Cobalamin-5-phosphate synthase	Coenzyme metabolism		NaN	0.0136266	0.762088	NaN		0.117428	0.965425	NaN	NaN		1.37851	1.37851	1.20163	1.32193
BPSL0987	cobyric acid synthase	CobQ, Cobyric acid synthase	Coenzyme metabolism		0.739216	0.116286	0.864748	0.601713		NaN	-1.10084	NaN	NaN		1.20163	-0.120294	1.1375	0.739614
BPSL0989	ParA family ATPase	Soj, ATPases involved in chromosome partitioning	Cell division and chromosome partitioning		-0.199678	0.441868	0.316337	0.178834		-0.264003	0.484458	0.358927	0.221424		-0.152003	1.20163	1.37851	0.809381
BPSL0990	aspartate alpha-decarboxylase	PanD, Aspartate 1-decarboxylase	Coenzyme metabolism		1.20163	1.26303	0.485427	0.983365		0.0771774	0.825639	0.700108	0.562604		0.529219	0.65475	0.013204	0.391716
BPSL0991	pantoate--beta-alanine ligase	PanC, Panthothenate synthetase	Coenzyme metabolism		-0.398256	0.117759	0.24329	-0.0197443		-1.26303	-3.26303	-1.58496	-2.03562		-1.20163	-1.26303	-1.43296	-1.32193
BPSL0992	hypothetical protein		Unknown		0.316351	0.19082	-0.325195	0.0533163		0.574626	-0.0669198	0.449095	0.311592		-0.925999	-1.58496	-1.20163	-1.26303
BPSL0998	methionyl-tRNA synthetase	MetG, Methionyl-tRNA synthetase	Translation, ribosomal structure and biogenesis		-0.605312	-0.0892966	0.0362343	-0.2268		1.1375	1.32193	1.53605	1.32193		0.362894	0.488425	-0.260036	0.225391
BPSL0999	OmpA family transmembrane protein	OmpA, Outer membrane protein and related peptidoglycan-associated (lipo)proteins	Cell envelope biogenesis, outer membrane		0.61375	0.488219	-0.0277963	0.350715		1.20163	1.43296	1.72247	1.43296		0.258476	-0.257539	0.384007	0.120973
BPSL1000	putative ATP-binding protein	Mrp, ATPases involved in chromosome partitioning	Cell division and chromosome partitioning		0.0796177	NaN	-0.045914	NaN		NaN	-1.67807	-1.37851	NaN		-0.201634	-1.76553	-1.58496	-1.18404
BPSL1001	putative membrane-attached superoxide dismutase	SodC, Cu/Zn superoxide dismutase	Inorganic ion transport and metabolism		NaN	-1.00337	-0.155374	NaN		0.0141023	0.655648	0.530117	0.392614		1.20163	1.1375	1.72247	1.37851	Vanaporn M et al.: Superoxide dismutase C is required for intracellular survival and virulence of Burkholderia pseudomallei. Microbiology 2011, 157(Pt 8):2392-2400.
BPSL1004	hypothetical protein		Unknown		0.871565	0.997095	0.248634	0.734061		-1.32193	-1.20163	-1.58496	-1.37851		0.975294	0.849763	0.333748	0.712259
BPSL1005	putative hydrolase	Predicted phosphatase/phosphohexomutase	General function prediction only		1.43296	-0.447459	1.37851	0.788004		0.677589	-0.0708729	0.552058	0.414554		0.301218	0.175687	-0.447243	0.0381833
BPSL1006	argininosuccinate lyase	ArgH, Argininosuccinate lyase	Amino acid transport and metabolism		0.279596	-0.236419	0.405127	0.142093		-0.201971	NaN	NaN	NaN		-1.1375	-1.67807	-1.20163	-1.32193
BPSL1009	hypothetical protein		Unknown		-0.203097	-0.719112	-0.0775656	-0.3406		-0.394446	0.2471	0.121569	-0.0159347		-1.48543	-0.925999	-1.96347	-1.48543
BPSL1010	putative lipoprotein	Uncharacterized secreted protein	Unknown		2.07039	1.20163	1.53605	1.58496		-0.0110844	0.630462	0.504931	0.367427		0.75673	NaN	0.00826887	NaN
BPSL1014	hypothetical protein		Unknown		0.0830418	NaN	-0.0424889	NaN		-2.10434	-0.432959	0.263034	-0.758087		0.342301	0.467832	-0.173714	0.204797
BPSL1015	porphobilinogen deaminase	HemC, Porphobilinogen deaminase	Coenzyme metabolism		0.852066	0.336051	0.977597	0.714562		0.0385233	-0.0870079	-0.709938	-0.224511		-1.926	0.567041	0.251539	-0.36914
BPSL1021	inorganic pyrophosphatase	Ppa, Inorganic pyrophosphatase	Energy production and conversion		0.199769	0.0742378	-0.441777	-0.0632657		NaN	NaN	0.864095	NaN		-1.63227	-1.48543	-2.26303	-1.80735
BPSL1026	NAD(+) synthase	NadE, NAD synthase	Coenzyme metabolism		-0.113803	0.0117277	-0.629818	-0.251307		0.0816268	-0.434388	0.207158	-0.0558767		-1.20163	0.395929	-0.163499	-0.323068
BPSL1027	nitrogen regulatory protein P-II 2	GlnK, Nitrogen regulatory protein PII	Amino acid transport and metabolism		2.32193	2.07039	0.904287	1.76553		-0.925999	-1.1375	-2.10434	-1.43296		0.82513	NaN	0.950661	NaN
BPSL1028, BPSL1932, BPSL2488, BPSL2817, BPSS1912, BPSS2057	transposase	Transposase and inactivated derivatives	DNA replication, recombination, and repair		-1.926	-1.67807	-1.48543	-1.67807		NaN	-1.1375	-1.80735	NaN		-1.88753	-0.925999	-2.74416	-1.848
BPSL1029	putative exported outer membrane porin protein	OmpC, Outer membrane protein (porin)	Cell envelope biogenesis, outer membrane		0.155872	-0.485674	0.0303415	-0.107162		1.37851	NaN	NaN	NaN		0.613733	0.0977175	0.739264	0.476229
BPSL1034	hypothetical protein	Pirin-related protein	General function prediction only		2.53605	1.01274	1.48543	1.67807		-0.649765	-0.00821877	-0.13375	-0.271253		0.162272	0.678287	0.803818	0.540784
BPSL1035	hypothetical protein		Unknown		-0.354904	-0.87092	-0.229374	-0.492408		-1.72247	-1.26303	-2.40599	-1.76553		-0.639799	0.00174736	-0.123784	-0.261287
BPSL1036	putative two-component system, response regulator	OmpR, Response regulators consisting of a CheY-like receiver domain and a winged-helix DNA-binding domain	Signal transduction mechanisms		-0.0489096	1.1375	NaN	NaN		NaN	-1.26303	-1.43296	NaN		0.0512366	0.176767	-0.464779	-0.0862669
BPSL1040	putative ABC transport system, ATP-binding protein	TauB, ABC-type nitrate/sulfonate/bicarbonate transport system, ATPase component	Inorganic ion transport and metabolism		0.11196	0.753506	0.627975	0.490472		-0.156996	0.48455	0.359019	0.221515		1.88753	1.63227	-0.120294	1.13317
BPSL1042	putative lipoprotein		Unknown		0.29699	-0.344556	0.171459	0.0339559		1.26303	1.43296	1.1375	1.26303		-0.466025	-0.156905	NaN	NaN
BPSL1043	putative lipoprotein		Unknown		-1.20163	-1.48543	-1.37851	-1.37851		0.765246	NaN	0.0167844	NaN		NaN	0.767596	0.0191354	NaN
BPSL1044	alpha,alpha-trehalose-phosphate synthase	OtsA, Trehalose-6-phosphate synthase	Carbohydrate transport and metabolism		NaN	-1.10807	NaN	NaN		1	0.485427	1.26303	0.916154		0.786869	0.163939	0.9124	0.649365
BPSL1045	hypothetical protein	Predicted ATPase	General function prediction only		1	1.76553	-0.514573	0.750321		NaN	-0.149205	NaN	NaN		NaN	0.1907	NaN	NaN
BPSL1046	hypothetical protein		Unknown		-0.430655	NaN	NaN	NaN		1.20163	1.32193	1.07039	1.20163		0.740732	0.224717	0.866263	0.603228
BPSL1047	hypothetical protein		Unknown		1.32193	1.43296	1.67807	1.48543		NaN	-0.862508	NaN	NaN		0.571794	0.697325	0.0557787	0.43429
BPSL1048	putative sugar transport, integral membrane protein	AraJ, Arabinose efflux permease	Carbohydrate transport and metabolism		-0.0547526	-0.180284	-0.803214	-0.317787		1.20163	1.37851	0.832365	1.1375		-1.1375	-1.43296	-1.32193	-1.32193
BPSL1049	hypothetical protein	Phospholipid-binding protein	General function prediction only		2.16993	1.20163	1.08472	1.48543		0.337216	0.853231	0.978762	0.715728		0.168488	0.810034	0.684503	0.547
BPSL1053	putative lipoprotein		Unknown		0.221673	0.844603	0.970134	0.7071		1.37851	1.72247	1.20163	1.43296		0.894634	0.253088	0.769103	0.6316
BPSL1055	murein-DD-endopeptidase	DacC, D-alanyl-D-alanine carboxypeptidase	Cell envelope biogenesis, outer membrane		-0.657053	-0.141038	-0.0155068	-0.278541		0.318729	-0.322817	0.193198	0.0556949		0.234465	-2.10434	0.473931	-0.465313
BPSL1059	hypothetical protein		Unknown		0.0532782	0.80174	NaN	NaN		1.48543	0.722466	1.26303	1.15698		0.385644	0.511175	-0.130371	0.24814
BPSL1061	hypothetical protein		Unknown		0.414733	0.289203	-0.333728	0.151699		1.43296	1.88753	0.765535	1.36201		-0.335339	0.306207	0.180676	0.0431727
BPSL1064	putative dehydrogenase	PldB, Lysophospholipase	Lipid metabolism		-0.317138	0.198877	0.324408	0.0613731		0.695858	0.0543115	0.570327	0.432823		2.40599	1.76553	2.23266	2.1375
BPSL1065	hypothetical protein		Unknown		1.07039	1.926	1.1592	1.3852		-0.446934	NaN	NaN	NaN		-0.570097	0.0528332	0.178364	-0.0846698
BPSL1066	rubredoxin		Energy production and conversion		0.611012	-0.0305337	0.485481	0.347978		0.25435	0.895896	0.770365	0.632862		0.277534	NaN	-1.32193	NaN
BPSL1067	hypothetical protein		Unknown		-0.398806	0.349656	0.224125	0.0866221		0.759377	0.136446	0.884907	0.621873		1.63227	1.80735	2.32193	1.926
BPSL1068	putative ABC transport system, ATP-binding protein	Uup, ATPase components of ABC transporters with duplicated ATPase domains	General function prediction only		0.262679	0.137148	-0.378867	-0.000355489		-0.112221	0.529325	0.403794	0.266291		2.26303	1.72247	1.926	1.96347
BPSL1071	hypothetical protein	Predicted integral membrane protein	Unknown		0.79846	0.92399	0.17553	0.660956		0.722466	1.20163	1.37851	1.10087		0.156392	-0.359623	0.281923	0.0188881
BPSL1072	LysR family transcriptional regulator	LysR, Transcriptional regulator	Transcription		0.353887	-0.394575	0.228356	0.0908534		0.0562778	0.181809	-0.459737	-0.0812258		1.48543	1.18903	-0.888969	0.595164
BPSL1073	hypothetical protein	Predicted membrane protein	Unknown		-0.830683	NaN	NaN	NaN		1.76553	0.765535	0.963474	1.16485		0.632061	0.757592	0.116046	0.494557
BPSL1075	putative transport system, integral membrane protein	MelB, Na+/melibiose symporter and related transporters	Carbohydrate transport and metabolism		0.209286	-0.413644	0.334817	0.0717819		0.877623	0.129162	0.752092	0.614588		0.432959	-0.888969	2.03562	0.526538
BPSL1076	allantoate amidohydrolase	ArgE, Acetylornithine deacetylase/Succinyl-diaminopimelate desuccinylase and related deacylases	Amino acid transport and metabolism		0.0598246	0.808286	0.682756	0.545252		0.584963	0.485427	1.07039	0.713593		0.270379	-0.352551	0.395911	0.132876
BPSL1079	putative metal transport integral membrane protein	ChrA, Chromate transport protein ChrA	Inorganic ion transport and metabolism		0.848153	NaN	NaN	NaN		2.48543	1.37851	1.67807	1.848		0.122549	-0.625911	-0.00298041	-0.140484
BPSL1080	hypothetical protein	Predicted signal transduction protein containing a membrane domain, an EAL and a GGDEF domain	Signal transduction mechanisms		1.48543	0.793549	1.43296	1.43296		0.786877	0.661346	0.0384165	0.523843		0.489137	-0.259324	0.363606	0.226102
BPSL1081	putative phenazine biosynthesis-like protein	Predicted epimerase, PhzC/PhzF homolog	General function prediction only		-0.844769	-1.53605	-1.58496	-1.32193		1.48543	1.26303	1.53605	1.43296		1.48543	1.76553	1.63227	1.63227
BPSL1082	hypothetical protein	TdcF, Putative translation initiation inhibitor, yjgF family	Translation, ribosomal structure and biogenesis		0.859145	NaN	0.984675	NaN		NaN	0.0434887	0.791949	NaN		1.26303	1.26303	1.96347	1.48543
BPSL1083	putative aminotransferase	ARO8, Transcriptional regulators containing a DNA-binding HTH domain and an aminotransferase domain (MocR family) and their eukaryotic orthologs	Transcription		0.277433	0.402963	-0.238583	0.139929		1.1375	1.07039	1.1375	1.07039		0.378512	2.80735	1.07039	1.41875
BPSL1089	hypothetical protein	Mug, G:T/U mismatch-specific DNA glycosylase	DNA replication, recombination, and repair		0.362736	-0.27881	0.237205	0.0997019		0.214595	NaN	NaN	NaN		1.43296	-0.184425	-0.888969	0.119855
BPSL1094	glyoxalase family protein		Unknown		NaN	0.855899	NaN	NaN		-1.37851	-1.37851	-2.80735	-1.848		0.978432	0.852902	0.336886	0.715398
BPSL1095	transaldolase B	MipB, Transaldolase	Carbohydrate transport and metabolism		0.367636	-0.380825	0.242106	0.104602		0.482025	0.356494	-0.159521	0.21899		0.432959	0.111031	1.32193	0.621973
BPSL1097	hypothetical protein		Unknown		0.352857	-0.163158	0.478388	0.215354		0.199611	-0.423319	0.325142	0.0621079		-1.32193	-1.926	-1.63227	-1.63227
BPSL1099	putative cytochrome C precursor-related protein	Cytochrome c553	Energy production and conversion		2.45943	1.67807	2.16993	2.10434		-0.519723	0.121823	-0.00370801	-0.141212		0.703098	0.0615521	0.577567	0.440064
BPSL1100	putative cytochrome C precursor-related protein	Cytochrome c554	Energy production and conversion		0.681498	-0.066964	0.555966	0.418463		-1.72247	-1.53605	-1.26303	-1.53605		NaN	NaN	0.210633	NaN
BPSL1101	hypothetical protein		Unknown		2.16993	-0.514573	0.0931094	0.58282		0.523769	0.649299	-0.0991619	0.386265		-1.1375	-1.53605	-1.26303	-1.32193
BPSL1102	hypothetical protein	RarD, Predicted permeases	General function prediction only		-0.104888	-0.620903	0.0206431	-0.242391		NaN	0.203822	NaN	NaN		-1.07039	-1.58496	-1.07039	-1.26303
BPSL1105	TetR family regulatory protein	AcrR, Transcriptional regulator	Transcription		0.263823	0.779838	0.905369	0.642334		-3.58496	-1.43296	-1.20163	-2.07039		0.229778	0.871324	0.745793	0.60829
BPSL1107	hypothetical protein	SGA1, Glucoamylase and related glycosyl hydrolases	Carbohydrate transport and metabolism		-0.22323	0.525232	0.3997	0.262197		-0.345823	0.170193	0.295724	0.0326891		1.48543	0	-0.888969	0.198819
BPSL1108	hypothetical protein	3-carboxymuconate cyclase	Carbohydrate transport and metabolism		NaN	-1.15699	NaN	NaN		0.237714	-0.510747	0.112184	-0.0253208		-1.20163	0.434403	0.277534	-0.163232
BPSL1109	hypothetical protein	FtsK, DNA segregation ATPase FtsK/SpoIIIE and related proteins	Cell division and chromosome partitioning		0.107606	-0.408409	0.233137	-0.0298977		-2.03562	-1.848	-1.48543	-1.80735		-0.0959745	-0.61199	0.0295564	-0.233478
BPSL1111	phosphoribosylglycinamide formyltransferase 2	PurT, Formate-dependent phosphoribosylglycinamide formyltransferase (GAR transformylase)	Nucleotide transport and metabolism		2.45943	1.94006	1.37851	1.926		0.269923	0.911469	0.785939	0.648435		NaN	-0.116637	-0.602063	NaN
BPSL1116	rhodanese superfamily protein	Predicted sulfurtransferase	General function prediction only		0.974309	NaN	NaN	NaN		-0.57383	0.17463	0.0490996	-0.0884035		-0.678072	-1.67807	0.736966	-0.539726
BPSL1117	DNA polymerase III subunit alpha	DnaE, DNA polymerase III, alpha subunit	DNA replication, recombination, and repair		1.48543	1.07039	2.03562	1.53605		0.425147	0.550678	-0.0908678	0.287644		-0.355581	0.285965	0.160434	0.0229305
BPSL1122	putative glycosyl transferase (LPS biosynthesis-related)	RfaG, Glycosyltransferase	Cell envelope biogenesis, outer membrane		0.807971	0.933502	0.185041	0.670467		-2.67807	-1.80735	-1.43296	-1.96347		1.53605	1.48543	-0.120294	0.967062
BPSL1124	putative LPS biosynthesis-related protein	WcaA, Glycosyltransferases involved in cell wall biogenesis	Cell envelope biogenesis, outer membrane		0.201546	NaN	NaN	NaN		0.648826	-0.0996359	0.523295	0.385791		-1.07039	-0.925999	-1.48543	-1.26303
BPSL1125	hypothetical protein	Predicted integral membrane protein	Unknown		0.0178834	0.766345	NaN	NaN		0.722466	1.96347	0.765535	1.15049		-0.166206	0.47534	0.349809	0.212305
BPSL1126	hypothetical protein	Predicted membrane protein	Unknown		-0.514573	1.37851	1.80735	1.58496		0.512487	-0.129059	0.386956	0.249453		0.00701322	0.523028	0.648559	0.385525
BPSL1129	hypothetical protein		Unknown		NaN	0.981036	0.855504	NaN		0.121291	0.869753	0.744222	0.606719		-1.43296	-0.925999	-1.07039	-1.20163
BPSL1130	putative sigma factor	RpoE, DNA-directed RNA polymerase specialized sigma subunit, sigma24 homolog	Transcription		-0.584963	1.07039	NaN	NaN		0.400889	-0.240657	0.275359	0.137855		0.531762	-0.216699	0.406231	0.268728
BPSL1138	hypothetical protein		Unknown		0.810412	0.0619503	0.684881	0.547378		-0.345779	0.402682	0.277152	0.139648		1.67807	1.20163	1.53605	1.43296
BPSL1139	hypothetical protein		Unknown		-0.00192615	0.621004	0.746535	0.483501		0.114949	-0.507981	0.240479	-0.0225553		-1.67807	-1.67807	NaN	NaN
BPSL1142	putative phage-related protein	Phage head maturation protease	General function prediction only		1.67807	2.3505	1.07039	1.67807		-0.163182	0.58528	0.459748	0.322245		0.805862	0.680331	0.164316	0.542828
BPSL1148	hypothetical protein		Unknown		0.00367995	0.752141	0.62661	0.489107		-0.556746	0.0848003	-0.0407306	-0.178234		1.20163	2.63227	1.1375	1.67807
BPSL1149	hypothetical protein		Unknown		0.606404	-0.0165263	0.731935	0.4689		NaN	-1.04859	NaN	NaN		1.07039	2.07039	1.848	1.67807
BPSL1157	putative phage integrase		Unknown		0.836608	0.320593	0.962139	0.699104		0.491599	0.617129	-0.131333	0.354094		1.43296	NaN	NaN	NaN
BPSL1159	Maf-like protein	Maf, Nucleotide-binding protein implicated in inhibition of septum formation	Cell division and chromosome partitioning		1.07039	1.26303	NaN	NaN		-0.231565	0.409982	0.284451	0.146947		0.892719	0.767188	0.251173	0.629685
BPSL1160	rRNA large subunit methyltransferase		Unknown		1.63227	1.26303	NaN	NaN		0.346899	-0.294648	0.221368	0.0838641		NaN	1.48543	1.848	NaN
BPSL1161	hypothetical protein	Uncharacterized homolog of plant Iojap protein	Unknown		-0.525734	-0.00971895	0.115812	-0.147222		-1.32193	-0.0703893	0.321928	-0.356796		0.593263	0.718794	-0.0296677	0.45576
BPSL1162	nicotinic acid mononucleotide adenylyltransferase	NadD, Nicotinic acid mononucleotide adenylyltransferase	Coenzyme metabolism		-1.20163	-1.43296	-1.48543	-1.37851		0.15905	0.284582	-0.46388	0.021548		-0.489441	0.259021	0.133489	-0.00401376
BPSL1167	putative dehydrogenase	FabG, Dehydrogenases with different specificities (related to short-chain alcohol dehydrogenases)	Secondary metabolites biosynthesis, transport, and catabolism		0.018169	-0.623377	-0.107362	-0.244865		-2.29278	-0.925999	-1.1375	-1.72247		0.06647	-0.575076	-0.0590608	-0.196564
BPSL1176	hypothetical protein	Hlx, Putative hemolysin	General function prediction only		0.136115	0.010584	-0.505431	-0.12692		0.977719	0.852188	0.336173	0.714684		1.32193	1.37851	1.88753	1.53605
BPSL1179	hypothetical protein	Predicted ABC-type transport system involved in lysophospholipase L1 biosynthesis, permease component	Secondary metabolites biosynthesis, transport, and catabolism		0.732527	0.606996	0.0909811	0.469493		-1.48543	-0.321928	0.0995357	-0.569273		-0.400111	-0.916126	-0.27458	-0.537614
BPSL1180	putative globin	Truncated hemoglobins	General function prediction only		-0.138066	0.50348	0.377949	0.240446		0.30752	-0.334026	0.181989	0.0444855		-1.26303	-1.53605	-1.53605	-1.43296
BPSL1185	hypothetical protein	ArnT, 4-amino-4-deoxy-L-arabinose transferase and related glycosyltransferases of PMT family	Cell envelope biogenesis, outer membrane		-0.193716	0.44783	0.322299	0.184796		-1.48543	-2.51096	-1.20163	-1.72247		1.1375	0.263034	1.48543	0.961988
BPSL1193	hypothetical protein		Unknown		0.179429	-0.336586	0.30496	0.0419259		-1.58496	-2.80735	-1.48543	-1.96347		NaN	1.43296	1.32193	NaN
BPSL1196	acetolactate synthase 3 catalytic subunit	IlvB, Thiamine pyrophosphate-requiring enzymes	Amino acid transport and metabolism		1.88753	0.91403	2.23266	1.67807		NaN	NaN	-0.312748	NaN		0.695573	0.179558	0.821104	0.55807
BPSL1200	putative phosphatidyltransferase	PssA, Phosphatidylserine synthase	Lipid metabolism		0.538547	0.413017	-0.209914	0.275512		NaN	NaN	1.32193	NaN		0.381549	-0.366912	0.256018	0.118514
BPSL1201	2-isopropylmalate synthase	LeuA, Isopropylmalate/homocitrate/citramalate synthases	Amino acid transport and metabolism		-1.72247	-1.37851	-1.63227	-1.58496		0.107907	0.233437	-0.408109	-0.0295969		0.750336	0.875867	0.234321	0.612832
BPSL1203	putative carbonic anhydrase	CynT, Carbonic anhydrase	Inorganic ion transport and metabolism		1.53605	2	1.1375	1.53605		0.509074	0.383543	-0.239387	0.24604		-0.467177	0.0488382	0.174369	-0.0886653
BPSL1204	putative lipoprotein		Unknown		-1.67807	-1	-1.1375	-1.26303		-0.519754	0.121792	-0.00373872	-0.141242		-0.0444781	NaN	0.578452	NaN
BPSL1210	preprotein translocase subunit SecG	SecG, Preprotein translocase subunit SecG	Intracellular trafficking and secretion		-0.0982228	-0.739769	-0.223754	-0.361257		-2	-1.58496	-1.32193	-1.63227		1.37851	-0.120294	-0.120294	0.379308
BPSL1214	NADH dehydrogenase subunit D	NuoD, NADH:ubiquinone oxidoreductase 49 kD subunit 7	Energy production and conversion		1.848	1.20163	1.76553	1.58496		0.350485	-0.397976	0.224954	0.0874506		-0.673634	-0.0320884	-0.157619	-0.295123
BPSL1219	NADH dehydrogenase subunit I	NuoI, Formate hydrogenlyase subunit 6/NADH:ubiquinone oxidoreductase 23 kD subunit (chain I)	Energy production and conversion		0.651264	0.525733	-0.0971968	0.388229		-1.926	-1.76553	-1.43296	-1.72247		0.367664	NaN	0.853091	NaN
BPSL1220	NADH dehydrogenase subunit J	NuoJ, NADH:ubiquinone oxidoreductase subunit 6 (chain J)	Energy production and conversion		1.67807	2.74416	1.67807	2.03562		0.0394396	-0.602106	-0.0860913	-0.223595		0.39477	-0.353691	0.269239	0.131734
BPSL1221	NADH dehydrogenase subunit K	NuoK, NADH:ubiquinone oxidoreductase subunit 11 or 4L	Energy production and conversion		NaN	0.739391	0.253965	NaN		-2.16993	-2.56071	-2	-2.23266		-0.406364	0.235182	0.109651	-0.0278523
BPSL1222	NADH dehydrogenase subunit L	NuoL, NADH:ubiquinone oxidoreductase subunit 5 (chain L)/Multisubunit Na+/H+ antiporter, MnhA subunit	Energy production and conversion		0.396561	-0.22637	0.522091	0.259057		-1.20163	-1.67807	-1.37851	-1.43296		-0.162369	0.353646	0.479177	0.216142
BPSL1223	NADH dehydrogenase subunit M	NuoM, NADH:ubiquinone oxidoreductase subunit 4 (chain M)	Energy production and conversion		1.43296	0.0931094	1.32193	0.949332		0.188642	-0.327374	0.314173	0.0511381		-0.124721	0.516825	0.391294	0.253791
BPSL1225	hypothetical protein		Unknown		0.817062	0.691531	0.175516	0.554028		-1.07039	0.0995357	-1.1375	-0.702786		-0.00417632	0.618754	0.744284	0.48125
BPSL1226	hypothetical protein	MutT, NTP pyrophosphohydrolases including oxidative damage repair enzymes	DNA replication, recombination, and repair		-0.309401	0.31353	0.439061	0.176027		-1.32193	-1.96347	0.736966	-0.849479		0.359306	-0.263623	0.484837	0.221803
BPSL1229	putative acyl-CoA dehydrogenase family protein	CaiA, Acyl-CoA dehydrogenases	Lipid metabolism		-0.256328	-0.130798	-0.879259	-0.393832		-2.53605	-2.20163	-1.72247	-2.1375		0.579358	NaN	-0.0435727	NaN
BPSL1230	hypothetical protein	MaoC, Acyl dehydratase	Lipid metabolism		1.37851	1.80735	2.07039	1.76553		0.778075	0.155144	0.903605	0.640571		0.46662	NaN	-0.156311	NaN
BPSL1234	putative acyl-CoA dehydrogenase family protein	CaiA, Acyl-CoA dehydrogenases	Lipid metabolism		0.530228	0.655758	-0.0927027	0.392724		NaN	0.124955	0.610381	NaN		1.26303	1.20163	1.26303	1.26303
BPSL1235	putative phosphotransferase	Predicted aminoglycoside phosphotransferase	General function prediction only		0.0383772	-0.0871532	-0.710085	-0.224658		-0.097595	-0.223126	-0.739141	-0.360629		1.20163	2.07039	1.848	1.72247
BPSL1237	enoyl-CoA hydratase	CaiD, Enoyl-CoA hydratase/carnithine racemase	Lipid metabolism		-0.177633	0.338382	0.463913	0.200879		-1.1375	-1	-1.07039	-1.07039		1.53605	1.72247	1.20163	1.48543
BPSL1238	putative glutathione S-transferase related protein	Gst, Glutathione S-transferase	Posttranslational modification, protein turnover, chaperones		2.26303	2.29278	1.37851	1.96347		0.768166	0.893697	0.252151	0.630663		NaN	NaN	NaN	NaN
BPSL1243	hypothetical protein		Unknown		0.143721	NaN	0.629148	NaN		0.361665	0.487196	-0.261266	0.224161		0.567041	-1.58496	NaN	NaN
BPSL1246	hypothetical protein		Unknown		0.862016	0.239086	0.987547	0.724512		0.840281	0.965812	0.324266	0.702778		NaN	NaN	1.20163	NaN
BPSL1249	AraC family transcriptional regulator	AraC, AraC-type DNA-binding domain-containing proteins	Transcription		1.26303	1.32193	1.43296	1.32193		0.23801	-0.384921	0.363541	0.100507		-0.69081	0.0576513	-0.0678796	-0.205384
BPSL1251	putative transposase	Transposase and inactivated derivatives	DNA replication, recombination, and repair		-0.186989	0.561473	0.435942	0.298439		0.693645	0.568114	-0.0548165	0.430611		1.20163	0.111031	1.32193	0.878198
BPSL1252	hypothetical protein	TauA, ABC-type nitrate/sulfonate/bicarbonate transport systems, periplasmic components	Inorganic ion transport and metabolism		0.268777	0.394308	-0.247238	0.131273		0.441962	0.316431	-0.199584	0.178928		-1.63227	-2.03562	-2.23266	-1.96347
BPSL1253	putative integral membrane protein/sensor kinase	Signal transduction histidine kinase	Signal transduction mechanisms		3	1.43296	1.926	2.10434		1.07039	NaN	1.37851	NaN		NaN	-0.614022	NaN	NaN
BPSL1256	putative cytochrome c precursor	Cytochrome c553	Energy production and conversion		NaN	NaN	-0.104749	NaN		0.165709	-0.350306	0.29124	0.0282054		2.90689	1.37851	0.847997	1.76553
BPSL1257	putative cytochrome c precursor	Cytochrome c	Energy production and conversion		-0.005147	0.617784	0.743314	0.48028		NaN	1.926	NaN	NaN		-0.1666	-0.682615	-0.0410687	-0.304103
BPSL1258	hypothetical protein		Unknown		0.388218	-0.360243	0.262687	0.125183		1.20163	1.43296	1.76553	1.48543		-0.0611333	-0.684064	0.0643973	-0.198636
BPSL1259	putative cytochrome c oxidase subunit II related protein	CyoA, Heme/copper-type cytochrome/quinol oxidases, subunit 2	Energy production and conversion		0.191601	0.317132	-0.324414	0.0540977		-0.833936	NaN	NaN	NaN		1.1375	1.48543	-0.888969	0.577987
BPSL1260	cytochrome c oxidase subunit 1	CyoB, Heme/copper-type cytochrome/quinol oxidases, subunit 1	Energy production and conversion		2.65535	1.13353	1.37851	1.72247		0.944909	0.819379	NaN	NaN		1.1375	1.37851	1.48543	1.32193
BPSL1261	putative cytochrome c related protein	Cytochrome c553	Energy production and conversion		NaN	NaN	0.696531	NaN		-2.1375	NaN	-2.48543	NaN		0.985016	0.34347	0.859485	0.721981
BPSL1262	hypothetical protein	Predicted signal transduction protein	Signal transduction mechanisms		NaN	0.120783	NaN	NaN		-0.0685919	-0.194123	-0.710138	-0.331626		1.48543	-0.120294	1.20163	0.855589
BPSL1263	hypothetical protein	Predicted signal transduction protein containing a membrane domain, an EAL and a GGDEF domain	Signal transduction mechanisms		NaN	0.282189	0.40772	NaN		1.1375	1.32193	1.58496	1.37851		0.739319	0.613788	0.0977728	0.476284
BPSL1268	putative transport system, membrane protein	AcrA, Membrane-fusion protein	Cell envelope biogenesis, outer membrane		0.772488	0.898019	0.256473	0.634984		NaN	0.849594	0.975125	NaN		1.1375	1.63227	1.58496	1.43296
BPSL1269	IclR family transcriptional regulatory protein	IclR, Transcriptional regulator	Transcription		-0.078144	-0.563571	NaN	NaN		NaN	1.26303	NaN	NaN		-0.0655627	0.682898	0.557367	0.419864
BPSL1272	hypothetical protein	Predicted transcriptional regulator	Transcription		0.766347	NaN	0.0178849	NaN		0.722466	0.963474	1.80735	1.16443		0.0383771	0.603169	0.0871538	0.322466
BPSL1274	hypothetical protein	Predicted metal-dependent enzyme of the double-stranded beta helix superfamily	General function prediction only		0.0185351	-0.623011	-0.106996	-0.244499		-0.638808	-0.0158772	0.109653	-0.153381		-1.53605	-0.678072	-2.07039	-1.43296
BPSL1278	putative ABC transport system, iron-binding exported protein	AfuA, ABC-type Fe3+ transport system, periplasmic component	Inorganic ion transport and metabolism		0.763262	0.888792	0.247246	0.625758		1.07039	NaN	NaN	NaN		NaN	-0.0499472	NaN	NaN
BPSL1280	putative amino acid transport system, membrane protein	AnsP, Gamma-aminobutyrate permease and related permeases	Amino acid transport and metabolism		NaN	0.950299	0.824769	NaN		0.322206	-0.300725	0.447737	0.184703		1.48543	1.20163	1.20163	1.32193
BPSL1282	putative exodeoxyribonuclease V gamma chain	RecC, Exonuclease V gamma subunit	DNA replication, recombination, and repair		1.37851	-0.584963	1.1375	0.643684		-0.0420573	0.580873	NaN	NaN		NaN	NaN	0.432582	NaN
BPSL1284	putative exodeoxyribonuclease V alpha chain	RecD, ATP-dependent exoDNAse (exonuclease V), alpha subunit - helicase superfamily I member	DNA replication, recombination, and repair		0.624364	0.00143333	0.749895	0.486861		-1.20163	-1.848	NaN	NaN		0.615672	-0.0258737	0.490141	0.352638
BPSL1288	putative lipoprotein		Unknown		0.195699	NaN	NaN	NaN		1.1375	0.882436	1.58496	1.20163		NaN	-0.163957	NaN	NaN
BPSL1290	thiamine biosynthesis protein ThiC	ThiC, Thiamine biosynthesis protein ThiC	Coenzyme metabolism		0.519374	1.20163	1.37851	1.03317		0.705354	0.189339	0.830885	0.567851		0.292892	0.808907	0.934438	0.671404
BPSL1292	hypothetical protein		Unknown		0.328669	0.844685	0.970215	0.707181		0.978536	0.33699	0.853005	0.715501		NaN	NaN	1.20163	NaN
BPSL1295	hypothetical protein		Unknown		3.26303	1.848	2.76553	2.63227		0.909526	NaN	0.0615286	NaN		0.929611	NaN	-1.20163	NaN
BPSL1302	hypothetical protein	CysU, ABC-type sulfate transport system, permease component	Posttranslational modification, protein turnover, chaperones		-0.0832834	-0.208814	-0.724829	-0.346318		0.610541	0.736072	0.0945256	0.473037		1.20163	2.03562	-0.888969	0.782763
BPSL1303	hypothetical protein	AfuA, ABC-type Fe3+ transport system, periplasmic component	Inorganic ion transport and metabolism		0.715764	NaN	0.0928339	NaN		0.279957	0.405488	NaN	NaN		1.72247	1.26303	1.72247	1.58496
BPSL1304	LacI family transcriptional regulator	PurR, Transcriptional regulators	Transcription		0.263034	NaN	-1.07039	NaN		0.81494	0.689409	0.173394	0.551905		0.870243	0.744713	0.228697	0.607209
BPSL1308	hypothetical protein	Predicted metal-binding integral membrane protein	Unknown		0.299386	0.173855	-0.34216	0.0363513		0.325251	-0.42321	0.199719	0.0622171		1.43296	1.53605	2.07039	1.67807
BPSL1312	glucosamine--fructose-6-phosphate aminotransferase [isomerizing] 2	GlmS, Glucosamine 6-phosphate synthetase, contains amidotransferase and phosphosugar isomerase domains	Cell envelope biogenesis, outer membrane		-1.48543	-1.43296	-1.26303	-1.37851		-0.179533	NaN	0.568928	NaN		-0.485001	0.26346	0.13793	0.000425532
BPSL1314	hypothetical protein		Unknown		0.159756	-0.35626	0.285286	0.022252		1.07039	0.584963	0.807355	0.820902		0.242833	0.865764	0.991295	0.72826
BPSL1317	putative lipoprotein		Unknown		0.144784	0.270314	NaN	NaN		-0.0514249	0.590121	0.46459	0.327087		-1.20163	-1.96347	-1.37851	-1.48543
BPSL1321	GntR family transcriptional regulator	Transcriptional regulators containing a DNA-binding HTH domain and an aminotransferase domain (MocR family) and their eukaryotic orthologs	Transcription		1.80735	1.1375	1.43296	1.43296		0.0722911	0.820752	0.695221	0.557718		0.407385	0.532916	-0.215544	0.269882
BPSL1322	putative heat shock protein	IbpA, Molecular chaperone (small heat shock protein)	Posttranslational modification, protein turnover, chaperones		-0.318647	0.429814	0.304283	0.16678		1.1375	1	1.72247	1.26303		0.833625	NaN	NaN	NaN
BPSL1323	putative heat shock protein	IbpA, Molecular chaperone (small heat shock protein)	Posttranslational modification, protein turnover, chaperones		0.662822	0.53729	-0.0856395	0.399787		NaN	1.26303	NaN	NaN		0.0190797	0.535095	0.660626	0.397591
BPSL1325	putative 3-hydroxyacyl-CoA dehydrogenase	FadB, 3-hydroxyacyl-CoA dehydrogenase	Lipid metabolism		0.371716	-0.251214	0.497248	0.234213		NaN	-0.465329	NaN	NaN		1.26303	1.53605	1.43296	1.37851
BPSL1328	putative malonate transport-related system membrane protein		Unknown		0.104558	0.727488	NaN	NaN		-0.0685934	-0.584609	0.0569374	-0.206097		-1.53605	-1.32193	-2.10434	-1.67807
BPSL1333	phosphoribosyl-dephospho-CoA transferase		Unknown		0.159187	-0.482359	0.0336557	-0.103848		0.251917	0.126386	-0.389629	-0.0111175		NaN	1.43296	1.76553	NaN
BPSL1337	hypothetical protein	Predicted alpha/beta hydrolase	General function prediction only		0.260022	-0.48844	0.13449	-0.00301209		0.185746	0.701761	0.827292	0.564258		1.48543	-0.943416	0.526069	0.356026
BPSL1340	hypothetical protein		Unknown		NaN	NaN	-0.375842	NaN		0.36922	0.243689	-0.272326	0.106186		2.37851	1.926	1.43296	1.926
BPSL1345	putative exported transglycosylase protein	MltE, Soluble lytic murein transglycosylase and related regulatory proteins (some contain LysM/invasin domains)	Cell envelope biogenesis, outer membrane		0.874087	0.232541	0.748556	0.611052		0.72853	NaN	0.105599	NaN		1.1375	1.20163	1.43296	1.26303
BPSL1347	hypothetical protein		Unknown		0.0982551	-0.524676	0.223786	-0.0392479		NaN	-0.314236	NaN	NaN		2.48543	1.1375	1.20163	1.63227
BPSL1348	AraC family transcriptional regulator	AraC, AraC-type DNA-binding domain-containing proteins	Transcription		-0.0558718	0.460143	0.585674	0.32264		0.584963	0.536053	1	0.707005		-1.37851	-0.169925	0.217591	-0.443615
BPSL1355	putative ribosomal RNA large subunit methyltransferase	FtsJ, 23S rRNA methylase	Translation, ribosomal structure and biogenesis		0.47208	-0.169466	0.346549	0.209046		1.07039	1.20163	NaN	NaN		-0.609993	-0.124566	NaN	NaN
BPSL1356	FtsH endopeptidase	HflB, ATP-dependent Zn proteases	Posttranslational modification, protein turnover, chaperones		0.211747	0.337278	-0.304268	0.0742439		-0.417298	-0.933313	-0.291767	-0.554801		0.432959	1.48543	1.43296	1.11712
BPSL1360	phosphate transporter permease subunit PstC	PstC, ABC-type phosphate transport system, permease component	Inorganic ion transport and metabolism		0.571562	NaN	-0.176898	NaN		-3	-1.63227	-1.32193	-2		0.17953	0.30506	-0.336486	0.0420261
BPSL1361	phosphate transporter permease subunit PtsA	PstA, ABC-type phosphate transport system, ATPase component	Inorganic ion transport and metabolism		-0.241788	0.399758	0.274228	0.136724		-1.26303	-2.32193	-1.20163	-1.58496		-0.343329	0.172686	0.298217	0.0351822
BPSL1362	phosphate transport system ATP-binding protein	PstB, ABC-type phosphate transport system, ATPase component	Inorganic ion transport and metabolism		0.600035	-0.0228961	0.725565	0.462531		-1.48543	-1.72247	-1.96347	-1.72247		NaN	-1.14687	-0.784304	NaN
BPSL1363	phosphate transport system-related protein	PhoU, Phosphate uptake regulator	Inorganic ion transport and metabolism		0.299939	-0.216077	0.425469	0.162435		-1.32193	-1.26303	-1.67807	-1.43296		0.22986	-0.39307	0.355391	0.0923563
BPSL1364	phosphate regulon two-component system response regulator	OmpR, Response regulators consisting of a CheY-like receiver domain and a winged-helix DNA-binding domain	Signal transduction mechanisms		2.20163	2.1375	1.37851	1.88753		-1.07039	-1.1375	-1.07039	-1.07039		0.315495	-0.326051	0.189964	0.0524608
BPSL1367	putative exopolyphosphatase	GppA, Exopolyphosphatase	Nucleotide transport and metabolism		0.379076	-0.243854	0.504607	0.241573		1	1.07039	1.14078	1.07039		-0.455784	0.0602312	0.185762	-0.0772723
BPSL1370	hypothetical protein		Unknown		-0.152874	-0.278405	-0.79442	-0.415908		-0.315955	0.432507	0.306976	0.169472		-1.26303	-1.72247	-1.53605	-1.53605
BPSL1374	putative hydrolase	SixA, Phosphohistidine phosphatase SixA	Signal transduction mechanisms		0.0553624	-0.0701685	-0.586184	-0.207672		1.26303	1.63227	1.07039	1.32193		0.0127577	-0.628788	-0.112773	-0.250277
BPSL1375	hypothetical protein	Putative hemolysin	General function prediction only		0.276437	-0.239578	0.401968	0.138934		0.722466	0.963474	1.07039	0.918776		NaN	-1.08088	-0.71831	NaN
BPSL1379	hypothetical protein		Unknown		-1.26303	-1	-1.88753	-1.37851		0.775054	0.259039	0.900585	0.637551		0.354214	-0.161801	0.479745	0.216711
BPSL1381	peptidase	Membrane-bound metallopeptidase	Cell division and chromosome partitioning		0.445516	NaN	NaN	NaN		0.334366	-0.414095	0.208836	0.0713316		2.03562	1.37851	1.43296	1.63227
BPSL1384A	pseudo		Unknown		NaN	-1.22888	NaN	NaN		NaN	0.30336	0.788787	NaN		0.678072	-1.32193	-1.58496	-0.74294
BPSL1385	hypothetical protein		Unknown		0.681625	-0.0668359	0.556094	0.41859		-0.344888	-0.830315	NaN	NaN		0.217591	-1.43296	NaN	NaN
BPSL1390	hypothetical protein		Unknown		1.07039	1.26303	1.43296	1.26303		NaN	-0.207525	NaN	NaN		-0.0355226	0.587407	NaN	NaN
BPSL1392	hypothetical protein		Unknown		-1.20163	0.343954	NaN	NaN		0.427377	0.301846	-0.214169	0.164343		0.60895	-0.0325957	0.483419	0.345916
BPSL1394	putative exported endonuclease	Cls, Phosphatidylserine/phosphatidylglycerophosphate/cardioli pin synthases and related enzymes	Lipid metabolism		0.80557	NaN	0.0571092	NaN		-0.274473	-0.916019	-0.400004	-0.537507		-1.76553	-1.20163	-3.3505	-2.10434
BPSL1397	putative porin signal peptide protein	OmpC, Outer membrane protein (porin)	Cell envelope biogenesis, outer membrane		NaN	-0.198691	NaN	NaN		-0.772605	-0.131059	-0.25659	-0.394093		2.29278	1.58496	1.20163	1.67807
BPSL1402	trigger factor	Tig, FKBP-type peptidyl-prolyl cis-trans isomerase (trigger factor)	Posttranslational modification, protein turnover, chaperones		1.32193	1.72247	1.32193	1.43296		0.572991	0.0569761	0.698522	0.435488		0.431802	-0.191129	0.557332	0.294298
BPSL1411	putative acyl-CoA thioesterase precursor	TesA, Lysophospholipase L1 and related esterases	Amino acid transport and metabolism		0.0473057	1.07039	1.53605	0.884583		0.304253	0.429784	-0.318678	0.166749		0.381497	-0.260049	0.255966	0.118462
BPSL1415	putative D-amino acid dehydrogenase small subunit	DadA, Glycine/D-amino acid oxidases (deaminating)	Amino acid transport and metabolism		0.391294	0.516825	-0.231636	0.253791		1.1375	1.53605	1.926	1.53605		-0.169	NaN	0.579462	NaN
BPSL1419	hypothetical protein	BolA, Stress-induced morphogen (activity unknown)	Signal transduction mechanisms		0.308488	0.434019	-0.207527	0.170984		1.43296	0.722466	0.807355	0.987593		0.432959	1.20163	-0.120294	0.504766
BPSL1420	intracellular septation protein A		Cell division and chromosome partitioning		0.263034	NaN	-1.26303	NaN		NaN	1.07039	NaN	NaN		-0.299262	0.449199	0.323669	0.186165
BPSL1422	hypothetical protein		Unknown		0.350328	NaN	NaN	NaN		1.37851	1.156	1.07039	1.20163		0.049198	0.690744	0.565213	0.42771
BPSL1423	acyl-CoA synthase	CaiC, Acyl-CoA synthetases (AMP-forming)/AMP-acid ligases II	Lipid metabolism		0.750476	0.00201404	0.624945	0.487441		-1.67807	-1.07039	-2.32193	-1.67807		0.250506	0.766521	0.892052	0.629018
BPSL1424	fatty acid degradation protein	FadB, 3-hydroxyacyl-CoA dehydrogenase	Lipid metabolism		0.510124	0.384593	-0.131422	0.24709		-1.1375	-1.43296	-1.20163	-1.26303		NaN	0.609736	NaN	NaN
BPSL1427	hypothetical protein		Unknown		NaN	NaN	-0.690572	NaN		1.1375	1.37851	1.67807	1.37851		0.253976	-0.494485	0.128445	-0.00905903
BPSL1428	hypothetical protein		Unknown		0.32665	-0.314896	0.201119	0.0636153		1.1375	1.26303	1.48543	1.26303		0.640802	-0.107658	NaN	NaN
BPSL1430	putative oxidoreductase	Putative NADP-dependent oxidoreductases	General function prediction only		-1.20163	-1.53605	-1.58496	-1.43296		0.179577	0.928039	0.802508	0.665004		NaN	0.358988	-0.389473	NaN
BPSL1431	putative esterase/lipase	Aes, Esterase/lipase	Lipid metabolism		0.658934	0.784465	0.0360039	0.521431		NaN	-1.32193	-1.72247	NaN		NaN	NaN	0.271952	NaN
BPSL1432	putative acetyltransferase	ElaA, Predicted acyltransferase	General function prediction only		-0.438313	-0.312783	-0.954329	-0.575817		0.944139	0.818608	NaN	NaN		-1.07039	-2.63227	-1.1375	-1.58496
BPSL1433	hypothetical protein		Unknown		-0.514573	1.43296	1.67807	1.53605		0.351666	-0.271264	0.477197	0.214162		0.616333	-0.132128	0.490803	0.3533
BPSL1435	putative lipoprotein	Predicted periplasmic solute-binding protein	General function prediction only		-0.66685	-0.0253035	-0.150834	-0.288338		NaN	0.69538	0.209953	NaN		-1.76553	-1.43296	-2.51096	-1.926
BPSL1445	putative lipoprotein		Unknown		0.048593	-0.467422	0.174124	-0.0889105		1.53605	NaN	NaN	NaN		0.964106	0.601535	NaN	NaN
BPSL1446	hypothetical protein		Unknown		0.822485	0.948015	NaN	NaN		-0.205498	0.542963	0.417432	0.279929		1.58496	1.32193	1.32193	1.43296
BPSL1447	hypothetical protein		Unknown		0.357759	NaN	0.390702	NaN		NaN	-0.464725	NaN	NaN		1.63227	1.53605	1.37851	1.53605
BPSL1452	glyoxylate carboligase	Glyoxylate carboligase	General function prediction only		0.24329	-0.505171	0.117759	-0.0197446		0.215138	-0.407792	0.340669	0.0776354		1.20163	-0.120294	-0.120294	0.320348
BPSL1457	hypothetical protein	Predicted transmembrane transcriptional regulator	Transcription		0.769335	NaN	NaN	NaN		0.722466	1.07039	1.20163	0.998163		-0.927371	-0.411356	-0.285825	-0.548859
BPSL1460	30S ribosomal protein S18	RpsR, Ribosomal protein S18	Translation, ribosomal structure and biogenesis		1.48543	1.1375	1.43296	1.37851		0.431768	-0.191162	0.557299	0.294265		0.670419	-0.0780428	0.544888	0.407384
BPSL1461	50S ribosomal protein L9	RplI, Ribosomal protein L9	Translation, ribosomal structure and biogenesis		0.582695	0.457163	-0.165767	0.319661		0.245275	0.868206	0.993737	0.730703		-1.20163	-1.88753	-1.32193	-1.48543
BPSL1465	peptidase	Spr, Cell wall-associated hydrolases (invasion-associated proteins)	Cell envelope biogenesis, outer membrane		3.41954	1.72247	1.43296	2.20163		0.20076	-0.422169	0.326291	0.0632572		-0.136111	0.505435	0.379904	0.242401
BPSL1466	hypothetical protein	Predicted ATPase related to phosphate starvation-inducible protein PhoH	Signal transduction mechanisms		-0.0628026	-0.578818	0.0627283	-0.200306		1.20163	1.32193	1.63227	1.37851		0.371127	-0.377335	0.245595	0.108092
BPSL1468	hypothetical protein	Predicted xylanase/chitin deacetylase	Carbohydrate transport and metabolism		0.623928	0.107912	0.749458	0.486424		0.101219	-0.414796	0.22675	-0.0362843		3.12102	2.16993	1.37851	2.23266
BPSL1473	hypothetical protein		Unknown		0.72634	NaN	0.10341	NaN		-1.07039	-1.88753	-3.52356	-2.16993		-0.382706	0.240224	0.365755	0.10272
BPSL1475	hypothetical protein		Unknown		-0.204556	-0.418373	-0.330088	-0.320671		1.07337	1.1375	1.20163	1.1375		-0.312016	0.32953	0.203999	0.0664954
BPSL1477	homoserine dehydrogenase	ThrA, Homoserine dehydrogenase	Amino acid transport and metabolism		0.427202	NaN	0.552732	NaN		0.303062	0.177531	-0.338484	0.0400278		1.43296	0.163499	-0.888969	0.23583
BPSL1478	threonine synthase	ThrC, Threonine synthase	Amino acid transport and metabolism		-1.20163	-1.63227	-1.32193	-1.37851		1.07039	1.72247	1	1.26303		NaN	NaN	-0.727008	NaN
BPSL1480	molybdopterin converting factor subunit 1	MoaD, Molybdopterin converting factor, small subunit	Coenzyme metabolism		NaN	NaN	0.831666	NaN		NaN	0.763846	NaN	NaN		-1.32193	-1.26303	-1.67807	-1.43296
BPSL1482	hypothetical protein	Truncated hemoglobins	General function prediction only		0.0340452	0.159576	-0.588885	-0.103459		0.722466	1.20163	0.678072	0.867391		0.929611	-1.43296	NaN	NaN
BPSL1484	ClpB heat-shock protein	ClpA, ATPases with chaperone activity, ATP-binding subunit	Posttranslational modification, protein turnover, chaperones		-0.38539	0.363071	NaN	NaN		1.20163	1.43296	1.43296	1.37851		-0.347809	0.275122	0.400653	0.137618
BPSL1485	hypothetical protein		Unknown		1.32193	1.67807	1.48543	1.48543		NaN	0.772726	NaN	NaN		NaN	0.838906	0.353479	NaN
BPSL1486	hypothetical protein	ComEA, DNA uptake protein and related DNA-binding proteins	DNA replication, recombination, and repair		0.117363	-0.524183	-0.00816766	-0.145671		-0.335494	0.180521	0.306052	0.0430174		-0.925999	-1.32193	-1.63227	-1.37851
BPSL1488	putative decarboxylase	Uncharacterized homolog of gamma-carboxymuconolactone decarboxylase subunit	Unknown		NaN	NaN	-0.110672	NaN		-0.225107	0.397823	0.523354	0.26032		-0.152003	1.26303	1.43296	0.847997
BPSL1490	hypothetical protein	4-amino-4-deoxy-L-arabinose transferase and related glycosyltransferases of PMT family	Cell envelope biogenesis, outer membrane		1.20163	1.43296	1.53605	1.37851		-1.20163	-2.67807	-3.12102	-2.32193		1.26303	3.3505	1.926	2.20163
BPSL1493	hypothetical protein	AraJ, Arabinose efflux permease	Carbohydrate transport and metabolism		NaN	NaN	0.0998957	NaN		0.678072	-1.07039	-1.37851	-0.590276		1.53605	1.53605	1.43296	1.48543
BPSL1494	MerR family transcriptional regulator	SoxR, Predicted transcriptional regulators	Transcription		NaN	-1.00742	-0.159418	NaN		0.298656	0.173125	-0.34289	0.0356218		1.20163	3.40599	1.20163	1.926
BPSL1495	transcription termination factor Rho	Rho, Transcription termination factor	Transcription		-0.0696156	0.678846	0.553315	0.415812		NaN	NaN	0.201665	NaN		1.48543	1.20163	1.20163	1.26303
BPSL1498	DNA polymerase III subunits gamma and tau	DnaX, DNA polymerase III, gamma/tau subunits	DNA replication, recombination, and repair		0.301486	0.427017	-0.214529	0.163982		1.07039	0.536053	1.1375	0.914649		NaN	-0.442383	NaN	NaN
BPSL1499	hypothetical protein		Unknown		0.0970913	-0.544455	-0.0284396	-0.165943		-0.526147	0.115399	-0.0101315	-0.147635		-1.20163	0.0588937	NaN	NaN
BPSL1502	stationary phase survival protein SurE	SurE, Predicted acid phosphatase	General function prediction only		1.32193	2	1.63227	1.63227		-0.395124	0.246422	0.120891	-0.0166127		-0.255939	-0.130408	-0.771954	-0.393442
BPSL1503	putative L-isoaspartate O-methyltransferase	Pcm, Protein-L-isoaspartate carboxylmethyltransferase	Posttranslational modification, protein turnover, chaperones		-0.551477	0.0900689	-0.0354619	-0.172965		1.20163	1.37851	1.72247	1.43296		-0.206451	1.48543	0.111031	0.463336
BPSL1505	RNA polymerase sigma factor RpoS	RpoD, DNA-directed RNA polymerase, sigma subunit (sigma70/sigma32)	Transcription		0.166478	-0.475068	0.0409475	-0.096556		1.07039	NaN	1.26303	NaN		1.72247	-0.888969	1.43296	0.755486
BPSL1506	hypothetical protein	Predicted 3'-5' exonuclease related to the exonuclease domain of PolB	DNA replication, recombination, and repair		-0.0515948	NaN	0.571335	NaN		0.722466	1.1375	0.678072	0.846014		1.53605	0.443607	-0.943416	0.345414
BPSL1513	4-hydroxy-3-methylbut-2-en-1-yl diphosphate synthase	GcpE, Enzyme involved in the deoxyxylulose pathway of isoprenoid biosynthesis	Lipid metabolism		NaN	-0.430717	NaN	NaN		0.821781	0.180235	0.69625	0.558746		-1	-1.37851	-1.07039	-1.1375
BPSL1514	histidyl-tRNA synthetase	HisS, Histidyl-tRNA synthetase	Translation, ribosomal structure and biogenesis		0.401178	0.275648	-0.240368	0.138144		0.139441	-0.60902	0.0139096	-0.123593		1.37851	1.53605	2.40599	1.76553
BPSL1518	RNA-binding protein Hfq	Hfq, Uncharacterized host factor I protein	General function prediction only		3.37851	2.1375	-0.0939504	1.80735		0.961634	0.213173	0.836103	0.6986		NaN	-1.01196	-0.649386	NaN
BPSL1520	hypothetical protein	HflC, Membrane protease subunits, stomatin/prohibitin homologs	Posttranslational modification, protein turnover, chaperones		0.275213	NaN	0.149682	NaN		-1.20163	-1.32193	0.798366	-0.575065		-1.07039	-2.20163	-1.20163	-1.48543
BPSL1521	hypothetical protein	HflC, Membrane protease subunits, stomatin/prohibitin homologs	Posttranslational modification, protein turnover, chaperones		0.524967	0.399437	-0.223493	0.261933		0.387939	0.262408	-0.253607	0.124905		0.112475	-1.48543	-1.07039	-0.814447
BPSL1527	putative transcription accessory protein	Tex, Transcriptional accessory protein	Transcription		-0.392876	0.230055	0.355586	0.0925512		-1.1375	-1.53605	NaN	NaN		0.127586	-0.495344	0.253117	-0.00991754
BPSL1528	hypothetical protein	Hypothetical protein, role in actin tail formation, reduced intracellular survival and attenuation of virulence	Unknown		0.526191	-0.22227	0.40066	0.263157		1.72247	2.45943	3.16993	2.45943		-0.0596114	-0.185142	-0.808073	-0.322646	Pilatz S et al.: Identification of Burkholderia pseudomallei genes required for the intracellular life cycle and in vivo virulence. Infect Immun 2006, 74:3576-3586
BPSL1529	hypothetical protein		Unknown		0.206451	-1.72247	NaN	NaN		1.53605	2.10434	2.74416	2.1375		NaN	0.777227	NaN	NaN
BPSL1533	hypothetical protein		Unknown		0.0670647	0.192596	-0.44895	-0.0704389		-0.153998	NaN	NaN	NaN		1.53605	1.26303	1.926	1.58496
BPSL1536	acetoacetyl-CoA reductase	FabG, Dehydrogenases with different specificities (related to short-chain alcohol dehydrogenases)	Secondary metabolites biosynthesis, transport, and catabolism		-0.151509	-0.0259779	-0.667524	-0.289012		-0.924027	NaN	-0.0760297	NaN		0.432959	1.43296	1.37851	1.08148
BPSL1539	putative fructokinase-like protein	RbsK, Sugar kinases, ribokinase family	Carbohydrate transport and metabolism		0.460452	-0.28801	0.334921	0.197418		NaN	NaN	0.906433	NaN		-1.48543	-1.37851	0.678072	-0.728622
BPSL1540	beta-ketothiolase	PaaJ, Acetyl-CoA acetyltransferase	Lipid metabolism		1.72247	1.28293	1.20163	1.40234		0.415037	-2	-0.722466	-0.769143		0.176873	0.799804	0.925334	0.6623
BPSL1541	hypothetical protein		Unknown		NaN	-0.148702	0.474228	NaN		-2.65535	-2.10434	-2.63227	-2.45943		0.793848	NaN	NaN	NaN
BPSL1543	putative phosphoserine phosphatase	SerB, Phosphoserine phosphatase	Amino acid transport and metabolism		-0.133051	NaN	-0.981048	NaN		NaN	NaN	1.76553	NaN		0.793966	0.171035	0.919496	0.656462
BPSL1546	putative ABC transport system, ATP-binding protein	ABC-type uncharacterized transport system, ATPase component	General function prediction only		NaN	0.275095	NaN	NaN		0.977306	NaN	NaN	NaN		1.26303	1.43296	1.20163	1.26303
BPSL1547	hypothetical protein	AsmA, Uncharacterized protein involved in outer membrane biogenesis	Cell envelope biogenesis, outer membrane		0.60341	0.477879	-0.0381365	0.340375		1.07039	0.632268	0.807355	0.836671		0.142323	0.890784	0.765253	0.62775
BPSL1548	putative ABC transport system, ATP-binding protein	Uup, ATPase components of ABC transporters with duplicated ATPase domains	General function prediction only		0.715817	0.590287	-0.032644	0.452783		0.306828	0.181297	-0.334718	0.0437933		1.58496	0.111031	-0.888969	0.269008
BPSL1551	putative 2-nitropropane dioxygenase	Dioxygenases related to 2-nitropropane dioxygenase	General function prediction only		0.296139	0.42167	-0.326792	0.158636		1.26303	1.53605	1.926	1.58496		0.187182	0.935644	0.810112	0.672609
BPSL1552	putative outer membrane protein	OmpW, Outer membrane protein W	Cell envelope biogenesis, outer membrane		0.947936	0.822405	NaN	NaN		-0.215755	0.425791	0.30026	0.162756		-1.32193	-1.63227	-1.58496	-1.53605
BPSL1556	putrescine transport ATP-binding protein	PotA, ABC-type spermidine/putrescine transport systems, ATPase components	Amino acid transport and metabolism		-0.377648	0.138367	0.263898	0.000863483		-1.72247	-1.32193	-2.03562	-1.67807		0.215291	-0.300724	0.340822	0.0777872
BPSL1561	putative metallo-beta-lactamase family protein	GloB, Zn-dependent hydrolases, including glyoxylases	General function prediction only		0.16853	-0.347485	0.294061	0.0310269		1.1375	1.20163	1.37851	1.26303		3.16993	1.37851	1.1375	1.88753
BPSL1563	hypothetical protein		Unknown		NaN	0.978432	0.852902	NaN		NaN	NaN	-0.851298	NaN		1.37851	1.63227	NaN	NaN
BPSL1564	putative transcriptional regulatory protein	Predicted transcriptional regulator	Transcription		-0.16619	NaN	0.582272	NaN		NaN	-0.162429	-0.647856	NaN		-2.53605	-1.80735	-2.72247	-2.3505
BPSL1568	putative lipoprotein	AcrA, Membrane-fusion protein	Cell envelope biogenesis, outer membrane		0.596448	0.721979	-0.0264828	0.458945		-1.32193	-1.1375	-2.74416	-1.72247		1.848	0.356144	-0.120294	0.694615
BPSL1569	TetR family regulatory protein	AcrR, Transcriptional regulator	Transcription		-1.926	-1.37851	-1.32193	-1.53605		-1.848	-1.48543	-2.23266	-1.848		0.28214	0.40767	NaN	NaN
BPSL1570	putative voltage-gated ClC-type chloride channel ClcB	EriC, Chloride channel protein EriC	Inorganic ion transport and metabolism		0.264457	-0.377089	0.138927	0.00142301		-0.305039	0.443422	0.317891	0.180387		-1.07039	-1.1375	-0.847997	-1.07039
BPSL1572	LysR family transcriptional regulator	LysR, Transcriptional regulator	Transcription		NaN	0.0612915	NaN	NaN		1.58496	1.06664	1.1375	1.26303		0.298107	0.172576	-0.450355	0.0350721
BPSL1573	hypothetical protein		Unknown		0.183057	-0.332958	0.308588	0.0455538		0.862496	-0.432959	-1.20163	-0.257366		0.139383	0.762313	0.887844	0.624809
BPSL1575	putative sugar kinase	RbsK, Sugar kinases, ribokinase family	Carbohydrate transport and metabolism		0.282927	0.408458	-0.233088	0.145424		-0.0948981	0.528032	0.653563	0.390529		-1.20163	-1.37851	-0.925999	-1.20163
BPSL1579	hypothetical protein	Predicted membrane protein	Unknown		-0.0995357	0.302563	2.72247	0.975164		-1.67807	-1.37851	-1.67807	-1.58496		NaN	0.576329	-0.172133	NaN
BPSL1580	hypothetical protein		Unknown		0.120645	0.869107	0.743576	0.606073		-0.426203	-0.942218	-0.300672	-0.563706		1.20163	1.63227	2.23266	1.67807
BPSL1581	hypothetical protein		Unknown		-0.303378	-0.177847	-0.819393	-0.440882		1.72247	1.26303	0.722466	1.23599		-0.24368	0.379251	0.504781	0.241747
BPSL1584	pseudo		Unknown		NaN	-1.11004	-0.262047	NaN		NaN	0.550268	0.912838	NaN		-1.37851	0.736966	-1.48543	-0.708991
BPSL1588	AsnC family transcriptional regulator	Lrp, Transcriptional regulators	Transcription		1.1375	1	0.0931094	0.743538		0.732135	0.606604	-0.0163266	0.4691		NaN	NaN	-0.129046	NaN
BPSL1592A	pseudo		Unknown		0.0852119	-0.040319	-0.556334	-0.177823		-0.832742	-0.347315	NaN	NaN		0.556393	-1.1375	-1.26303	-0.614715
BPSL1594	YciI-like protein		Unknown		1.20163	1.53605	1.72247	1.48543		0.710063	0.584532	0.0685166	0.447028		0.604928	0.730459	-0.0180017	0.467425
BPSL1596	hypothetical protein		Unknown		NaN	-0.433293	NaN	NaN		-0.135238	-0.883699	-0.260769	-0.398272		0.556393	-1.58496	NaN	NaN
BPSL1602	hypothetical protein		Unknown		0.329931	-0.41853	0.2044	0.0668965		-0.459542	0.163389	0.28892	0.0258849		-1.26303	-1.63227	-1.48543	-1.48543
BPSL1604	hypothetical protein	NosY, ABC-type transport system involved in multi-copper enzyme maturation, permease component	General function prediction only		-1.63227	-0.765535	-1.76553	-1.37851		0.531629	0.0156137	0.65716	0.394125		-0.157236	0.358779	0.48431	0.221276
BPSL1606	putative copper-binding periplasmic protein	NosD, Nitrous oxidase accessory protein	Inorganic ion transport and metabolism		1.1375	1.88753	1.76553	1.58496		-0.0693782	0.446637	0.572168	0.309133		-0.865247	NaN	NaN	NaN
BPSL1608	putative thiamine biosynthesis lipoprotein	ApbE, Membrane-associated lipoprotein involved in thiamine biosynthesis	Coenzyme metabolism		0.178563	-0.337452	0.304094	0.0410598		0.0473172	NaN	0.895314	NaN		1.53605	1.63227	1.80735	1.67807
BPSL1611	putative methyl-accepting chemotaxis transmembrane protein	Tar, Methyl-accepting chemotaxis protein	Cell motility and secretion		-1.20163	-1.43296	-1.72247	-1.43296		0.0530877	NaN	0.801549	NaN		-0.152003	-0.888969	1.43296	0.130663
BPSL1612	hypothetical protein		Unknown		1.96347	1.32193	1.6114	1.63227		-0.300579	0.32235	0.447882	0.184848		NaN	0.261682	NaN	NaN
BPSL1615	putative iron-sulphur protein	HcaE, Phenylpropionate dioxygenase and related ring-hydroxylating dioxygenases, large terminal subunit	Inorganic ion transport and metabolism		0.841811	0.967343	0.218882	0.704308		NaN	-0.865019	-0.379592	NaN		-1.07039	-1.26303	-1.20163	-1.20163
BPSL1618	hypothetical protein		Unknown		0.170956	0.296487	-0.345059	0.0334528		NaN	-0.499442	NaN	NaN		-1.07039	-1.67807	-1.20163	-1.32193
BPSL1624	hypothetical protein		Unknown		0.38898	-0.359482	0.263448	0.125945		0.769497	0.895028	0.253482	0.631993		0.514573	NaN	-1.07039	NaN
BPSL1631	putative outer membrane protein	TrbL, Type IV secretory pathway, TrbL components	Intracellular trafficking and secretion		0.759312	0.117766	0.633781	0.496277		-1.43296	-1.26303	-2.10434	-1.58496		0.626899	0.110884	0.75243	0.489395	Campos CG, Byrd MS, Cotter PA: Functional characterization of Burkholderia pseudomallei trimeric autotransporters. Infect Immun 2013, 81:2788-2799.
BPSL1632	hypothetical protein		Unknown		1.26303	1.37851	1.20163	1.26303		-0.253388	NaN	NaN	NaN		NaN	-0.431234	NaN	NaN
BPSL1633	putative two-component system, response regulator	CitB, Response regulator containing a CheY-like receiver domain and an HTH DNA-binding domain	Signal transduction mechanisms		1.48543	1.88753	1.72247	1.67807		0.442245	-0.180685	0.567776	0.304741		0.0124924	0.528508	0.654038	0.391004
BPSL1635	hypothetical protein	Rtn, FOG: EAL domain	Signal transduction mechanisms		NaN	0.46669	NaN	NaN		-0.152003	1.20163	-0.888969	0.053554		-1.07039	-1.96347	0.514573	-0.839763
BPSL1637	Putative lipase		Unknown		1.32193	1.63227	1.32193	1.43296		0.0392725	-0.0862584	-0.602274	-0.223762		0.401312	-0.221619	0.526842	0.263808
BPSL1639	pseudo		Unknown		0.0931094	NaN	1.07039	NaN		-0.205747	0.435799	0.310268	0.172764		-0.922692	-0.437265	NaN	NaN
BPSL1660	putative outer membrane protein	TolC, Outer membrane protein	Cell envelope biogenesis, outer membrane		1.26303	2.94486	1.67807	1.96347		-0.46661	0.281851	0.15632	0.0188165		0.871956	0.23041	0.746426	0.608922
BPSL1663	hypothetical protein		Unknown		3.10434	1.32193	0.263034	1.5631		-0.243604	0.504857	0.379326	0.241823		-1.20163	-0.765535	-1.37851	-1.20163
BPSL1671	hypothetical protein		Unknown		NaN	0.892974	NaN	NaN		0.355405	NaN	NaN	NaN		-2.07039	-2.20163	-3.12102	-2.45943
BPSL1674	putative outer membrane porin protein precursor	OmpC, Outer membrane protein (porin)	Cell envelope biogenesis, outer membrane		-1.32193	-1.07039	-0.925999	-1.1375		-0.673111	-0.157096	-0.0315651	-0.2946		0.0755835	-0.565963	-0.0499474	-0.187451
BPSL1676	putative exported histidine ammonia-lyase	HutH, Histidine ammonia-lyase	Amino acid transport and metabolism		2.48543	1.43296	2.72247	2.20163		0.886213	0.137751	0.760682	0.623179		1.43296	1.43296	1.26303	1.37851
BPSL1683	pseudo		Unknown		NaN	NaN	0.427794	NaN		NaN	1.1375	1.26303	NaN		-1.1375	0.514573	NaN	NaN
BPSL1684	pseudo		Unknown		1.96347	1.48543	NaN	NaN		NaN	0.550475	0.424944	NaN		0.48579	-0.13714	0.611321	0.348286
BPSL1685	pseudo		Unknown		0.910672	0.162211	0.785141	0.647638		NaN	-0.000224197	-0.485651	NaN		NaN	NaN	-1.20163	NaN
BPSL1686	RNA polymerase sigma factor	RpoE, DNA-directed RNA polymerase specialized sigma subunit, sigma24 homolog	Transcription		-0.51068	0.00533479	0.130866	-0.132169		-0.805036	-0.0565752	-0.182106	-0.319609		-0.847997	-1.43296	-1.88753	-1.37851
BPSL1687	hypothetical protein		Unknown		-0.0784613	NaN	-0.926458	NaN		0.722466	NaN	1.07039	NaN		0.464683	0.339152	-0.176863	0.201648
BPSL1696	putative recombinase	PinR, Site-specific recombinases, DNA invertase Pin homologs	DNA replication, recombination, and repair		0.320328	0.445859	-0.195687	0.182825		-0.405793	0.110222	0.235753	-0.0272813		1.76553	1.32193	2.20163	1.76553
BPSL1699	hypothetical protein		Unknown		0.749935	0.875466	0.23392	0.612432		0.797717	0.0492558	NaN	NaN		-1.20163	0.0291463	-1.37851	-0.850333
BPSL1700	pseudo		Unknown		0.319738	0.194207	-0.321808	0.0567034		-0.02976	0.486255	0.611786	0.348752		1.37851	NaN	1.26303	NaN
BPSL1703	pseudo		Unknown		2.03562	1.67807	1	1.58496		-0.0130491	-0.63598	0.112481	-0.150553		0.0102829	0.526298	0.651829	0.388794
BPSL1704A	hypothetical protein		Unknown		NaN	0.942795	0.817264	NaN		-0.0270696	0.614476	0.488946	0.351442		-1.63227	-0.925999	-1.1375	-1.26303
BPSL1706	putative HNS-like protein	Hns, DNA-binding protein H-NS	General function prediction only		0.485427	1.848	1.32193	1.21845		0.817338	NaN	0.942869	NaN		NaN	-0.163619	NaN	NaN
BPSL1711	putative carbamoyl transferase	COG2192, Predicted carbamoyl transferase, NodU family	Posttranslational modification, protein turnover, chaperones		0.772907	0.149976	0.898437	0.635403		0.123187	0.764733	0.639202	0.501698		-1.07039	-1.37851	-1.1375	-1.20163
BPSL1714	putative threonine aldolase	Threonine aldolase	Amino acid transport and metabolism		-0.0995357	1.07039	1.1375	0.702786		0.238307	0.879853	0.754322	0.616818		0.652598	0.0110519	0.527067	0.389564
BPSL1716	putative cysteine synthase	CysK, Cysteine synthase	Amino acid transport and metabolism		-0.00171002	0.62122	0.74675	0.483716		-0.358676	0.157339	0.28287	0.0198359		-1.07039	-1.1375	-0.925999	-1
BPSL1720	putative argininosuccinate lyase	ArgH, Argininosuccinate lyase	Amino acid transport and metabolism		1.848	NaN	1.07039	NaN		0.842575	0.968106	0.219645	0.705071		-1.43296	-2.29278	-1.848	-1.848
BPSL1722	putative formyl transferase	Fmt, Methionyl-tRNA formyltransferase	Translation, ribosomal structure and biogenesis		1.63227	1	1.53605	1.37851		-0.219349	0.529113	0.403582	0.266079		-0.929633	-0.306702	NaN	NaN
BPSL1723	hypothetical protein	Predicted O-methyltransferase	General function prediction only		0.321928	-1.58496	-1.43296	-0.898665		-0.515024	0.233438	0.107906	-0.0295971		0.340665	0.215134	-0.300881	0.0776301
BPSL1728	putative exported porin	OmpC, Outer membrane protein (porin)	Cell envelope biogenesis, outer membrane		NaN	NaN	NaN	NaN		0.252261	-0.37067	0.377792	0.114757		1.37851	1.1375	1.80735	1.43296
BPSL1729	AraC family transcriptional regulator	AraC, AraC-type DNA-binding domain-containing proteins	Transcription		0.201566	-0.421364	0.327098	0.0640633		1.96347	1.37851	1.1375	1.48543		0.569177	0.694708	-0.0537536	0.431673
BPSL1733	hypothetical protein		Unknown		0.79563	NaN	0.0471684	NaN		-1.26303	-1.1375	0.415037	-0.661833		-1.32193	-0.356144	NaN	NaN
BPSL1734	AMP-binding domain protein	CaiC, Acyl-CoA synthetases (AMP-forming)/AMP-acid ligases II	Lipid metabolism		0.619578	0.103562	0.745108	0.482074		-1.48543	-1.63227	-0.485427	-1.20163		-0.4614	-0.335869	-0.977416	-0.598904
BPSL1736	putative methyltransferase	UbiE, Methylase involved in ubiquinone/menaquinone biosynthesis	Coenzyme metabolism		0.818856	NaN	0.944387	NaN		NaN	1.20163	NaN	NaN		-0.524356	0.0985745	0.224106	-0.0389292
BPSL1741	hypothetical protein		Unknown		-0.321928	1.1375	1	0.605192		NaN	0.785999	NaN	NaN		0.541582	NaN	0.904152	NaN
BPSL1742	arginine/ornithine antiporter	PotE, Amino acid transporters	Amino acid transport and metabolism		-0.491847	0.0241681	0.149699	-0.113335		0.777097	0.651566	0.135551	0.514062		1.48543	1.32193	1.926	1.58496
BPSL1752	MarR family regulatory protein	MarR, Transcriptional regulators	Transcription		0.137887	-0.503659	0.0123563	-0.125147		0.64053	-0.107932	NaN	NaN		-1.07039	-1.96347	-1.1375	-1.37851
BPSL1755	precorrin-4 C11-methyltransferase	CobM, Precorrin-4 methylase	Coenzyme metabolism		0.621766	-0.126694	0.496235	0.358733		NaN	NaN	-0.823875	NaN		-1.67807	-1.88753	0.514573	-1.01701
BPSL1758	precorrin-6Y C5,15-methyltransferase	CobL, Precorrin-6B methylase 2	Coenzyme metabolism		0.497077	-0.251385	0.371547	0.234043		3.03562	1.53605	1.20163	1.926		0.299465	-0.448996	0.173935	0.0364302
BPSL1760	precorrin-8X methylmutase	CobH, Precorrin isomerase	Coenzyme metabolism		3.26303	2.20163	1.43296	2.29278		-0.41776	0.223786	0.0982552	-0.0392483		0.118422	-0.523124	-0.00710912	-0.144613
BPSL1761	precorrin-2 C(20)-methyltransferase	CobF, Precorrin-2 methylase	Coenzyme metabolism		-0.975475	NaN	NaN	NaN		0.794909	0.92044	0.171978	0.657405		0.277534	0.0291463	-1.43296	-0.375426
BPSL1762	precorrin-3b C17-methyltransferase	CobJ, Precorrin-3B methylase	Coenzyme metabolism		0.807614	0.0591531	0.682082	0.544579		NaN	1.26303	NaN	NaN		0.115669	0.864129	0.738599	0.601096
BPSL1764	hypothetical protein		Unknown		1.58496	1	2.26303	1.63227		NaN	NaN	-0.256116	NaN		-0.599074	0.0238557	0.149387	-0.113647
BPSL1767	putative magnesium chelatase protein	ChlI, Mg-chelatase subunit ChlI	Coenzyme metabolism		0.27416	0.14863	NaN	NaN		0.371115	-0.377347	0.245583	0.10808		1.63227	1.1375	1.43296	1.37851
BPSL1768	cobaltochelatase subunit CobN	CobN, Cobalamin biosynthesis protein CobN and related Mg-chelatases	Coenzyme metabolism		-1.32193	-1.72247	-1.26303	-1.43296		0.799386	0.176456	0.924916	0.661882		0.571378	NaN	-0.177083	NaN
BPSL1769	putative cobalamin biosynthesis-related protein	Putative GTPases (G3E family)	General function prediction only		3.24793	1.07039	1.53605	1.96347		0.0760241	-0.0495067	NaN	NaN		0.61086	0.0948447	0.736391	0.473356
BPSL1770	high-affinity nickel transport protein	HoxN, High-affinity nickel permease	Inorganic ion transport and metabolism		0.753211	0.13028	0.878741	0.615707		-1.926	-1.07039	-3.18587	-2.07039		0.894402	0.252856	0.768872	0.631368
BPSL1771	cobalamin biosynthesis protein CbiG		Unknown		0.488337	-0.260124	0.362807	0.225302		1.07039	0.536053	0.584963	0.730468		0.930494	0.804964	0.182034	0.66746
BPSL1772	cob(I)yrinic acid a,c-diamide adenosyltransferase	BtuR, ATP:corrinoid adenosyltransferase	Coenzyme metabolism		1.58496	2.7866	1.32193	1.88753		-0.0279142	-0.66946	-0.153445	-0.290949		-0.187712	-0.703727	-0.0621814	-0.325216
BPSL1779	putative siderophore biosynthesis related ABC transport protein	PvdE, ABC-type siderophore export system, fused ATPase and permease components	Secondary metabolites biosynthesis, transport, and catabolism		0.716727	-0.0317339	0.591196	0.453692		0.357517	-0.158498	0.483048	0.220014		-0.152003	-0.888969	1.37851	0.112513
BPSL1784	putative iron transport-related ATP-bidning protein	FepC, ABC-type cobalamin/Fe3+-siderophores transport systems, ATPase components	Inorganic ion transport and metabolism		1.67807	1.1375	1.37851	1.37851		1.67807	2.3505	1.26303	1.76553		0.890153	0.764622	0.141692	0.627119
BPSL1787	extracytoplasmic-function sigma-70 factor	RpoE, DNA-directed RNA polymerase specialized sigma subunit, sigma24 homolog	Transcription		1.48543	0.765535	1	1.08365		1.80735	2.58496	1.1375	1.848		0.306976	-0.209039	0.432507	0.169473
BPSL1790	putative zinc-binding dehydrogenase	Tdh, Threonine dehydrogenase and related Zn-dependent dehydrogenases	Amino acid transport and metabolism		-0.0695674	0.678894	0.553362	0.415859		0.515793	0.390262	-0.232668	0.252758		1.48543	1.53605	0	1.00716
BPSL1791	hypothetical protein	AraH, Ribose/xylose/arabinose/galactoside ABC-type transport systems, permease components	Carbohydrate transport and metabolism		1.1375	1.07039	0.0931094	0.767001		0.103943	NaN	0.726874	NaN		NaN	0.578063	-0.170397	NaN
BPSL1794	AraC family transcriptional regulator	AraC, AraC-type DNA-binding domain-containing proteins	Transcription		0.119001	0.244532	-0.397014	-0.0185027		NaN	0.579339	NaN	NaN		1.76553	1.48543	1.58496	1.63227
BPSL1796	hypothetical protein	AsnB, Asparagine synthase (glutamine-hydrolyzing)	Amino acid transport and metabolism		-0.796274	-0.310847	NaN	NaN		1.96347	0.765535	NaN	NaN		1.20163	1.32193	1.26303	1.26303
BPSL1797	putative ABC transport system, membrane protein	MdlB, ABC-type multidrug transport system, ATPase and permease components	Defense mechanisms and virulence		0.0257957	0.648726	0.774257	0.511222		1.58496	2.16993	2.80735	2.20163		0.488899	-0.0271166	0.614429	0.351395
BPSL1798	hypothetical protein		Unknown		0.463735	NaN	NaN	NaN		0.162226	0.803772	0.678241	0.540738		1.43296	NaN	1.1375	NaN
BPSL1802	Outer membrane efflux protein	TolC, Outer membrane protein	Cell envelope biogenesis, outer membrane		0.354824	NaN	NaN	NaN		1.07039	1.20163	1.37851	1.20163		0.615626	-0.0073046	0.741157	0.478123
BPSL1803	multidrug efflux protein	AcrB, Cation/multidrug efflux pump	Defense mechanisms and virulence		NaN	-0.968963	NaN	NaN		1	0.972633	1.63227	1.20163		0.0592174	0.700763	0.575233	0.437729
BPSL1804	periplasmic multidrug efflux lipoprotein precursor	AcrA, Membrane-fusion protein	Cell envelope biogenesis, outer membrane		-0.603023	-0.0870074	0.0385235	-0.224511		NaN	NaN	1.32193	NaN		-0.311433	0.330113	0.204582	0.0670782
BPSL1810	hypothetical protein		Unknown		0.172869	-0.343147	0.298399	0.0353651		NaN	-0.232767	NaN	NaN		NaN	1.76553	NaN	NaN
BPSL1822	hypothetical protein	TauC, ABC-type nitrate/sulfonate/bicarbonate transport system, permease component	Inorganic ion transport and metabolism		-1.1375	-1	-1.37851	-1.20163		0.726569	-0.0218933	0.601038	0.463534		-0.117692	-0.633707	0.00783912	-0.255195
BPSL1823	putative ABC transport system, ATP-binding protein	TauB, ABC-type nitrate/sulfonate/bicarbonate transport system, ATPase component	Inorganic ion transport and metabolism		1.32193	1.67807	1.43296	1.48543		-0.0539135	NaN	0.0716172	NaN		0.540427	-0.208034	0.414896	0.277393
BPSL1824	putative ABC transport system, substrate-binding protein	TauA, ABC-type nitrate/sulfonate/bicarbonate transport systems, periplasmic components	Inorganic ion transport and metabolism		NaN	-0.11759	-0.965587	NaN		NaN	NaN	0.118589	NaN		-1.72247	0.192645	NaN	NaN
BPSL1825	putative ABC transport system, permease protein	AraJ, Arabinose efflux permease	Carbohydrate transport and metabolism		0.164841	0.290372	-0.351174	0.0273378		0.347318	-0.401143	0.221787	0.0842834		1.1375	1.37851	2.43296	1.64966
BPSL1827	hypothetical protein		Unknown		0.10183	-0.521101	0.22736	-0.0356732		0.260102	-0.362829	0.385633	0.122599		1.26303	1.58496	1.26303	1.37851
BPSL1828	hypothetical protein	PrkA, Putative Ser protein kinase	Signal transduction mechanisms		0.606702	-0.0162282	0.732233	0.469198		0.765535	NaN	1.26303	NaN		NaN	-0.0372838	0.585647	NaN
BPSL1834	putative ribose transport system, substrate-binding protein	RbsB, ABC-type sugar transport system, periplasmic component	Carbohydrate transport and metabolism		0.464554	-0.0514608	0.590085	0.327051		NaN	NaN	-1.58496	NaN		1.43296	1.20163	2.98185	1.88753
BPSL1836	sulfate transport ATP-binding protein	CysA, ABC-type sulfate/molybdate transport systems, ATPase component	Inorganic ion transport and metabolism		NaN	NaN	-0.965814	NaN		NaN	0.436717	NaN	NaN		-1.48543	-1.48543	-1.96347	-1.63227
BPSL1840	LexA repressor	LexA, SOS-response transcriptional repressors (RecA-mediated autopeptidases)	Transcription		1	1.07039	NaN	NaN		0.854548	0.338533	0.980079	0.717044		0.305487	0.179957	-0.442974	0.0424524
BPSL1842	hypothetical protein		Unknown		2.26303	1.1375	1.67807	1.67807		0.483761	-0.13917	0.609292	0.346258		NaN	0.0546137	0.803075	NaN
BPSL1849	hypothetical protein	PaaI, Uncharacterized protein, possibly involved in aromatic compounds catabolism	Secondary metabolites biosynthesis, transport, and catabolism		0.349455	-0.399006	0.223924	0.086421		0.388327	0.262796	-0.360134	0.125293		1.43296	0.526069	-0.184425	0.591535
BPSL1857	putative aliphatic sulfonates transport permease protein	TauC, ABC-type nitrate/sulfonate/bicarbonate transport system, permease component	Inorganic ion transport and metabolism		1.32193	1.926	1.53605	1.58496		0.658664	-0.0897978	0.533133	0.395629		1.67807	1.58496	-0.120294	1.04758
BPSL1859	hypothetical protein		Unknown		1.37851	1.32193	1.72247	1.48543		1.07039	1.43296	1.37851	1.29395		NaN	1.88753	1.43296	NaN
BPSL1863	hypothetical protein	ADP-ribose pyrophosphatase	Nucleotide transport and metabolism		0.241834	0.864764	0.990295	0.727261		-1.07039	-1.32193	-1.1375	-1.20163		NaN	NaN	-0.793318	NaN
BPSL1866	dihydroorotate dehydrogenase 2	PyrD, Dihydroorotate dehydrogenase	Nucleotide transport and metabolism		-0.243139	0.272876	0.398407	0.135373		0.111934	0.237465	-0.510996	-0.0255703		2.53605	1.37851	1.20163	1.72247
BPSL1870	GntR family regulatory protein	FadR, Transcriptional regulators	Transcription		-0.0408209	NaN	0.582109	NaN		0.166556	-0.456374	0.292087	0.0290528		-1.48543	-1.07039	-1.96347	-1.48543
BPSL1882	TetR family regulatory protein	AcrR, Transcriptional regulator	Transcription		-0.35191	0.289636	0.164105	0.0266017		-1.07039	-1.20163	-1.1375	-1.1375		0.627989	0.502458	-0.0135569	0.364955
BPSL1885A	Hfq protein	Hfq, Uncharacterized host factor	General function prediction only		-0.0214023	0.494613	0.620144	0.357109		0.680331	0.805862	0.164315	0.542827		0.112475	-1.67807	0.217591	-0.449335
BPSL1891	putative outer-membrane protein	TadC, Flp pilus assembly protein TadC	Cell motility and secretion		-0.233084	0.282931	0.408462	0.145427		-1.53605	-2.72247	-2.10434	-2.1375		0.131878	0.754809	0.88034	0.617305
BPSL1893	putative type II/IV secretion system ATP-binding protein	CpaF, Flp pilus assembly protein, ATPase CpaF	Intracellular trafficking and secretion		NaN	0.0743616	-0.0511688	NaN		0.126952	0.875413	0.749882	0.612379		1.1375	1.26303	1.37851	1.26303
BPSL1895	putative exported fimbriae assembly protein	CpaC, Flp pilus assembly protein, secretin CpaC	Intracellular trafficking and secretion		1.26303	1.67807	1.926	1.63227		0.110961	0.236492	-0.405054	-0.0265424		1.63227	1.80735	2.16993	1.88753
BPSL1897	hypothetical protein	TadG, Flp pilus assembly protein TadG	Intracellular trafficking and secretion		-0.584963	1	-0.383329	0.0105696		0.99468	0.869149	0.246218	0.731646		NaN	0.0443088	NaN	NaN
BPSL1899	putative fimbriae assembly related protein	Flp, Flp pilus assembly protein, pilin Flp	Intracellular trafficking and secretion		0.79658	NaN	0.048119	NaN		-0.122359	0.393656	0.519187	0.256153		1.72247	1.48543	1.37851	1.53605
BPSL1903	putative exported heme utilisation related protein	FhaC, Hemolysin activation/secretion protein	Intracellular trafficking and secretion		-0.690136	-0.174121	-0.0485903	-0.311625		0.513588	-0.234873	0.388057	0.250553		1.848	1.72247	-0.888969	0.893831
BPSL1904	hypothetical protein		Unknown		-0.211315	-0.72733	-0.0857838	-0.348818		-1.67807	-0.378512	-2.40599	-1.48753		NaN	0.25916	0.744587	NaN
BPSL1907	dihydrolipoamide dehydrogenase	Lpd, Pyruvate/2-oxoglutarate dehydrogenase complex, dihydrolipoamide dehydrogenase (E3) component, and related enzymes	Energy production and conversion		1.37851	1.07039	2.1375	1.53605		1.48543	1.1375	1.63227	1.43296		0.320813	0.446343	-0.302118	0.183309
BPSL1910, BPSL2296, BPSL2477, BPSL3001, BPSS0709	putative transposase	Transposase and inactivated derivatives	DNA replication, recombination, and repair		-0.460997	0.287464	0.161933	0.0244289		0.251995	-0.389551	0.126464	-0.0110395		-1.07039	-1.58496	-1.1375	-1.26303
BPSL1913	hypothetical protein	TolC, Outer membrane protein	Cell envelope biogenesis, outer membrane		1.07039	1.926	1.67807	1.53605		-0.0431944	0.0823365	-0.55921	-0.180698		1.20163	1.43296	0.356144	0.996912
BPSL1916	tRNA pseudouridine synthase B	TruB, Pseudouridine synthase	Translation, ribosomal structure and biogenesis		0.878221	0.75269	0.236675	0.615187		2.70044	1.26303	1.37851	1.80735		0.638423	-0.110038	NaN	NaN
BPSL1922	hypothetical protein	Predicted transcriptional regulator containing the HTH domain	Transcription		0.122766	0.248297	-0.393249	-0.0147372		-0.251997	NaN	NaN	NaN		-0.206451	1.1375	1.37851	0.769855
BPSL1925	hypothetical protein		Unknown		0.378558	0.504089	-0.244372	0.241055		1.72247	1.07039	0.632268	1.14171		NaN	-0.338636	NaN	NaN
BPSL1926	hypothetical protein		Unknown		0.196819	-0.307223	NaN	NaN		0.765535	1.20163	1.1375	1.03489		0.924272	0.798742	0.175811	0.661238
BPSL1930	hypothetical protein		Unknown		-0.777699	-0.652168	0.029238	-0.514665		-2.48543	-3.27798	-2.56071	-2.7866		0.646736	0.521206	-0.101725	0.383702
BPSL1932, BPSL2488, BPSL2817, BPSS1912, BPSS2057, BPSL1028	transposase	Transposase and inactivated derivatives	DNA replication, recombination, and repair		NaN	0.964561	NaN	NaN		-1.72247	-1.43296	-1.26303	-1.48543		-0.301856	0.33969	0.214159	0.0766557
BPSL1933	hypothetical protein	NlpB, Uncharacterized lipoprotein	Cell envelope biogenesis, outer membrane		0.142215	-0.3738	0.267746	0.00471127		1.53605	NaN	1.1375	NaN		-1.07039	-1.48543	-1.07039	-1.20163
BPSL1934	hypothetical protein		Unknown		1.63227	1.20163	2.07039	1.63227		0.0451018	NaN	0.793563	NaN		-0.309692	0.206323	0.331854	0.0688197
BPSL1935	hypothetical protein		Unknown		-0.383329	1.07039	1.37851	0.688524		0.676751	0.55122	-0.0717105	0.413716		0.469714	0.344183	-0.278747	0.206681
BPSL1938	putative transcriptional regulator	SoxR, Predicted transcriptional regulators	Transcription		3.41954	-0.389644	2.1375	1.72247		0.507442	0.632972	-0.115489	0.369938		0.29129	0.165759	-0.457171	0.0282551
BPSL1943	50S ribosomal protein L35	RpmI, Ribosomal protein L35	Translation, ribosomal structure and biogenesis		-1.1375	0.186413	-0.378512	-0.443201		0.729528	0.603997	-0.0189332	0.466495		0.184367	0.0588357	-0.457179	-0.0786678
BPSL1944	translation initiation factor IF-3	InfC, Translation initiation factor 3 (IF-3)	Translation, ribosomal structure and biogenesis		0.222392	1.76553	1.48543	1.63227		0.457341	0.33181	-0.29112	0.194306		0.0740006	-1.63227	0.120294	-0.479324
BPSL1950	LysR family transcriptional regulator	LysR, Transcriptional regulator	Transcription		3.1375	2.76553	1.20163	2.37851		0.904809	NaN	NaN	NaN		-0.217263	0.531198	0.405668	0.268164
BPSL1952	putative polysaccharide deacetylase	Predicted xylanase/chitin deacetylase	Carbohydrate transport and metabolism		2.60881	1.37851	2.23266	2.07039		-0.55743	0.0841157	-0.0414151	-0.178919		1.53605	1.63227	1.76553	1.63227
BPSL1955	succinyl-CoA:3-ketoacid-coenzyme A transferase subunit A	AtoD, Acyl CoA:acetate/3-ketoacid CoA transferase, alpha subunit	Lipid metabolism		1.1375	1.67807	1.07039	1.32193		0.196459	0.0709284	-0.445087	-0.0665751		1.32193	1.1375	1.67807	1.37851
BPSL1956	LuxR-family regulatory protein	TtrR, Response regulator	Transcription		-0.14074	-0.656755	-0.0152094	-0.278244		NaN	NaN	-0.379419	NaN		-1.26303	-1.53605	-1.58496	-1.48543
BPSL1957	putative lipoprotein		Unknown		-0.44708	NaN	-0.932506	NaN		-0.149341	-0.665356	-0.0238097	-0.286844		1.26303	NaN	1.32193	NaN
BPSL1959	putative thioesterase	FcbC, Predicted thioesterase	General function prediction only		NaN	0.586125	NaN	NaN		NaN	NaN	-1.1375	NaN		-1.07039	0.798366	0.358454	0.0288103
BPSL1961	putative electron transport protein	FixC, Dehydrogenases (flavoproteins)	Energy production and conversion		-1.1375	-1.53605	-1.07039	-1.26303		-0.610261	-0.735792	-0.094246	-0.472758		-0.296396	0.326534	0.452065	0.18903
BPSL1963	hypothetical protein	PlsC, 1-acyl-sn-glycerol-3-phosphate acyltransferase	Lipid metabolism		0.866677	0.992208	0.243747	0.729173		1.76553	1.43296	1.1375	1.43296		0.0501786	0.691725	0.566194	0.42869
BPSL1964	hypothetical protein	FOG: CBS domain	General function prediction only		0.530332	0.404801	-0.111214	0.267298		-2.48543	-3.1375	-1.37851	-2.3505		NaN	-0.640187	NaN	NaN
BPSL1966	putative tRNA processing exoribonuclease	Rbn, Predicted membrane protein	Unknown		2.03562	1.43296	NaN	NaN		NaN	-1.28546	NaN	NaN		-0.10194	-0.72487	0.0235903	-0.239443
BPSL1968	hypothetical protein	Predicted membrane protein	Unknown		-1.58496	-1.37851	-1.926	-1.63227		-0.410389	0.231157	0.105627	-0.031877		-0.214439	0.427107	0.301576	0.164072
BPSL1969	putative FAD-binding reductase	GlcD, FAD/FMN-containing dehydrogenases	Energy production and conversion		-0.416248	0.332213	0.206682	0.0691783		0.0561241	0.69767	0.572139	0.434636		0.432959	-0.120294	2.37851	0.897059
BPSL1970	calcineurin-like phosphoesterase		Unknown		-0.621822	0.0197238	-0.105807	-0.243311		-2.1375	-3.03562	-1.26303	-2.1375		NaN	0.765665	0.0172036	NaN
BPSL1971	putative LysR-family transcriptional regulator	LysR, Transcriptional regulator	Transcription		0.879946	0.2384	0.754415	0.616912		1.20163	1.48543	1.80735	1.48543		0.741178	-0.00728307	0.615647	0.478143
BPSL1972	putative antibiotic resistance membrane protein	TolC, Outer membrane protein	Cell envelope biogenesis, outer membrane		1.58496	1.53605	1	1.37851		NaN	-0.825149	NaN	NaN		-0.283435	0.339495	0.465027	0.201991
BPSL1982	putative lipoprotein		Unknown		NaN	-0.458159	NaN	NaN		-1.20163	-1.1375	NaN	NaN		-0.332575	-0.84859	-0.207044	-0.470079
BPSL1984	hypothetical protein		Unknown		0.0980247	NaN	0.720955	NaN		0.415037	-0.485427	-1.26303	-0.444475		0.50359	0.629121	-0.11934	0.366087
BPSL1985	putative two component system, response regulator	OmpR, Response regulators consisting of a CheY-like receiver domain and a winged-helix DNA-binding domain	Signal transduction mechanisms		0.616745	NaN	NaN	NaN		-1.20163	-1.07039	-1.20163	-1.1375		1.20163	1.48543	1.76553	1.48543
BPSL1999	putative branched amino acid related transport system, bifunctional protein (membrane and ATP-binding)	LivG, ABC-type branched-chain amino acid transport systems, ATPase component	Amino acid transport and metabolism		0.0637942	-0.577752	-0.0617367	-0.19924		1.37851	1	1.32193	1.20163		0.798026	0.0495653	NaN	NaN
BPSL2006	hypothetical protein	DegQ, Trypsin-like serine proteases, typically periplasmic, contain C-terminal PDZ domain	Posttranslational modification, protein turnover, chaperones		NaN	-1.01154	NaN	NaN		1.1375	1.20163	1.37851	1.20163		-0.0720289	0.550902	0.676433	0.413398
BPSL2007	hypothetical protein		Unknown		0.459243	-0.163688	0.584774	0.321739		-2.07039	-1.20163	-1.67807	-1.63227		-0.420452	0.328009	0.202478	0.0649739
BPSL2008	LysR family transcriptional regulator	LysR, Transcriptional regulator	Transcription		-1.32193	-1.48543	-1.20163	-1.32193		0.390779	0.265248	-0.357683	0.127744		0.340078	0.214547	-0.301468	0.0770438
BPSL2009	alanyl-tRNA synthetase	AlaS, Alanyl-tRNA synthetase	Translation, ribosomal structure and biogenesis		1.43296	1.63227	1.07039	1.37851		0.486305	-0.136626	0.611835	0.348801		-0.749935	-0.108389	-0.23392	-0.371424
BPSL2020	HlyD family secretion protein	EmrA, Multidrug resistance efflux pump	Defense mechanisms and virulence		0.736293	0.861824	0.113362	0.598789		NaN	NaN	0.342166	NaN		-1.20163	-1.63227	0.395929	-0.812658
BPSL2021	putative drug-resistance related membrane protein	AraJ, Arabinose efflux permease	Carbohydrate transport and metabolism		1	1.1375	1.07039	1.07039		-0.173904	0.574558	NaN	NaN		1.76553	-0.184425	2.10434	1.22848
BPSL2028	putative fimbriae-assembly chaperone	FimC, P pilus assembly protein, chaperone PapD	Cell motility and secretion		0.826969	0.701438	0.0785074	0.563935		NaN	NaN	-1.43296	NaN		0.321101	-0.194914	0.446632	0.183598
BPSL2029	hypothetical protein	Uncharacterized secreted protein	Unknown		1.53605	0	1.43296	0.989671		-0.397577	0.243969	0.118438	-0.0190651		0.771169	0.255154	0.8967	0.633666
BPSL2033	putative transport-related membrane protein	UhpC, Sugar phosphate permease	Carbohydrate transport and metabolism		-0.486829	0.136102	0.261633	-0.00140162		-1.76553	-3.23266	-2.51096	-2.51096		-0.290619	-0.165089	-0.913549	-0.428123	Puah SM et al.: Molecular characterization of putative virulence determinants in Burkholderia pseudomallei. Scientific World J 2014, 2014:590803.
BPSL2034	putative hydrolase	Predicted metal-dependent hydrolase of the TIM-barrel fold	General function prediction only		0.19112	0.939582	0.814051	0.676547		-1.48543	-2.53605	-1.96347	-2		0.804666	NaN	0.0562048	NaN
BPSL2037	hypothetical protein		Unknown		0.00550491	NaN	0.753966	NaN		1	0.584963	1.1375	0.907489		0.190073	0.0645421	-0.451473	-0.0729614
BPSL2038	hypothetical protein		Unknown		NaN	-1.156	NaN	NaN		-2.07039	-2.53605	-3.15381	-2.58496		NaN	0.304998	0.790424	NaN
BPSL2039	hypothetical protein		Unknown		0.431926	-0.209621	0.306395	0.168891		-1.1375	-1.58496	-1.32193	-1.37851		-0.257201	0.258814	0.384345	0.121311
BPSL2040	hypothetical protein		Unknown		-0.131672	0.491257	0.616789	0.353753		0.607279	-0.141183	0.481748	0.344244		NaN	NaN	-1.32193	NaN
BPSL2042	hypothetical protein		Unknown		0.204152	0.0786209	-0.437394	-0.0588827		-0.0447441	-0.560759	0.0807868	-0.182248		-1.37851	-1.72247	-1.72247	-1.63227
BPSL2042A	hypothetical protein		Unknown		0.606597	0.481065	-0.141864	0.343562		-0.308275	0.440187	0.314656	0.177152		-1.20163	-1.63227	-1.37851	-1.37851
BPSL2044	hypothetical protein		Unknown		1.88753	2.51096	-0.584963	1.27117		0.649706	-0.0987551	0.524175	0.386671		-0.561355	0.0801909	-0.04534	-0.182844
BPSL2048	hypothetical protein		Unknown		1.58496	1.07039	2.1375	1.58496		0.582628	-0.0589177	0.457097	0.319594		0.48998	-0.132951	0.61551	0.352476
BPSL2048A	hypothetical protein		Unknown		0.483369	-0.158177	0.357838	0.220334		-1.1375	-1.48543	-1.26303	-1.26303		0.0961215	-0.0294091	NaN	NaN
BPSL2051	hypothetical protein		Unknown		0.176591	-0.339424	0.302122	0.0390874		1.72247	1.1375	1.26303	1.37851		0.0605732	0.576588	0.702119	0.439085
BPSL2052	hypothetical protein		Unknown		0.981995	NaN	0.856464	NaN		1	2.03562	1.26325	1.43296		NaN	1.48543	NaN	NaN
BPSL2053	hypothetical protein		Unknown		0.0593452	-0.0661857	-0.582201	-0.203689		1.1375	1.26303	1.53605	1.32193		-0.604964	-0.0889493	0.0365816	-0.226453
BPSL2058	hypothetical protein	Uncharacterized protein SCO1/SenC/PrrC, involved in biogenesis of respiratory and photosynthetic systems	General function prediction only		-0.447459	1.07039	1.26303	0.628655		0.963823	0.215362	0.838293	0.700789		0.694528	0.820059	0.178513	0.557025
BPSL2060	hypothetical protein	Hns, DNA-binding protein H-NS	General function prediction only		-0.273306	-0.398836	-0.914852	-0.53634		-0.264547	0.376999	0.251468	0.113965		0.112475	-0.189034	-1.48543	-0.520662
BPSL2063	hypothetical protein	Trimeric Autotransporter, cell attachment, adhesin	Unknown		-1.48543	-1.20163	-1.96347	-1.53605		0.812119	0.686589	0.0636589	0.549086		NaN	NaN	0.35429	NaN	Campos CG, Byrd MS, Cotter PA: Functional characterization of Burkholderia pseudomallei trimeric autotransporters. Infect Immun 2013, 81:2788-2799.
BPSL2065	putative two component system, response regulator	OmpR, Response regulators consisting of a CheY-like receiver domain and a winged-helix DNA-binding domain	Signal transduction mechanisms		1.76553	-0.0489096	1.32193	1.26303		NaN	0.377805	NaN	NaN		-0.208115	0.540347	0.414815	0.277312
BPSL2073	poly(3-hydroxybutyrate) depolymerase precursor	LpqC, Poly(3-hydroxybutyrate) depolymerase	Secondary metabolites biosynthesis, transport, and catabolism		1.43296	2.51096	1.32193	1.76553		NaN	NaN	NaN	NaN		1.48543	1.43296	1.1375	1.37851
BPSL2078	putative trehalose trehalohydrolase protein	GlgB, 1,4-alpha-glucan branching enzyme	Carbohydrate transport and metabolism		-0.0866984	-0.212229	-0.728244	-0.349733		-0.179014	-0.82056	-0.304545	-0.442048		1.48543	1.37851	1.58496	1.48543
BPSL2080	putative glycosyl hydrolase	TreY, Maltooligosyl trehalose synthase	Carbohydrate transport and metabolism		0.163914	0.289445	-0.352101	0.0264103		-1.37851	NaN	NaN	NaN		-0.116427	-0.739358	0.00910348	-0.253931
BPSL2081	hypothetical protein	WrbA, Multimeric flavodoxin WrbA	General function prediction only		0.809246	0.683716	0.0607862	0.546212		-0.137262	0.611199	0.485668	0.348164		1.76553	NaN	1.848	NaN
BPSL2084	putative bifunctional protein	O-Methyltransferase involved in polyketide biosynthesis	Secondary metabolites biosynthesis, transport, and catabolism		0.534261	0.659791	-0.0886694	0.396757		0.855142	0.339127	0.980673	0.717638		-0.206451	0.111031	2.8679	0.924159
BPSL2089	gp27		Unknown		0.50251	0.376979	-0.245951	0.239476		-0.635909	0.00563677	-0.119894	-0.257398		-1.07039	-2.07039	NaN	NaN
BPSL2090	putative transferase	Phytoene/squalene synthetase	Lipid metabolism		0.0752958	NaN	-0.0502342	NaN		-0.0377667	0.478248	0.603779	0.340745		-1.20163	-0.925999	-1.37851	-1.26303
BPSL2091	hypothetical protein		Unknown		1.37851	1.1375	1.72247	1.43296		0.249215	0.997676	0.872145	0.734642		-0.299225	0.449236	0.323706	0.186201
BPSL2094	osmolarity response regulator	OmpR, Response regulators consisting of a CheY-like receiver domain and a winged-helix DNA-binding domain	Signal transduction mechanisms		0.491814	0.617346	-0.131115	0.354311		NaN	0.908724	0.0607275	NaN		-1.20163	-1.37851	-1.37851	-1.32193
BPSL2095	putative oxidative stress related two component system, sensor kinase	BaeS, Signal transduction histidine kinase	Signal transduction mechanisms		-0.406956	NaN	NaN	NaN		NaN	-1.2955	NaN	NaN		-1.07039	-1.37851	-1.1375	-1.20163
BPSL2103	hypothetical protein		Unknown		-0.0374623	NaN	0.585467	NaN		-0.0322541	0.483761	0.609292	0.346258		NaN	NaN	1.76553	NaN
BPSL2104	putative penicillin-binding protein	MrcA, Membrane carboxypeptidase/penicillin-binding protein	Cell envelope biogenesis, outer membrane		0.0931094	NaN	1.96347	NaN		-0.259331	NaN	-0.744758	NaN		0.162208	-0.353807	0.287739	0.0247044
BPSL2105	hypothetical protein	PspA, Phage shock protein A (IM30), suppresses sigma54-dependent transcription	Transcription		1.48543	1.1592	1.53605	1.39356		1.20163	1.1375	0.632268	0.990469		NaN	0.986217	NaN	NaN
BPSL2109	putative glyoxylate-realted oxidoreductase	MmsB, 3-hydroxyisobutyrate dehydrogenase and related beta-hydroxyacid dehydrogenases	Lipid metabolism		-0.206451	1.32193	NaN	NaN		0.376809	0.50234	-0.139206	0.239306		-0.623312	0.0182341	-0.107297	-0.2448
BPSL2122	L,D-carboxypeptidase A	LdcA, Uncharacterized proteins, homologs of microcin C7 resistance protein MccF	Defense mechanisms and virulence		1.926	1	1.43296	1.43296		-1.07039	-0.378512	-1.1375	-0.862135		NaN	NaN	0.606908	NaN
BPSL2123	putative deaminase	CumB, Cytosine/adenosine deaminases	Nucleotide transport and metabolism		1	1.1375	2.10434	1.43296		0.130391	0.878852	0.753321	0.615817		-0.481784	0.141146	0.266677	0.00364253
BPSL2124	hypothetical protein		Unknown		1.80735	2.23266	0.9942	1.67807		0.578976	-0.169484	NaN	NaN		0.0807177	0.82918	0.703648	0.566145
BPSL2127	GMP synthase	GuaA, GMP synthase, PP-ATPase domain/subunit	Nucleotide transport and metabolism		-0.412586	0.103429	0.22896	-0.0340746		NaN	NaN	-0.415241	NaN		1.43296	1.67807	1.43296	1.53605
BPSL2129	inositol-5-monophosphate dehydrogenase	GuaB, IMP dehydrogenase/GMP reductase	Nucleotide transport and metabolism		1.48543	-0.447459	1.32193	0.786632		0.347233	-0.168782	0.472764	0.20973		1.1375	1.53605	2.90689	1.848
BPSL2130	hypothetical protein		Unknown		NaN	NaN	-0.688551	NaN		0.996555	0.633984	NaN	NaN		1.37851	NaN	NaN	NaN
BPSL2135	hypothetical protein		Unknown		1.43296	2.26303	1	1.58496		0.332212	-0.309334	0.206682	0.0691781		0.519	-0.122546	0.393469	0.255966
BPSL2138	hypothetical protein	HflC, Membrane protease subunits, stomatin/prohibitin homologs	Posttranslational modification, protein turnover, chaperones		0.395803	0.270273	-0.245743	0.132769		-1.1375	-1.43296	-0.925999	-1.16549		0.104205	0.229737	-0.518724	-0.0332982
BPSL2139	hypothetical protein	Membrane protein implicated in regulation of membrane protease activity	Posttranslational modification, protein turnover, chaperones		NaN	0.531225	0.0457978	NaN		NaN	-0.485427	-2.43296	NaN		0.450931	0.576462	-0.0650844	0.313427
BPSL2140	phosphoenolpyruvate synthase	PpsA, Phosphoenolpyruvate synthase/pyruvate phosphate dikinase	Carbohydrate transport and metabolism		2.23266	2.3505	1.07942	1.88753		0.978278	NaN	0.852748	NaN		-0.112296	0.636165	NaN	NaN
BPSL2141	hypothetical protein		Unknown		-0.16103	NaN	-0.646456	NaN		NaN	-0.832795	NaN	NaN		NaN	-1.07039	0.678072	NaN
BPSL2144	putative RNA methylase protein	SpoU, rRNA methylases	Translation, ribosomal structure and biogenesis		NaN	NaN	0.156558	NaN		0.840617	0.966148	0.324602	0.703114		-1.1375	0.514573	-1.26303	-0.628655
BPSL2145	ribonuclease HII	RnhB, Ribonuclease HII	DNA replication, recombination, and repair		0.707534	0.0846031	0.833065	0.570031		-1.07039	-1.20163	NaN	NaN		-0.390894	0.357567	NaN	NaN
BPSL2147	UDP-N-acetylglucosamine acyltransferase	LpxA, Acyl-[acyl carrier protein]	Lipid metabolism		NaN	-0.463626	NaN	NaN		1.26303	1.26303	2	1.48543		0.274256	-0.241759	0.399787	0.136753
BPSL2157	uridylate kinase	PyrH, Uridylate kinase	Nucleotide transport and metabolism		0.414672	-0.208258	0.540204	0.277169		-1.96347	-0.900464	-1.26303	-1.37851		0.718533	NaN	0.0956031	NaN
BPSL2158	elongation factor Ts	Tsf, Translation elongation factor Ts	Translation, ribosomal structure and biogenesis		0.745329	0.619798	0.103783	0.482295		1	1.72247	1.1375	1.26303		-0.223441	0.52502	0.399489	0.261987
BPSL2159	30S ribosomal protein S2	RpsB, Ribosomal protein S2	Translation, ribosomal structure and biogenesis		0.0758392	-0.565707	-0.0496917	-0.187195		0.0976229	NaN	0.720553	NaN		2.23266	1.1375	1.26303	1.53605
BPSL2167	hypothetical protein	RhaT, Permeases of the drug/metabolite transporter (DMT) superfamily	Carbohydrate transport and metabolism		-0.33746	0.304086	0.178555	0.0410515		0.765535	NaN	1.07039	NaN		-1.20163	-1.43296	-0.925999	-1.20163
BPSL2172	N5-glutamine S-adenosyl-L-methionine-dependent methyltransferase	HemK, Methylase of polypeptide chain release factors	Translation, ribosomal structure and biogenesis		0.904567	0.156105	0.779035	0.641532		1.1375	1.07039	NaN	NaN		NaN	0.148351	0.273882	NaN
BPSL2174	cardiolipin synthetase	Cls, Phosphatidylserine/phosphatidylglycerophosphate/cardioli pin synthases and related enzymes	Lipid metabolism		NaN	0.687211	NaN	NaN		-0.0601522	-0.576167	0.0653787	-0.197656		0.192645	0.0588937	-1.72247	-0.490309
BPSL2179	alanine racemase	Alr, Alanine racemase	Cell envelope biogenesis, outer membrane		0.149531	0.897992	0.772462	0.634957		1.58496	1.1375	1.53605	1.43296		NaN	-1.11094	-0.262942	NaN
BPSL2183	putative phage-related DNA polymerase	Uracil-DNA glycosylase	DNA replication, recombination, and repair		-0.106308	NaN	0.642153	NaN		0.165339	0.806885	0.681354	0.543851		-0.169925	-1.58496	-1.07039	-0.941759
BPSL2184	putative ribosomal-protein acetyltransferase	RimI, Acetyltransferases	General function prediction only		0.278762	-0.362784	0.153231	0.0157278		0.443422	0.317891	-0.198124	0.180388		-1.32193	-1	-1.63227	-1.32193
BPSL2186	putative acyl-CoA-binding protein	Acyl-CoA-binding protein	Lipid metabolism		0.363146	NaN	-0.385315	NaN		-1.07039	-1.32193	-2.1375	-1.53605		0.436641	-0.18629	0.562171	0.299137
BPSL2187	putative ATP-dependent RNA helicase	SrmB, Superfamily II DNA and RNA helicases	DNA replication, recombination, and repair		-0.213599	0.534863	0.409332	0.271828		-1.26303	-1.1375	NaN	NaN		-0.0105991	NaN	-0.496026	NaN
BPSL2188	isocitrate lyase	AceA, Isocitrate lyase	Energy production and conversion		0.778373	0.903904	0.155442	0.640869		1.20163	1	1.67807	1.32193		0.773263	0.131717	0.647732	0.510229
BPSL2189	universal stress protein family protein	UspA, Universal stress protein UspA and related nucleotide-binding proteins	Signal transduction mechanisms		NaN	NaN	-0.447972	NaN		0.29404	NaN	0.779467	NaN		-1.07039	-1.26303	-1.20163	-1.20163
BPSL2190	LysR family regulatory protein	LysR, Transcriptional regulator	Transcription		0.772306	0.256291	0.897837	0.634803		NaN	1.07039	NaN	NaN		-0.681671	-0.165656	-0.0401251	-0.30316
BPSL2191	putative dehalogenase	Predicted hydrolase (HAD superfamily)	General function prediction only		0.574256	-0.0672901	0.448725	0.311222		NaN	0.963603	0.115606	NaN		1.32193	1.26303	1.80735	1.48543
BPSL2202	putative ABC transport system, membrane protein	ABC-type uncharacterized transport system, permease component	General function prediction only		NaN	NaN	-1.1375	NaN		NaN	NaN	-0.619135	NaN		-0.240872	0.382059	0.507589	0.244555
BPSL2206	hypothetical protein		Unknown		-0.0141996	0.734262	0.608731	0.471227		0.798366	-1.10434	-1.88753	-0.731165		-0.0104762	0.737984	0.612453	0.47495
BPSL2209	molybdenum cofactor biosynthesis protein A	MoaA, Molybdenum cofactor biosynthesis enzyme	Coenzyme metabolism		0.896236	0.254689	0.770705	0.633201		-0.921257	-0.172796	-0.298326	-0.43583		-0.137504	-1.32193	-0.0840643	-0.514499
BPSL2212	methionine aminopeptidase 2	Map, Methionine aminopeptidase	Translation, ribosomal structure and biogenesis		-0.110656	-0.236187	-0.752202	-0.373691		-0.590345	0.0325847	0.158116	-0.104919		-1.43296	-1.43296	-1.88753	-1.58496
BPSL2216	hypothetical protein	PduX, Protein involved in propanediol utilization, and related proteins (includes coumermycin biosynthetic protein), possible kinase	Secondary metabolites biosynthesis, transport, and catabolism		0.323705	0.449236	-0.19231	0.186202		0.157936	0.780866	0.906397	0.643363		-1.1375	-1.1375	-1.32193	-1.20163
BPSL2218	hypothetical protein	Predicted glycosyltransferase involved in capsule biosynthesis	Cell envelope biogenesis, outer membrane		0.295757	-0.452705	0.170225	0.0327215		-0.501757	0.139789	0.0142583	-0.123245		-1.32193	-1.76553	-1.63227	-1.58496
BPSL2219	phosphoserine aminotransferase	SerC, Phosphoserine aminotransferase	Coenzyme metabolism		-0.0996438	-0.74119	-0.225175	-0.362678		-0.544665	-0.0286501	0.0968808	-0.166154		-1.48543	-1.43296	-2	-1.63227
BPSL2225	hypothetical protein		Unknown		-0.693076	-0.207649	NaN	NaN		0.277122	-0.345809	0.402653	0.139619		1.20163	2.23266	1.48543	1.63227
BPSL2236	hypothetical protein		Unknown		2.16993	-0.263034	1.07039	0.992427		0.0398094	0.788271	0.66274	0.525236		-1.32193	-1.43296	-1.67807	-1.48543
BPSL2238	hypothetical protein		Unknown		-0.168381	0.580079	NaN	NaN		-1.26303	-1.32193	-2.10434	-1.58496		1.20163	0.678072	1.17807	0.918593
BPSL2242	HhH-GPD superfamily base excision DNA repair protein	AlkA, 3-methyladenine DNA glycosylase/8-oxoguanine DNA glycosylase	DNA replication, recombination, and repair		-0.0807095	0.542221	0.667752	0.404718		0.28863	0.163099	-0.352916	0.0255952		-1.07039	-1.67807	-1.07039	-1.26303
BPSL2244	hypothetical protein		Unknown		0.0782354	0.701165	0.826696	0.563662		0.93051	0.804979	0.288964	0.667476		-1.76553	-1.1375	-2.53605	-1.80735
BPSL2246	peptidyl-prolyl cis-trans isomerase B	PpiB, Peptidyl-prolyl cis-trans isomerase (rotamase) - cyclophilin family	Posttranslational modification, protein turnover, chaperones		2.03562	1.1375	NaN	NaN		0.394769	-0.246777	0.269239	0.131735		-0.485427	-1.58496	-0.464668	-0.845019
BPSL2249	putative tRNA/rRNA methyltransferase protein	LasT, rRNA methylase	Translation, ribosomal structure and biogenesis		-0.350065	0.272865	0.398396	0.135361		0.309232	0.434763	-0.313697	0.171728		1.32193	0.356144	0.356144	0.678072
BPSL2250	inositol-1-monophosphatase	SuhB, Archaeal fructose-1,6-bisphosphatase and related enzymes of inositol monophosphatase family	Carbohydrate transport and metabolism		NaN	NaN	0.0600859	NaN		1.1375	1.26303	1.48543	1.26303		NaN	-0.571222	NaN	NaN
BPSL2251	hypothetical protein		Unknown		-0.851719	NaN	-0.489149	NaN		0.692803	0.567272	0.0512573	0.429769		NaN	1.37851	1.67807	NaN
BPSL2254	putative FkbP-type peptidyl-prolyl cis-trans isomerase	SlpA, FKBP-type peptidyl-prolyl cis-trans isomerases 2	Posttranslational modification, protein turnover, chaperones		0.693028	0.818559	0.177013	0.555524		1.07039	1.26303	1.07039	1.1375		0.872168	0.230622	0.746637	0.609134
BPSL2255	hypothetical protein		Unknown		0.295722	-0.345824	0.170191	0.0326878		0.873931	0.12547	0.7484	0.610898		-1.07039	-1.88753	-1.07039	-1.32193
BPSL2255A	putative lipoprotein		Unknown		1.67807	1.76553	1.32193	1.58496		0.194456	-0.32156	0.319986	0.056952		0.529113	0.403582	-0.112433	0.266078
BPSL2264	putative hydrolase	PldB, Lysophospholipase	Lipid metabolism		0.737005	-0.011457	0.611474	0.473971		0.886941	0.761411	0.245395	0.623907		-0.206451	-0.120294	1.32193	0.331728
BPSL2265	hypothetical protein		Unknown		0.558059	-0.190402	0.432529	0.295025		1.32193	1.07039	2	1.48543		-0.74806	NaN	-0.262633	NaN
BPSL2266	hypothetical protein	PaaY, Carbonic anhydrases/acetyltransferases, isoleucine patch superfamily	General function prediction only		NaN	-0.372204	NaN	NaN		0.707916	0.833447	0.191901	0.570413		-1.07039	-1.1375	-1.20163	-1.1375
BPSL2272	CTP synthetase	PyrG, CTP synthase (UTP-ammonia lyase)	Nucleotide transport and metabolism		0.281432	0.155902	-0.467029	0.0183977		-0.69015	-0.174135	-0.0486038	-0.311638		-1.07039	-1.58496	0.798366	-0.618995
BPSL2281	lysyl-tRNA synthetase	LysU, Lysyl-tRNA synthetase (class II)	Translation, ribosomal structure and biogenesis		-1.63227	NaN	-1	NaN		0.0881592	NaN	0.71109	NaN		0.438341	-0.18459	0.563872	0.300837
BPSL2285	chaperone protein HscA	DnaK, Molecular chaperone	Posttranslational modification, protein turnover, chaperones		1.80735	-0.447459	0.793549	0.717815		1.20163	1	1.20163	1.1375		NaN	0.285203	0.410734	NaN
BPSL2287	HesB family protein		Unknown		NaN	0.693086	NaN	NaN		0.794183	NaN	0.0457225	NaN		1.1375	2.65535	1.20163	1.67807
BPSL2289	cysteine desulfurase		Unknown		0.373008	0.247477	-0.268538	0.109974		NaN	-0.486509	NaN	NaN		NaN	NaN	-1.07039	NaN
BPSL2292	hypothetical protein		Unknown		0.755563	0.00710219	NaN	NaN		-1.1375	0.447459	-0.236067	-0.308704		0.121759	0.87022	0.744689	0.607186
BPSL2297	peptidase	DacC, D-alanyl-D-alanine carboxypeptidase	Cell envelope biogenesis, outer membrane		0.0880205	-0.553526	-0.0375104	-0.175014		1.07039	1.20163	NaN	NaN		0.115217	0.756763	0.631232	0.493729
BPSL2298	phasin-like protein		Unknown		0.346053	0.831479	NaN	NaN		NaN	1.26303	NaN	NaN		0.0436224	0.559638	0.685168	0.422134
BPSL2300	dihydrolipoamide acetyltransferase	AceF, Pyruvate/2-oxoglutarate dehydrogenase complex, dihydrolipoamide acyltransferase (E2) component, and related enzymes	Energy production and conversion		0.956529	0.830998	0.314983	0.693494		-0.0348327	0.713628	0.588097	0.450594		-1.07039	-1.43296	-1.20163	-1.26303
BPSL2303	response regulator protein	TtrR, Response regulator	Signal transduction mechanisms		0.288243	-0.353303	0.162712	0.0252083		1.07039	1.20163	1.37851	1.26303		0.314404	-0.327142	0.188873	0.0513698
BPSL2307	putative nitrite extrusion protein	NarK, Nitrate/nitrite transporter	Inorganic ion transport and metabolism		-0.597424	-0.0814087	0.0441221	-0.218912		NaN	NaN	-0.263751	NaN		-1.26303	-1.48543	-1.53605	-1.43296
BPSL2310	respiratory nitrate reductase beta chain	NarY, Nitrate reductase beta subunit	Energy production and conversion		0.490061	0.615591	-0.13287	0.352557		1.32193	1.63227	2.07039	1.67807		NaN	-0.433389	NaN	NaN
BPSL2311	putative respiratory nitrate reductase delta chain	NarJ, Nitrate reductase delta subunit	Energy production and conversion		NaN	-0.311436	NaN	NaN		1.80735	1.67807	1.20163	1.53605		0.326396	-0.422066	0.200865	0.0633607
BPSL2312	putative respiratory nitrate reductase gamma chain	NarI, Nitrate reductase gamma subunit	Energy production and conversion		0.615127	NaN	NaN	NaN		1.32193	1.58496	2	1.63227		-0.0824642	0.665997	0.540466	0.402962
BPSL2313	putative nitrate/nitrite sensor protein	NarQ, Signal transduction histidine kinase, nitrate/nitrite-specific	Signal transduction mechanisms		0.217815	-0.2982	0.343346	0.0803115		0.321115	0.446646	-0.1949	0.183611		2.43296	1.32193	1.48543	1.72247
BPSL2314	putative response regulator protein	CitB, Response regulator containing a CheY-like receiver domain and an HTH DNA-binding domain	Signal transduction mechanisms		1.1375	2.23266	1	1.43296		1.37851	1.07039	1.20163	1.20163		0.530452	0.0144365	0.655983	0.392948
BPSL2316	nitrogen regulation protein NR(I)	AtoC, Response regulator containing CheY-like receiver, AAA-type ATPase, and DNA-binding domains	Signal transduction mechanisms		1.96347	1.32193	1.20163	1.48543		-0.438402	0.203144	0.0776132	-0.0598904		1.72247	1.26303	1.76553	1.58496
BPSL2318	glutamine synthetase	GlnA, Glutamine synthetase	Amino acid transport and metabolism		1.58496	1	2.45943	1.67807		-0.0316935	-0.67324	-0.157224	-0.294728		-0.357281	0.39118	0.265649	0.128146
BPSL2319	hypothetical protein	PspE, Rhodanese-related sulfurtransferase	Inorganic ion transport and metabolism		-0.869498	-1.37851	-1.88753	-1.37851		-0.107269	NaN	0.641193	NaN		0.387387	-0.128628	0.512918	0.249883
BPSL2321	hypothetical protein		Unknown		-0.38668	0.361782	NaN	NaN		0.0828494	0.20838	-0.433166	-0.0546541		-1.26303	-0.189034	NaN	NaN
BPSL2323	hypothetical protein		Unknown		-0.598777	0.0427694	-0.0827615	-0.220265		-0.0871641	0.535766	0.661297	0.398263		1.43296	NaN	NaN	NaN
BPSL2325	N-acetylglutamate synthase	ArgB, Acetylglutamate kinase	Amino acid transport and metabolism		-0.846821	-0.205275	-0.330806	-0.468309		-1.67807	-1.37851	-1.58496	-1.53605		-1.07039	-1.48543	-1.1375	-1.20163
BPSL2329	putative acyl-CoA dehydrogenase	CaiA, Acyl-CoA dehydrogenases	Lipid metabolism		1.32193	1.07039	1.80735	1.37851		0.815689	0.941221	0.19276	0.678186		0.116039	0.738969	0.8645	0.601466
BPSL2339	putative acyl-CoA dehydrogenase	CaiA, Acyl-CoA dehydrogenases	Lipid metabolism		1.76553	1.43296	1.32193	1.48543		-0.223686	-0.349217	-0.865232	-0.48672		0.292283	0.417814	-0.330647	0.15478
BPSL2341	hypothetical protein		Unknown		0.0693956	-0.0561353	-0.57215	-0.193639		-1.72247	-1.37851	-1.1375	-1.43296		0.519064	0.393533	-0.122482	0.256029
BPSL2343	putative histidine utilization repressor	PhnF, Transcriptional regulators	Transcription		NaN	-0.169853	NaN	NaN		-1.76553	-1.43296	-1.67807	-1.63227		0.874839	0.233292	0.749308	0.611804
BPSL2347	LuxR family regulatory protein	CsgD, DNA-binding HTH domain-containing proteins	Transcription		NaN	-1.10666	NaN	NaN		0.460103	NaN	NaN	NaN		-1.20163	0.434403	0.514573	-0.0842193
BPSL2349	putative DNA photolyase	PhrB, Deoxyribodipyrimidine photolyase	DNA replication, recombination, and repair		0.21307	0.3386	-0.302946	0.075566		-0.231487	0.284528	0.410059	0.147025		-0.206451	1.20163	1.37851	0.791232
BPSL2350	putative alkane monooxygenase		Unknown		1.48543	0.180572	1.20163	0.955878		0.347641	NaN	NaN	NaN		NaN	NaN	-1.32193	NaN
BPSL2351	nitric oxide reductase norZ, putative	NorB, Nitric oxide reductase large subunit	Inorganic ion transport and metabolism		0.104671	0.727601	NaN	NaN		1.07039	1.1375	1.26303	1.1375		0.656576	0.0336464	0.782107	0.519073
BPSL2355	hypothetical protein	Uncharacterized protein involved in response to NO	Inorganic ion transport and metabolism		NaN	NaN	0.197128	NaN		0.765535	1.48543	0.722466	0.991143		-3.08746	-1.26303	-2.67807	-2.3505
BPSL2359	hypothetical protein		Unknown		2.67807	1.76553	1.1375	1.848		NaN	0.280771	0.406302	NaN		0.168016	0.916477	0.790945	0.653443
BPSL2360	hypothetical protein	Putative lipid carrier protein	Lipid metabolism		NaN	-0.436914	NaN	NaN		1.07039	0.632268	1.37851	1.02706		-0.162861	0.478685	0.353154	0.215651
BPSL2362	hypothetical protein	Collagenase and related proteases	Posttranslational modification, protein turnover, chaperones		0.283496	0.409027	NaN	NaN		-0.0414154	0.084116	NaN	NaN		1.32193	-0.888969	1.48543	0.639462
BPSL2363	putative 2-nitropropane dioxygenase	Dioxygenases related to 2-nitropropane dioxygenase	General function prediction only		1.07039	1.26303	1.43296	1.26303		-0.85175	-0.335735	-0.210204	-0.473238		0.67983	0.554299	-0.0686309	0.416795
BPSL2364	hypothetical protein		Unknown		1.72247	2.1375	1.32193	1.72247		NaN	NaN	0.556052	NaN		-0.52343	0.0994999	0.225031	-0.0380034
BPSL2365	putative regulatory protein	Crp, cAMP-binding proteins - catabolite gene activator and regulatory subunit of cAMP-dependent protein kinases	Signal transduction mechanisms		1.26303	1	NaN	NaN		NaN	NaN	-0.349083	NaN		0.698532	0.573001	0.0569858	0.435497
BPSL2366	coproporphyrinogen III oxidase	HemN, Coproporphyrinogen III oxidase and related Fe-S oxidoreductases	Coenzyme metabolism		1.43296	1.07039	1.1375	1.20163		0.00415043	-0.61878	0.129681	-0.133353		0.203177	NaN	NaN	NaN
BPSL2367	putative methyl-accepting chemotaxis protein	Tar, Methyl-accepting chemotaxis protein	Cell motility and secretion		0.416634	0.542166	-0.206296	0.279131		1.53605	NaN	NaN	NaN		0.0490997	-0.466915	0.174631	-0.0884038
BPSL2368	hypothetical protein	NnrS, Uncharacterized protein involved in response to NO	Inorganic ion transport and metabolism		0.284893	-0.356653	0.159362	0.0218586		1.58496	2.1375	2.76553	2.16993		-0.372465	0.14355	0.269081	0.00604674
BPSL2370	ATP-dependent transporter protein	SufC, ABC-type transport system involved in Fe-S cluster assembly, ATPase component	Posttranslational modification, protein turnover, chaperones		-0.0447438	0.0807873	NaN	NaN		1.1375	0.536053	1.53605	1.06987		-1.72247	-1.72247	-2.40599	-1.96347
BPSL2373	hypothetical protein	IscU, NifU homolog involved in Fe-S cluster formation	Energy production and conversion		1.32193	2.48543	1.32193	1.67807		0.482774	-0.265687	0.357243	0.21974		-0.532442	0.109104	-0.0164272	-0.153931
BPSL2374	hypothetical protein	PaaD, Predicted metal-sulfur cluster biosynthetic enzyme	General function prediction only		-1.1375	-1.07039	-0.536053	-0.914649		0.163389	0.0378583	-0.478157	-0.0996452		-0.326058	0.189957	0.315488	0.0524536
BPSL2376	putative DNA-binding protein	Predicted transcriptional regulator	Transcription		0.680533	0.164518	0.806064	0.54303		NaN	NaN	2.72247	NaN		-0.786596	NaN	-1.20163	NaN
BPSL2380	cytochrome o ubiquinol oxidase subunit III	CyoC, Heme/copper-type cytochrome/quinol oxidase, subunit 3	Energy production and conversion		0.212297	0.835227	0.960758	0.697724		1.07039	1.1375	0.584963	0.930952		0.084497	-0.0410341	NaN	NaN
BPSL2382	putative fatty acid desaturase	DesA, Fatty acid desaturase	Lipid metabolism		NaN	-0.149465	NaN	NaN		0.446777	-0.0692377	0.572308	0.309274		-1.07039	-1.20163	-1.1375	-1.1375
BPSL2383	putative histidine-binding periplasmic protein precursor	HisJ, ABC-type amino acid transport/signal transduction systems, periplasmic component/domain	Amino acid transport and metabolism		-1.1375	-1	NaN	NaN		0.507097	0.381567	-0.134449	0.244063		NaN	-0.467769	NaN	NaN
BPSL2385	succinylglutamate desuccinylase		Amino acid transport and metabolism		-0.598816	-0.082801	0.0427298	-0.220305		1	1.07039	1.37851	1.1375		0.870283	0.228737	0.744753	0.607249
BPSL2392	histidine transport ATP-binding protein	HisP, ABC-type histidine transport system, ATPase component	Amino acid transport and metabolism		-2.1375	-1.48543	-2.03562	-1.88753		0.456317	0.330787	-0.292144	0.193282		-0.0754697	-0.201001	-0.823931	-0.338504
BPSL2394	histidine transport system permease protein	ArtQ, ABC-type arginine transport system, permease component	Amino acid transport and metabolism		0.144977	0.270508	-0.371038	0.00747316		NaN	-0.977818	-0.129821	NaN		-1.76553	-1.67807	-2.51096	-2
BPSL2396	hypothetical protein		Unknown		1.26303	1.07039	1.926	1.43296		0.578076	-0.0448543	NaN	NaN		-1.63227	-1.43296	-2.26303	-1.76553
BPSL2397	hypothetical protein		Unknown		0.552058	NaN	0.426528	NaN		NaN	-1.10434	-1.20163	NaN		NaN	NaN	-0.245781	NaN
BPSL2398	hypothetical protein	Fe-S oxidoreductase	Energy production and conversion		-0.0027486	0.745713	0.620182	0.482679		-3.21723	-2.48543	-1.53605	-2.40599		0.189173	0.0636421	-0.452373	-0.0738614
BPSL2406	hypothetical protein	Predicted membrane protein	Unknown		0.74311	0.868641	0.227095	0.605606		-0.833907	NaN	-0.34848	NaN		-0.510962	-2.07039	-0.169925	-0.917092
BPSL2407	hypothetical protein		Unknown		0.538484	-0.0844467	0.664015	0.400981		0.768913	0.127367	0.643382	0.505879		-3.05311	-1.63227	-2.16993	-2.29278
BPSL2409	ABC transporter ATP binding protein	MdlB, ABC-type multidrug transport system, ATPase and permease components	Defense mechanisms		0.198056	-0.317959	0.323587	0.0605528		-0.763364	-0.121818	-0.247349	-0.384853		1.32193	2.40599	1.20163	1.63227
BPSL2410	alpha,alpha-trehalose-phosphate synthase	OtsA, Trehalose-6-phosphate synthase	Carbohydrate transport and metabolism		NaN	NaN	0.745305	NaN		0.743047	NaN	NaN	NaN		-1.53605	-1.37851	-2.10434	-1.67807
BPSL2412	SCO1/SenC family protein	Uncharacterized protein SCO1/SenC/PrrC, involved in biogenesis of respiratory and photosynthetic systems	General function prediction only		2.32193	2.1375	1.72247	2.07039		-0.546417	0.0951288	-0.0304021	-0.167906		-0.306452	-0.180921	-0.822467	-0.443956
BPSL2414	hypothetical protein	Predicted membrane protein	Unknown		1.32193	1	2.53605	1.63227		0.82479	0.183244	0.699259	0.561756		-0.00450068	NaN	-0.489928	NaN
BPSL2415	hypothetical protein	ElaA, Predicted acyltransferase	General function prediction only		-0.543252	0.0982939	-0.027237	-0.164741		NaN	0.456187	0.941614	NaN		0.192645	-1.53605	0.434403	-0.303002
BPSL2423	sigma-54 dependent DNA-binding response regulator	AtoC, Response regulator containing CheY-like receiver, AAA-type ATPase, and DNA-binding domains	Signal transduction mechanisms		-0.124887	0.000643916	-0.640902	-0.26239		1.32193	1.67807	2.1375	1.72247		0.22715	-0.414396	0.101619	-0.0358841
BPSL2426	pyridoxine 5'-phosphate synthase	PdxJ, Pyridoxal phosphate biosynthesis protein	Coenzyme metabolism		0.896363	0.770832	0.147901	0.633328		-1.43296	-1.20163	NaN	NaN		0.303884	-0.212131	0.429415	0.166381
BPSL2428	GTP-binding protein Era	Era, GTPase	General function prediction only		0.320414	-0.321132	0.194883	0.0573792		0.396954	0.271423	-0.351507	0.13392		1.26303	1.32193	1.53605	1.37851
BPSL2433	peptidase	DegQ, Trypsin-like serine proteases, typically periplasmic, contain C-terminal PDZ domain	Posttranslational modification, protein turnover, chaperones		-0.0489832	-0.174514	-0.690529	-0.312018		0.698338	0.075408	0.823868	0.560834		0.432959	0.214125	1.37851	0.675199
BPSL2434	putative sigma E factor regulatory protein	RseB, Negative regulator of sigma E activity	Signal transduction mechanisms		-0.600321	-0.0843061	0.0412248	-0.22181		0.799707	0.674176	0.158161	0.536672		-2.3505	-1.72247	-1.67807	-1.926
BPSL2436	RNA polymerase sigma factor RpoE	RpoE, DNA-directed RNA polymerase specialized sigma subunit, sigma24 homolog	Transcription		0.466622	0.341091	-0.281839	0.203587		-1.72247	NaN	NaN	NaN		0.728882	-0.0195795	0.603351	0.465847
BPSL2439	acyl carrier protein	AcpP, Acyl carrier protein	Lipid metabolism		0.168745	0.810291	0.684761	0.547257		NaN	-0.104586	0.643876	NaN		-1.26303	-2.20163	0.567041	-0.965876
BPSL2440	3-ketoacyl-(acyl-carrier-protein) reductase	FabG, Dehydrogenases with different specificities (related to short-chain alcohol dehydrogenases)	Secondary metabolites biosynthesis, transport, and catabolism		0.654673	0.529141	-0.0937887	0.391638		-1.1375	-1.48543	-1.26303	-1.26303		0.83247	0.958	NaN	NaN
BPSL2442	3-oxoacyl-(acyl carrier protein) synthase III	FabH, 3-oxoacyl-[acyl-carrier-protein]	Lipid metabolism		-0.689933	NaN	-0.204507	NaN		NaN	NaN	0.613617	NaN		-1.67807	-1.58496	-2.3505	-1.88753
BPSL2443	putative glycerol-3-phosphate acyltransferase PlsX	PlsX, Fatty acid/phospholipid biosynthesis enzyme	Lipid metabolism		NaN	0.548914	NaN	NaN		-0.44152	NaN	-0.926947	NaN		-1.32193	-1.43296	-1.63227	-1.43296
BPSL2446	Maf-like protein	Maf, Nucleotide-binding protein implicated in inhibition of septum formation	Cell division and chromosome partitioning		-0.447459	2.94486	NaN	NaN		NaN	NaN	0.75425	NaN		0.661741	-0.0867199	0.536211	0.398707
BPSL2447	hypothetical protein	Predicted methyltransferases	General function prediction only		0.389245	-0.233684	0.514777	0.251742		0.700616	0.184601	0.826147	0.563113		-0.206451	1.20163	1.48543	0.82687
BPSL2448	peptidase	SppA, Periplasmic serine proteases (ClpP class)	Posttranslational modification, protein turnover, chaperones		-0.107682	-0.233213	-0.749228	-0.370716		1.58496	1	1.07039	1.26303		0.20174	0.327271	-0.314275	0.0642368
BPSL2449	Rieske iron-sulphur protein	{NirD}, Ferredoxin subunits of nitrite reductase and ring-hydroxylating dioxygenases	Inorganic ion transport and metabolism		0.0354982	-0.480517	0.161029	-0.102005		1.07039	1.26303	NaN	NaN		NaN	-0.612021	-0.126594	NaN
BPSL2450	haloacid dehalogenase-like hydrolase	Gph, Predicted phosphatases	General function prediction only		NaN	-0.609321	NaN	NaN		0.193807	0.709822	0.835353	0.572318		-1	-1.26303	-1.07039	-1.1375
BPSL2454	molybdopterin-guanine dinucleotide biosynthesis protein A	MobA, Molybdopterin-guanine dinucleotide biosynthesis protein A	Coenzyme metabolism		1.53605	1.88753	1.1375	1.53605		-0.506339	0.135207	0.00967617	-0.127827		NaN	-0.732305	-0.246878	NaN
BPSL2458	hypothetical protein		Unknown		-0.639405	0.002141	-0.12339	-0.260893		1.26303	0.722466	1.80735	1.26429		-0.15408	-0.0285492	-0.670095	-0.291584
BPSL2460	hypothetical protein	ArsB, Na+/H+ antiporter NhaD and related arsenite permeases	Inorganic ion transport and metabolism		-0.256547	0.491914	0.366383	0.22888		1	1.26303	1.63227	1.32193		-0.296423	0.345123	0.219592	0.0820885
BPSL2461	hypothetical protein		Unknown		-0.134889	-0.0093584	-0.650904	-0.272393		NaN	0.773301	0.287874	NaN		1.20163	1.20163	2	1.48543
BPSL2462	nicotinate phosphoribosyltransferase	PncB, Nicotinic acid phosphoribosyltransferase	Coenzyme metabolism		0.568891	0.0528761	0.694422	0.431388		-2.07039	-1.58496	-1.32193	-1.67807		0.906401	0.264855	0.78087	0.643367
BPSL2464	hypothetical protein		Unknown		-0.733011	-0.216996	-0.0914648	-0.354499		NaN	0.293011	NaN	NaN		NaN	-1.26303	0.112475	NaN
BPSL2465	hypothetical protein		Unknown		0.181987	0.804917	0.930448	0.667413		1.1375	1.32193	1.53605	1.32193		0.139381	-0.502165	0.0138504	-0.123653
BPSL2466	hypothetical protein		Unknown		0.152647	0.278177	-0.363369	0.0151431		-1.926	-1.48543	-1.26303	-1.58496		0.303489	0.177958	-0.338057	0.0404549
BPSL2470A	hypothetical protein		Unknown		0.854229	NaN	0.979761	NaN		0.807355	1.07039	1.20163	1.02646		NaN	NaN	-2.29278	NaN
BPSL2474B	hypothetical protein		Unknown		-0.34083	0.175186	0.300716	0.037682		0.219502	0.842433	0.967964	0.704929		-1.43296	-1.848	-1.926	-1.73565
BPSL2494	hypothetical protein	Predicted membrane protein	Unknown		-0.823239	-0.307223	-0.181693	-0.444727		1.80735	0.765535	1.1375	1.2368		0.408342	-0.107673	0.533873	0.270839
BPSL2496	leucine-responsive regulatory protein	Lrp, Transcriptional regulators	Transcription		0.347441	-0.294105	0.22191	0.0844065		1.26303	1.63227	2.03562	1.63227		0.351052	-0.164964	0.476582	0.213548
BPSL2500	electron transfer flavoprotein beta-subunit	FixA, Electron transfer flavoprotein, beta subunit	Energy production and conversion		0.221758	0.97022	0.844689	0.707186		-1.26303	-1.848	-1.48543	-1.53605		-0.306677	0.334869	0.209338	0.0718349
BPSL2507A	hypothetical protein		Unknown		NaN	NaN	-0.0145328	NaN		0.152003	-0.485427	-1.1375	-0.490309		0.698321	0.823852	0.0753902	0.560818
BPSL2511	putative UDP-glucose dehydrogenase	Ugd, Predicted UDP-glucose 6-dehydrogenase	Cell envelope biogenesis, outer membrane		-0.71871	0.0297511	-0.09578	-0.233283		1.96347	1.07039	1.1375	1.37851		-0.296811	0.451651	0.32612	0.188616
BPSL2513	hypothetical protein	Uncharacterized integral membrane protein	Unknown		0.338382	-0.284548	0.463913	0.200878		1.53605	1.1375	1.26303	1.32193		-0.500106	0.14144	0.0159089	-0.121595
BPSL2515	30S ribosomal protein S1	RpsA, Ribosomal protein S1	Translation, ribosomal structure and biogenesis		0.274413	NaN	0.148883	NaN		-1.20163	-1.37851	-1.1375	-1.26303		-0.297271	-0.171741	-0.920202	-0.434775
BPSL2524	putative phosphatase	Gph, Predicted phosphatases	General function prediction only		-0.514573	1.80735	1.07039	0.787724		-0.200398	-0.685825	NaN	NaN		0.443733	0.318202	-0.197813	0.180699
BPSL2525	hypothetical protein	Phospholipid N-methyltransferase	Lipid metabolism		0.929211	0.80368	0.18075	0.666177		-1.76553	-1.926	-1.53605	-1.72247		-1.76553	-1.80735	-2.53605	-2.03562
BPSL2526	hypothetical protein		Unknown		NaN	-0.501579	NaN	NaN		-1.76553	-0.378512	-1.34104	-1.16169		0.137148	0.262678	-0.485782	-0.000354859
BPSL2528	NAD-dependent formate dehydrogenase gamma subunit	NuoE, NADH:ubiquinone oxidoreductase 24 kD subunit	Energy production and conversion		0.64336	0.127345	0.768891	0.505856		-1.1375	-1.926	-1.53605	-1.53605		0.925385	NaN	0.439958	NaN
BPSL2536	amidase	GatA, Asp-tRNAAsn/Glu-tRNAGln amidotransferase A subunit and related amidases	Translation, ribosomal structure and biogenesis		0.198698	0.0731676	-0.442848	-0.0643359		1.32193	1.02019	1.07039	1.1375		0.379769	-0.261777	0.254238	0.116735
BPSL2538	hypothetical protein	XdhC, Xanthine and CO dehydrogenases maturation factor, XdhC/CoxF family	Posttranslational modification, protein turnover, chaperones		1.1375	1.58496	1.96347	1.58496		-0.0144442	0.501571	0.627102	0.364067		0.238839	-0.509622	0.113308	-0.0241948
BPSL2546	transcriptional activator protein	LysR, Transcriptional regulator	Transcription		0.579198	-0.0437323	NaN	NaN		1.76553	1.20163	1.32193	1.43296		-1.07039	-1.53605	-1.1375	-1.26303
BPSL2547A	hypothetical protein		Unknown		0.65552	0.0325904	0.781052	0.518016		0	NaN	-1.20163	NaN		-0.0936755	0.42234	0.547871	0.284836
BPSL2551	hypothetical protein		Unknown		1.37851	1.63227	1.26303	1.43296		0.622219	0.496687	-0.126242	0.359184		NaN	-1.04792	NaN	NaN
BPSL2552	putative lipoprotein		Unknown		1.26303	1.43296	1.1375	1.26303		-0.408394	0.107621	0.233152	-0.0298824		-0.420639	0.327822	0.202291	0.0647877
BPSL2558	hypothetical protein		Unknown		0.048165	-0.0773661	-0.700296	-0.21487		-0.556508	0.085038	-0.0404929	-0.177996		1.72247	1.20163	-0.184425	0.913225
BPSL2559	outer membrane porin protein	OmpC, Outer membrane protein (porin)	Cell envelope biogenesis, outer membrane		1.20163	1.32193	1.20163	1.26303		-0.209036	0.132178	-0.0868818	-0.0531679		NaN	0.475189	-0.147742	NaN
BPSL2564	hypothetical protein	Uncharacterized stress-induced protein	Unknown		0.439847	0.565378	-0.183084	0.302344		1.72247	0.765535	0.963474	1.15049		NaN	NaN	-0.832459	NaN
BPSL2565	ribonuclease PH	Rph, RNase PH	Translation, ribosomal structure and biogenesis		0.632884	-0.115577	0.507354	0.369851		2.40599	NaN	NaN	NaN		0.0582456	-0.0672853	-0.5833	-0.204789
BPSL2567	coproporphyrinogen III oxidase	HemN, Coproporphyrinogen III oxidase and related Fe-S oxidoreductases	Coenzyme metabolism		2.67807	1.37851	1.32193	1.80735		0.464222	NaN	-0.158708	NaN		-0.862619	NaN	-0.500049	NaN
BPSL2574	hypothetical protein		Unknown		0.785974	0.163044	0.911505	0.64847		0.369769	-0.378693	0.244238	0.106734		-1.26303	-1.48543	-1.58496	-1.43296
BPSL2580	hypothetical protein		Unknown		-2.23266	-1.926	-1.72247	-1.96347		-0.317145	0.431315	0.305785	0.168281		NaN	NaN	-0.347121	NaN
BPSL2581	hypothetical protein		Unknown		0.53831	NaN	0.0528834	NaN		-0.218309	0.530153	0.404622	0.267119		NaN	-1.1375	0.367732	NaN
BPSL2585	hypothetical protein		Unknown		2.32193	2	1.26303	1.848		-0.365078	0.276468	0.150937	0.0134338		-0.166571	NaN	0.581889	NaN
BPSL2590	membrane transporter		Unknown		0.0649763	0.706522	0.580991	0.443488		-0.0232323	0.102299	-0.539247	-0.160736		1.37851	1.848	2.926	2.03562
BPSL2593	putative chloride-channel protein	EriC, Chloride channel protein EriC	Inorganic ion transport and metabolism		-0.906754	-0.158293	-0.283823	-0.421327		-1.32193	-1.26303	NaN	NaN		0.800662	0.159116	0.675131	0.537628
BPSL2601	hypothetical protein		Unknown		0.321928	-1.32193	-0.263034	-0.421011		NaN	-1.1375	0.514573	NaN		0.0539814	0.569997	0.695527	0.432493
BPSL2606	hypothetical protein		Unknown		1.20163	0.874469	1.26303	1.11305		0.30957	-0.31336	0.435102	0.172066		0.792789	NaN	0.307362	NaN
BPSL2612	glucose-6-phosphate 1-dehydrogenase	Zwf, Glucose-6-phosphate 1-dehydrogenase	Carbohydrate transport and metabolism		0.439542	-0.183387	0.565074	0.302039		1.26303	1.48543	1.76553	1.48543		0.053419	0.694965	0.569434	0.431931
BPSL2618	D-cysteine desulfhydrase	Acd, 1-aminocyclopropane-1-carboxylate deaminase	Amino acid transport and metabolism		1	2	1.53605	1.53605		0.706622	0.832153	0.0836913	0.569119		0.61726	0.742791	-0.00567018	0.479756
BPSL2620	major facilitator transporter	AraJ, Arabinose efflux permease	Carbohydrate transport and metabolism		1.07039	1.1375	2.23266	1.48543		-1.20163	-1.53605	-1.26303	-1.32193		0.766345	0.124799	0.640814	0.503311
BPSL2621	hypothetical protein		Unknown		0.523395	0.397864	-0.225066	0.260361		NaN	-0.972635	-0.124638	NaN		-1.1375	0.514573	NaN	NaN
BPSL2623	glutamate-1-semialdehyde 2,1-aminomutase	HemL, Glutamate-1-semialdehyde aminotransferase	Coenzyme metabolism		1.26303	-0.0489096	2.1375	1.11721		1.19443	1.67807	1.26303	1.37851		-1.26303	-1.72247	-1.48543	-1.48543
BPSL2624	multifunctional riboflavin biosynthetic protein [deaminase, reductase	RibD, Pyrimidine deaminase	Coenzyme metabolism		0.083398	-0.558148	-0.0421329	-0.179636		1.26303	1.53605	1.43296	1.43296		-1.07039	-1.58496	-1.07039	-1.26303
BPSL2629	aminotransferase	Aspartate/tyrosine/aromatic aminotransferase	Amino acid transport and metabolism		2.65535	2.90689	2.37851	2.65535		-0.353287	0.288259	0.162728	0.0252246		0.115489	0.241019	-0.507442	-0.0220155
BPSL2641	Sir2 family protein	SIR2, NAD-dependent protein deacetylases, SIR2 family	Transcription		1.37851	2.51096	1.32193	1.72247		-1.26303	-1.96347	-1.58496	-1.58496		0.254375	0.128844	-0.494086	-0.00865899
BPSL2646	coproporphyrinogen III oxidase	HemN, Coproporphyrinogen III oxidase and related Fe-S oxidoreductases	Coenzyme metabolism		1.32193	1.88753	1.48543	1.58496		0.661137	0.0195908	0.535606	0.398102		0.656915	0.0153685	0.531384	0.39388
BPSL2651	hypothetical protein	LivK, ABC-type branched-chain amino acid transport systems, periplasmic component	Amino acid transport and metabolism		-0.185364	-0.0598332	-0.701379	-0.322868		-0.167365	0.348651	0.474182	0.211147		-1.1375	-1.53605	-1.26303	-1.32193
BPSL2652	putative branched-chain amino acid transport system, permease component	LivH, Branched-chain amino acid ABC-type transport system, permease components	Amino acid transport and metabolism		NaN	0.804695	NaN	NaN		0.854064	0.368637	NaN	NaN		-1.1375	-2.65535	-1.26303	-1.67807
BPSL2657	urease subunit gamma	UreA, Urea amidohydrolase (urease) gamma subunit	Amino acid transport and metabolism		-0.120886	-0.636901	0.00464475	-0.25839		NaN	0.834146	0.959676	NaN		1.43296	1.48543	1.58496	1.48543
BPSL2664	hypothetical protein		Unknown		NaN	-0.15334	NaN	NaN		NaN	0.529428	NaN	NaN		NaN	-1.48543	-1.53605	NaN
BPSL2667	hypothetical protein		Unknown		-0.691009	-0.174994	-0.0494627	-0.312497		1.08866	1.32193	1.37851	1.26303		0.293848	0.168317	-0.454613	0.0308149
BPSL2670	UDP-glucose 4-epimerase	GalE, UDP-glucose 4-epimerase	Cell envelope biogenesis, outer membrane		-0.713646	0.0348158	-0.0907152	-0.228219		-0.584963	-1.20163	-1.1375	-1.07039		NaN	NaN	-0.109688	NaN
BPSL2675	putative glycosyl transferase	Predicted glycosyltransferases	General function prediction only		0.391197	0.516728	-0.124818	0.253694		-1.43296	-2.48543	-1.926	-1.96347		-0.335476	0.180539	0.30607	0.0430354
BPSL2677	putative O-antigen methyl transferase	WcaA, Glycosyltransferases involved in cell wall biogenesis	Cell envelope biogenesis, outer membrane		1.96347	1.848	0.796688	1.53605		0.195244	-0.446302	0.0697129	-0.0677906		0.442795	-0.07322	0.568326	0.305292
BPSL2678	putative glycosyl transferase	Predicted glycosyltransferases	General function prediction only		NaN	0.0141467	0.762608	NaN		1.31996	1.67807	1.1375	1.37851		-0.287274	0.335656	0.461187	0.198153
BPSL2680	putative O-antigen acetylase	Predicted acyltransferases	Lipid metabolism		NaN	0.0428348	0.791296	NaN		-1.1375	-1.48543	-1.26303	-1.32193		0.138091	0.654106	0.779637	0.516602
BPSL2681	ABC transporter, ATP-binding component	TagH, ABC-type polysaccharide/polyol phosphate transport system, ATPase component	Carbohydrate transport and metabolism		0.103648	-0.0218833	-0.644813	-0.159386		0.390118	-0.125898	0.515648	0.252614		-0.152003	-0.888969	1.20163	0.053554
BPSL2683	dTDP-4-dehydrorhamnose reductase	RfbD, dTDP-4-dehydrorhamnose reductase	Cell envelope biogenesis, outer membrane		-0.0146802	-0.656226	-0.140211	-0.277715		0.50274	0.628271	-0.120191	0.365236		1.20163	1.848	1.20163	1.43296
BPSL2684	dTDP-6-deoxy-D-glucose-3,5 epimerase	RfbC, dTDP-4-dehydrorhamnose 3,5-epimerase and related enzymes	Cell envelope biogenesis, outer membrane		NaN	NaN	-0.689278	NaN		-1.07039	2.38333	-1.1375	0.0584786		-0.072147	0.676314	0.550783	0.41328
BPSL2685	glucose-1-phosphate thymidylyltransferase	RfbA, dTDP-glucose pyrophosphorylase	Cell envelope biogenesis, outer membrane		0.717498	-0.0309632	0.591967	0.454463		-1.07039	-1.26303	-1.1375	-1.20163		0.901998	0.776467	0.153537	0.638964
BPSL2686	dTDP-glucose 4,6-dehydratase	RfbB, dTDP-D-glucose 4,6-dehydratase	Cell envelope biogenesis, outer membrane		NaN	NaN	NaN	NaN		-0.343309	0.298237	0.172706	0.0352029		1.76553	3.27798	1.32193	2.10434
BPSL2688	putative 1-acyl-SN-glycerol-3-phosphate acyltransferase	PlsC, 1-acyl-sn-glycerol-3-phosphate acyltransferase	Lipid metabolism		0.265851	-0.375696	0.14032	0.0028161		1.20163	1.43296	1.32193	1.32193		-1.1375	0.217591	-0.333424	-0.417779
BPSL2690	aspartate carbamoyltransferase catalytic subunit	PyrB, Aspartate carbamoyltransferase, catalytic chain	Nucleotide transport and metabolism		0.998214	0.249752	0.872683	0.735179		0.642375	NaN	-0.106086	NaN		1.32193	1.80735	1.43296	1.53605
BPSL2693	hypothetical protein	Putative transcriptional regulator	Transcription		-1.07039	0.343954	NaN	NaN		-0.972478	-0.609908	NaN	NaN		NaN	-0.449789	-0.935216	NaN
BPSL2694	hypothetical protein		Unknown		0.586981	NaN	-0.035949	NaN		-1.26303	-1.88753	0.929611	-0.740316		0.487994	0.362462	-0.260468	0.224959
BPSL2696	putative kinase	ThiD, Hydroxymethylpyrimidine/	Coenzyme metabolism		2.23266	NaN	-0.584963	NaN		0.443758	-0.0722573	0.569289	0.306254		NaN	NaN	0.835298	NaN
BPSL2699	hypothetical protein		Unknown		NaN	NaN	0.339376	NaN		-1.1375	0.514573	-1.32193	-0.648286		-0.455951	0.166979	0.29251	0.0294755
BPSL2701	alcohol dehydrogenase	Qor, NADPH:quinone reductase and related Zn-dependent oxidoreductases	Energy production and conversion		0.218343	0.343874	-0.404587	0.0808405		0.338343	-0.177672	0.463874	0.20084		1.58496	0.214125	-0.120294	0.559598
BPSL2703	hypothetical protein		Unknown		0.18642	0.827966	0.702436	0.564932		0.276293	0.150762	-0.365253	0.0132585		NaN	-1.63227	-0.786596	NaN
BPSL2714	hypothetical protein		Unknown		1.32193	1.37851	1.72247	1.48543		0.0742807	-0.051251	NaN	NaN		-1.1375	-1.53605	-1.32193	-1.32193
BPSL2716	exported hydrolase		Unknown		-1.07039	-1.26303	-0.0703893	-0.801271		NaN	0.00528356	0.753744	NaN		-0.307932	-0.823947	-0.182401	-0.445436
BPSL2721	FecCD-family membrane transporter protein	FepD, ABC-type Fe3+-siderophore transport system, permease component	Inorganic ion transport and metabolism		1.43296	1.20163	2.23266	1.63227		0.414295	0.539826	-0.208635	0.276792		1.63227	2.90689	1.20163	1.926
BPSL2725	hypothetical protein		Unknown		0.794922	0.0464603	NaN	NaN		1.20163	0.678072	1.32193	1.06721		0.620014	0.745545	0.103999	0.482511
BPSL2726	putative solute-binding periplasmic protein	ModA, ABC-type molybdate transport system, periplasmic component	Inorganic ion transport and metabolism		0.244643	0.119112	-0.396903	-0.0183913		NaN	NaN	-0.437646	NaN		0.432959	0.604071	2.10434	1.04712
BPSL2730	hypothetical protein	Predicted permease, DMT superfamily	General function prediction only		-0.0804601	NaN	NaN	NaN		-1.07039	-1.32193	-1.1375	-1.20163		NaN	-1.29819	-0.45019	NaN
BPSL2733	LysR family transcriptional regulator	LysR, Transcriptional regulator	Transcription		1.63227	1.80735	1.20163	1.53605		1.43296	1.88753	1.67807	1.67807		0.769619	0.644088	0.021157	0.506585
BPSL2738	putative hydrolase	MhpD, 2-keto-4-pentenoate hydratase/2-oxohepta-3-ene-1,7-dioic acid hydratase (catechol pathway)	Secondary metabolites biosynthesis, transport, and catabolism		NaN	-1.08657	NaN	NaN		0.864425	0.989956	0.241495	0.726921		2.51096	-0.888969	1.18903	0.937009
BPSL2739	homogentisate 1,2-dioxygenase	HmgA, Homogentisate 1,2-dioxygenase	Secondary metabolites biosynthesis, transport, and catabolism		-0.219096	0.403835	0.529365	0.266331		-0.881336	-0.36532	-0.23979	-0.502824		1.32193	2.53605	1.26303	1.72247
BPSL2746	IclR-family transcriptional regulator	IclR, Transcriptional regulator	Transcription		0.408816	0.534348	-0.214114	0.271313		1	NaN	NaN	NaN		-1.32193	-1.53605	-1.63227	-1.48543
BPSL2748	putative oxidoreductase	AhpC, Peroxiredoxin	Posttranslational modification, protein turnover, chaperones		0.0177107	0.143242	-0.498304	-0.119793		1.37851	1	NaN	NaN		0.87022	0.228674	0.744689	0.607186
BPSL2750	hypothetical protein	Predicted membrane protein	Unknown		0.959241	0.83371	NaN	NaN		0.807355	1.20163	1.48543	1.16481		0.61282	0.487289	-0.0287258	0.349786
BPSL2755	hypothetical protein		Unknown		0.340547	0.215018	-0.407913	0.0775137		0.102176	0.618191	0.743722	0.480688		-1.26303	-0.678072	-1.53605	-1.20163
BPSL2760	putative thioesterase	FcbC, Predicted thioesterase	General function prediction only		1.07039	1.67807	1.848	1.53605		0.610046	-0.138415	0.484516	0.347011		0.447036	-0.0689791	0.572567	0.309533
BPSL2761	putative TolQ transport transmembrane protein	TolQ, Biopolymer transport proteins	Intracellular trafficking and secretion		0.64044	NaN	-0.108021	NaN		-0.765535	-1.37851	-1.72247	-1.32193		0.0493696	0.690916	0.565385	0.427881
BPSL2764	translocation protein TolB	TolB, Periplasmic component of the Tol biopolymer transport system	Intracellular trafficking and secretion		0.306394	0.431926	-0.316536	0.168891		-0.13239	0.509156	0.383625	0.246122		1.48543	1.58496	3.27798	2.10434
BPSL2765	OmpA family lipoprotein	OmpA, Outer membrane protein and related peptidoglycan-associated (lipo)proteins	Cell envelope biogenesis, outer membrane		NaN	0.801778	NaN	NaN		0.224422	-0.417124	0.0988912	-0.0386123		1.43296	1.63227	1.26303	1.43296
BPSL2771	putative haloacid dehalogenase-like hydrolase protein	Low specificity phosphatase (HAD superfamily	General function prediction only		0.251227	-0.264788	0.376758	0.113724		0.63533	NaN	-0.113131	NaN		1.67807	0.163499	0.163499	0.668356
BPSL2773	putative glycosyltransferase protein	RfaG, Glycosyltransferase	Cell envelope biogenesis, outer membrane		1.37851	-0.383329	1.07039	0.688524		0.424464	-0.217082	0.298933	0.161429		-0.152003	1.76553	2.82782	1.48045
BPSL2777	putative O-antigen translocase	RfbX, Membrane protein involved in the export of O-antigen and teichoic acid	General function prediction only		1.1375	1.848	1.20163	1.37851		0.351074	0.476605	-0.271856	0.21357		1.58496	1.72247	1.37851	1.58496
BPSL2783	hypothetical protein		Unknown		0.391409	-0.124606	0.51694	0.253905		-0.154901	-0.670916	-0.0293703	-0.292405		-1.1375	-1.37851	-1.32193	-1.32193
BPSL2784	hypothetical protein		Unknown		0.396159	-0.245387	0.270629	0.133125		-0.229501	0.51896	0.393429	0.255926		-1.43296	-1.43296	-1.926	-1.58496
BPSL2787	putative acyl-CoA transferase	BioF, 7-keto-8-aminopelargonate synthetase and related enzymes	Coenzyme metabolism		0.0618908	0.187422	-0.454124	-0.0756127		1.20163	NaN	1.76553	NaN		-0.86549	-0.380064	NaN	NaN	Jon Cuccui et al.: Characterization of the Burkholderia pseudomallei K96243 capsular polysaccharide I coding region. Infect Immun. 2012, 80(3): 1209–1221.
BPSL2791	putative capsular polysaccharide biosynthesis dehydrogenase/reductase protein	DltE, Short-chain dehydrogenases of various substrate specificities	General function prediction only		NaN	0.80051	NaN	NaN		-0.799832	NaN	-0.314405	NaN		0.192645	-0.111031	-2.65535	-0.857913	Jon Cuccui et al.: Characterization of the Burkholderia pseudomallei K96243 capsular polysaccharide I coding region. Infect Immun. 2012, 80(3): 1209–1221.
BPSL2796	putative sugar kinase	Predicted kinase related to galactokinase and mevalonate kinase	General function prediction only		-0.488502	0.153044	0.0275128	-0.109991		0.169999	-0.578462	0.0444683	-0.0930355		-1.32193	-1.848	-1.63227	-1.58496	Jon Cuccui et al.: Characterization of the Burkholderia pseudomallei K96243 capsular polysaccharide I coding region. Infect Immun. 2012, 80(3): 1209–1221.
BPSL2797	putative GDP sugar epimerase/dehydratase protein	Gmd, GDP-D-mannose dehydratase	Cell envelope biogenesis, outer membrane		0.293342	-0.455119	0.167811	0.0303078		0.24887	-0.499591	0.123339	-0.0141639		-1.1375	0.678072	0.358454	-0.0336592	Jon Cuccui et al.: Characterization of the Burkholderia pseudomallei K96243 capsular polysaccharide I coding region. Infect Immun. 2012, 80(3): 1209–1221.
BPSL2800	putative glycosyl transferase	RfaG, Glycosyltransferase	Cell envelope biogenesis, outer membrane		-0.0344964	0.60705	0.481519	0.344015		0.34351	0.217979	-0.298036	0.0804752		1.76553	1.48543	1.80735	1.67807	Jon Cuccui et al.: Characterization of the Burkholderia pseudomallei K96243 capsular polysaccharide I coding region. Infect Immun. 2012, 80(3): 1209–1221.
BPSL2801	putative capsular polysaccharide biosynthesis protein		Unknown		-0.00454089	-0.852538	NaN	NaN		-1.07039	-0.847997	-1.07039	-1.07039		0.767806	0.144875	0.893337	0.630303	Jon Cuccui et al.: Characterization of the Burkholderia pseudomallei K96243 capsular polysaccharide I coding region. Infect Immun. 2012, 80(3): 1209–1221.
BPSL2802	putative capsule polysaccharide biosynthesis protein		Unknown		0.201567	-0.314448	0.327098	0.0640632		0.63462	0.118605	0.760151	0.497116		1.32193	1.32193	1.88753	1.53605	Jon Cuccui et al.: Characterization of the Burkholderia pseudomallei K96243 capsular polysaccharide I coding region. Infect Immun. 2012, 80(3): 1209–1221.
BPSL2803	putative glycosyltransferase	RfaG, Glycosyltransferase	Cell envelope biogenesis, outer membrane		1.37851	0.222392	1.07039	0.890431		-0.262472	0.485989	0.360459	0.222954		0.40767	0.282139	-0.233876	0.144636	Jon Cuccui et al.: Characterization of the Burkholderia pseudomallei K96243 capsular polysaccharide I coding region. Infect Immun. 2012, 80(3): 1209–1221.
BPSL2805	putative capsular polysaccharide export ABC transporter transmembrane protein	TagG, ABC-type polysaccharide/polyol phosphate export systems, permease component	Carbohydrate transport and metabolism		0.26569	0.391221	-0.35724	0.128186		NaN	NaN	-0.740358	NaN		1.1375	1.72247	2.03562	1.63227	Jon Cuccui et al.: Characterization of the Burkholderia pseudomallei K96243 capsular polysaccharide I coding region. Infect Immun. 2012, 80(3): 1209–1221.
BPSL2806A	pseudo		Unknown		0.35652	0.482051	-0.159495	0.219016		-1.20163	-1.56071	NaN	NaN		0.969244	0.843714	0.220783	0.70621	Jon Cuccui et al.: Characterization of the Burkholderia pseudomallei K96243 capsular polysaccharide I coding region. Infect Immun. 2012, 80(3): 1209–1221.
BPSL2807	putative capsular polysaccharide biosynthesis/export protein	Wza, Periplasmic protein involved in polysaccharide export	Cell envelope biogenesis, outer membrane		NaN	-0.0778448	NaN	NaN		-1.26303	-2	-1.58496	-1.63227		0.215828	-0.300188	0.341358	0.0783241	Jon Cuccui et al.: Characterization of the Burkholderia pseudomallei K96243 capsular polysaccharide I coding region. Infect Immun. 2012, 80(3): 1209–1221.
BPSL2809	putative capsule polysaccharide export protein	KpsC, Capsule polysaccharide export protein	Cell envelope biogenesis, outer membrane		0.207259	0.33279	-0.308756	0.0697554		-1.20163	-1.07039	-1.67807	-1.32193		0.602137	NaN	NaN	NaN	Jon Cuccui et al.: Characterization of the Burkholderia pseudomallei K96243 capsular polysaccharide I coding region. Infect Immun. 2012, 80(3): 1209–1221.
BPSL2811	hypothetical protein	Predicted glutamine amidotransferase	General function prediction only		0.118018	0.243549	-0.397997	-0.0194857		1.01197	1.1375	1.26303	1.1375		0.405667	0.531198	-0.110348	0.268164
BPSL2812	hypothetical protein	MscS, Small-conductance mechanosensitive channel	Cell envelope biogenesis, outer membrane		-0.274443	0.474019	0.348487	0.210985		0.39431	-0.247236	0.268779	0.131276		-1.07039	0.112475	-1.1375	-0.698473
BPSL2822	phosphoribosylaminoimidazole synthetase	PurM, Phosphoribosylaminoimidazole (AIR) synthetase	Nucleotide transport and metabolism		0.7241	NaN	0.10117	NaN		NaN	-1.53605	-1.26303	NaN		0.267311	NaN	0.752738	NaN
BPSL2825	hypothetical protein	TrpE, Anthranilate/para-aminobenzoate synthases component I	Amino acid transport and metabolism		-1.32193	-1.48543	-1	-1.26303		1.1375	1.1375	1.53605	1.26303		0.822619	0.948151	NaN	NaN	Pilatz S et al.: Identification of Burkholderia pseudomallei genes required for the intracellular life cycle and in vivo virulence. Infect Immun 2006, 74:3576-3586.
BPSL2827	molecular chaperone DnaK	DnaK, Molecular chaperone	Posttranslational modification, protein turnover, chaperones		NaN	0.672504	NaN	NaN		1.32193	1.43296	1.07039	1.26303		1.20163	-0.888969	0.214125	0.175597
BPSL2828	pseudo		Unknown		0.157343	0.780273	0.905804	0.642769		1.32193	NaN	NaN	NaN		NaN	NaN	NaN	NaN
BPSL2831	ferrochelatase	HemH, Protoheme ferro-lyase (ferrochelatase)	Coenzyme metabolism		0.0376001	-0.710862	-0.0879312	-0.225435		1.07039	0.536053	1.32193	0.976123		0.847873	0.973403	NaN	NaN
BPSL2833	NAD(+)/NADH kinase family protein	Predicted sugar kinase	Carbohydrate transport and metabolism		-0.572863	0.0686834	-0.0568475	-0.194351		1.1375	1.63227	1.20163	1.37851		0.18231	0.698326	0.823856	0.560822
BPSL2834	putative RecN DNA repair protein	RecN, ATPase involved in DNA repair	DNA replication, recombination, and repair		-0.88024	-0.131779	-0.25731	-0.394814		NaN	1.07039	1.07039	NaN		0.320802	0.836817	0.962348	0.699314
BPSL2837	putative carbon-nitrogen hydrolase protein	Predicted amidohydrolase	General function prediction only		0.0245892	0.77305	0.647519	0.510016		0.175569	0.301101	-0.44736	0.0380667		-1.37851	-1.26303	-1.76553	-1.48543
BPSL2838	putative DNA gyrase control protein	TldD, Predicted Zn-dependent proteases and their inactivated homologs	General function prediction only		0.190234	-0.451312	0.0647029	-0.0728006		1.72247	1.37851	NaN	NaN		0.582271	0.45674	-0.0592747	0.319237
BPSL2841	hypothetical protein		Unknown		-0.699418	-0.076488	0.0490424	-0.213992		1.53605	1.07039	1.20163	1.96347		-2.51096	-1.20163	-2.65535	-2.1375
BPSL2842	putative FAD-binding oxidase	GlcD, FAD/FMN-containing dehydrogenases	Energy production and conversion		-0.150588	0.472342	NaN	NaN		1.72247	1.1375	0.552541	1.1375		0.432959	1.48543	-0.888969	0.343139
BPSL2845	glycolate oxidase iron-sulfur subunit	GlpC, Fe-S oxidoreductase	Energy production and conversion		-1.848	-1.67807	-1.26303	-1.58496		0.164579	0.787509	0.91304	0.650005		0.469959	-0.171587	0.344428	0.206925
BPSL2846	hypothetical protein	Predicted enzyme with a TIM-barrel fold	General function prediction only		NaN	-0.557008	NaN	NaN		0.491814	-0.0242007	0.617345	0.354311		1.53605	0.263034	0.356144	0.71841
BPSL2847	pyrroline-5-carboxylate reductase	ProC, Pyrroline-5-carboxylate reductase	Amino acid transport and metabolism		-0.464654	0.283807	0.158276	0.0207731		0.747898	0.873428	0.124967	0.610394		1.07039	1.1375	1.72247	1.32193
BPSL2850	putative phosphonates transport ATP-binding protein PhnC	ABC-type phosphate/phosphonate transport system, ATPase component	Inorganic ion transport and metabolism		1.848	NaN	1.67807	NaN		-0.858069	-0.495499	NaN	NaN		0.27495	-0.347981	0.400481	0.137446
BPSL2853	phosphonate C-P lyase system protein PhnK	PhnK, ABC-type phosphonate transport system, ATPase component	Inorganic ion transport and metabolism		0.189564	0.812493	0.938025	0.67499		-0.259611	0.363319	0.48885	0.225815		1.37851	-0.120294	1.20163	0.81995
BPSL2854	putative phosphonate metabolism PhnJ protein	PhnJ, Uncharacterized enzyme of phosphonate metabolism	Inorganic ion transport and metabolism		-1.07039	-1.26303	-1.63227	-1.32193		0.65719	-0.091272	0.531658	0.394155		1.72247	1.53605	1.67807	1.63227
BPSL2855	putative phosphonate metabolism PhnI protein	PhnI, Uncharacterized enzyme of phosphonate metabolism	Inorganic ion transport and metabolism		-0.397228	0.351233	0.225702	0.0881986		-0.148997	0.473933	NaN	NaN		1.1375	0.526069	0.111031	0.591535
BPSL2856	carbon-phosphorus lyase complex subunit	PhnH, Uncharacterized enzyme of phosphonate metabolism	Inorganic ion transport and metabolism		1.926	1	-0.0995357	0.942155		0.2044	-0.311615	0.329931	0.0668968		0.509308	0.383777	-0.132238	0.246274
BPSL2857	putative phosphonate metabolism PhnG protein	PhnG, Uncharacterized enzyme of phosphonate metabolism	Inorganic ion transport and metabolism		0.828014	0.186468	0.702484	0.56498		-1.1375	-1.53605	-1.32193	-1.32193		0.111846	0.860307	0.734776	0.597273
BPSL2858	GntR family transcriptional regulator	PhnF, Transcriptional regulators	Transcription		-0.198553	0.549909	0.424377	0.286874		1.48543	1.26303	1	1.26303		NaN	0.188725	NaN	NaN
BPSL2859	hypothetical protein		Unknown		0.189996	0.706011	0.831542	0.568507		0.154214	0.902675	0.777144	0.639641		1.37851	NaN	NaN	NaN
BPSL2860	putative ATP-binding protein PhnN	Uncharacterized component of phosphonate metabolism	Inorganic ion transport and metabolism		-0.690871	-0.0493246	-0.174855	-0.312359		0.163243	0.288773	-0.352773	0.025739		1.67807	1.848	1.53605	1.67807
BPSL2861	4-hydroxybenzoate octaprenyltransferase	UbiA, 4-hydroxybenzoate polyprenyltransferase and related prenyltransferases	Coenzyme metabolism		1.43296	1.07039	2.45943	1.63227		0.190568	0.939029	0.813498	0.675995		0.125496	0.767042	0.641511	0.504008
BPSL2862	hypothetical protein	Predicted transcriptional regulators	Transcription		-1.1375	0.459432	-1.37851	-0.685528		0.24887	0.12334	-0.392676	-0.014164		1.88753	1.32193	1.53605	1.58496
BPSL2863	ferritin DPS family DNA-binding protein	Dps, DNA-binding ferritin-like protein (oxidative damage protectant)	Inorganic ion transport and metabolism		0.535766	0.0197507	0.661297	0.398262		1.58496	0.536053	1.07039	1.0638		0.347169	-0.294377	0.221638	0.0841349
BPSL2865	catalase-peroxidase protein	KatG, Catalase (peroxidase I)	Inorganic ion transport and metabolism		0.088072	0.213603	-0.427943	-0.0494316		0.632268	1.1375	1.20163	0.990469		0.216672	NaN	NaN	NaN
BPSL2868	S-adenosylmethionine:tRNA ribosyltransferase-isomerase	QueA, S-adenosylmethionine:tRNA-ribosyltransferase-isomerase (queuine synthetase)	Translation, ribosomal structure and biogenesis		0.354509	-0.161506	0.48004	0.217006		0.386763	0.261232	-0.361698	0.123728		1.53605	1.1375	1.43296	1.37851
BPSL2872	preprotein translocase subunit SecF	SecF, Preprotein translocase subunit SecF	Intracellular trafficking and secretion		0.767732	0.642201	0.126186	0.504697		0.579528	0.0635128	0.705059	0.442024		1.926	-0.120294	1.63227	1.14599
BPSL2874	hypothetical protein		Unknown		1.43296	-0.206451	1.1375	0.788004		-0.321715	0.194301	0.319832	0.0567971		NaN	NaN	0.629017	NaN
BPSL2876	putative cytochrome b-561 membrane protein	CybB, Cytochrome B561	Energy production and conversion		0.0987304	0.740276	0.614746	0.477242		-0.032538	-0.158069	-0.674084	-0.295572		-0.104337	-1.67807	-1.1375	-0.973304
BPSL2879	paraquat-inducible protein	PqiB, Paraquat-inducible protein B	General function prediction only		0.207478	0.333009	0.849024	0.470513		0.705873	0.0829423	0.831404	0.56837		-2.67807	0.514573	-0.526069	-0.896523
BPSL2881	hypothetical protein	Site-specific recombinase	DNA replication, recombination, and repair		-0.800942	-0.159396	-0.284927	-0.42243		2.03562	1.07039	0.632268	1.24609		1.26303	1.72247	2.90689	1.96347
BPSL2885	NAD(P) transhydrogenase subunit beta	PntB, NAD/NADP transhydrogenase beta subunit	Energy production and conversion		2.37851	NaN	1.43296	NaN		-0.0234371	0.492578	0.618109	0.355075		0.0158949	-0.109636	-0.625651	-0.24714
BPSL2888	putative hydrolase	ADP-ribose pyrophosphatase	Nucleotide transport and metabolism		-0.603206	NaN	NaN	NaN		-1.1375	-1.53605	-1.32193	-1.32193		0.239667	0.881213	0.755682	0.618179
BPSL2889	tRNA-specific 2-thiouridylase MnmA	TrmU, Predicted tRNA(5-methylaminomethyl-2-thiouridylate) methyltransferase, contains the PP-loop ATPase domain	Translation, ribosomal structure and biogenesis		1.07039	1.926	NaN	NaN		0.507031	0.632562	-0.00898407	0.369528		-0.0368029	NaN	0.586128	NaN
BPSL2891	putative glutathione S-transferase-related protein	Gst, Glutathione S-transferase	Posttranslational modification, protein turnover, chaperones		0.340324	0.214793	-0.301222	0.0772898		0.598152	0.723683	-0.0247778	0.460648		-1.07039	-1.80735	-0.925999	-1.26303
BPSL2893	hypothetical protein	UbiH, 2-polyprenyl-6-methoxyphenol hydroxylase and related FAD-dependent oxidoreductases	Coenzyme metabolism		0.0490426	-0.0764883	-0.592503	-0.213992		NaN	0.188246	NaN	NaN		-0.152003	0.604071	1.20163	0.551234
BPSL2896	bifunctional phosphoribosylaminoimidazolecarboxamide formyltransferase/IMP cyclohydrolase	PurH, AICAR transformylase/IMP cyclohydrolase PurH (only IMP cyclohydrolase domain in Aful)	Nucleotide transport and metabolism		0.617874	-0.0236723	0.492343	0.354839		NaN	-0.86838	NaN	NaN		-0.152003	1.72247	-0.888969	0.227165
BPSL2898	Holliday junction DNA helicase RuvA	RuvA, Holliday junction resolvasome, DNA-binding subunit	DNA replication, recombination, and repair		0.0161948	0.53221	0.657741	0.394706		0.879669	0.238123	0.754138	0.616634		-1.07039	-1.1375	-1.1375	-1.1375
BPSL2900	hypothetical protein		Unknown		-1.26303	-0.203533	-1.58496	-1.01718		NaN	0.257353	NaN	NaN		0.531762	0.406231	-0.109784	0.268728
BPSL2905	anhydro-N-acetylmuramic acid kinase	Predicted molecular chaperone distantly related to HSP70-fold metalloproteases	Posttranslational modification, protein turnover, chaperones		2.45943	1.43296	1.14182	1.67807		-0.0905527	0.657909	0.532378	0.394875		1.20163	1.32193	0.443607	0.989056
BPSL2909	iron-sulfur cluster insertion protein ErpA	IscA, Uncharacterized conserved protein	Unknown		0.193146	0.0676153	-0.555316	-0.0698891		1.07039	NaN	1.26303	NaN		-1.20163	-1.1375	-1.37851	-1.20163
BPSL2913	hypothetical protein		Unknown		1.76553	1.43296	-0.152003	1.0155		0.494082	-0.128849	0.619612	0.356578		0.806374	0.290358	0.931904	0.66887
BPSL2915	hypothetical protein	Predicted glutamine amidotransferase	General function prediction only		1.53605	2.37851	1.53605	1.80735		-1.53605	-0.321928	-2.10434	-1.32077		0.604195	-0.0373514	0.478664	0.34116
BPSL2924	glutamate/aspartate periplasmic binding protein precursor	HisJ, ABC-type amino acid transport/signal transduction systems, periplasmic component/domain	Amino acid transport and metabolism		0.840494	0.966024	0.217563	0.70299		NaN	-0.13345	NaN	NaN		1.20163	1.43296	1.1375	1.26303
BPSL2925	putative glutamate dehydrogenase	GdhA, Glutamate dehydrogenase/leucine dehydrogenase	Amino acid transport and metabolism		-0.355709	0.267222	0.392753	0.129718		0.832153	0.706622	0.190607	0.569118		1.76553	1.20163	1.32193	1.43296
BPSL2932	phosphogluconate dehydratase	IlvD, Dihydroxyacid dehydratase/phosphogluconate dehydratase	Amino acid transport and metabolism		0.251012	0.125481	-0.390534	-0.0120222		2.70044	1.53605	1.926	2.03562		0.262424	-0.486038	0.136892	-0.000611573
BPSL2937	putative lipoprotein	RlpB, Rare lipoprotein B	Cell envelope biogenesis, outer membrane		0.126575	0.749505	0.875036	0.612001		1.26303	1.43296	1.80735	1.53605		0.646583	0.772115	0.0236528	0.50908
BPSL2938	leucyl-tRNA synthetase	LeuS, Leucyl-tRNA synthetase	Translation, ribosomal structure and biogenesis		1.88753	1.07039	NaN	NaN		-0.438149	-0.923575	NaN	NaN		0.770314	0.147384	0.895845	0.632811
BPSL2945	allantoicase	Alc, Allantoicase	Nucleotide transport and metabolism		0.179554	-0.336461	0.305085	0.0420507		NaN	NaN	-0.177826	NaN		1.20163	-0.120294	-0.184425	0.298972
BPSL2948	DNA-binding transcriptional regulator CynR	LysR, Transcriptional regulator	Transcription		-1.26303	-1.48543	-0.722466	-1.15698		-0.700372	-0.184357	-0.058826	-0.32186		-0.593072	0.0484743	-0.0770566	-0.21456
BPSL2949	carbonic anhydrase	CynT, Carbonic anhydrase	Inorganic ion transport and metabolism		0.147025	0.272556	-0.36899	0.00952165		0.0124238	0.137955	-0.503591	-0.12508		-1.53605	-0.169925	0.473931	-0.410682
BPSL2955	glyoxalase/bleomycin resistance protein/dioxygenase family protein		Unknown		0.963823	0.322277	0.838292	0.700789		1.07039	1.1375	1.32193	1.20163		1.20163	NaN	1.1375	NaN
BPSL2958	putative exported ribonuclease	Guanyl-specific ribonuclease Sa	Nucleotide transport and metabolism		0.634123	0.118108	0.759654	0.496619		-1.07039	NaN	NaN	NaN		NaN	-0.445948	-0.931375	NaN
BPSL2961	putative phosphatidylglycerophosphatase	PgpA, Phosphatidylglycerophosphatase A and related proteins	Lipid metabolism		0.104093	0.229624	-0.411922	-0.0334104		NaN	1.63227	1.32193	NaN		-0.206451	1.48543	1.72247	1.00048
BPSL2967	L-arabinose transporter ATP-binding protein		Unknown		0.718881	0.0959501	NaN	NaN		0.986563	0.861032	NaN	NaN		-1.07039	-1.37851	-1.1375	-1.20163
BPSL2968	putative L-arabinose transport system, exported protein		Unknown		-0.139684	-0.78123	-0.265214	-0.402718		-0.8576	NaN	NaN	NaN		-1.48543	-0.925999	-2	-1.72247
BPSL2975	monofunctional biosynthetic peptidoglycan transglycosylase	MrcB, Membrane carboxypeptidase (penicillin-binding protein)	Cell envelope biogenesis, outer membrane		0.939927	0.191465	0.814395	0.676892		-1.20163	-1.63227	-1.37851	-1.37851		0.632402	-0.116059	0.506871	0.369368
BPSL2979	UDP-N-acetylmuramate:L-alanyl-gamma-D-glutamyl- meso-diaminopimelate ligase	MurC, UDP-N-acetylmuramate-alanine ligase	Cell envelope biogenesis, outer membrane		0.598826	0.724358	-0.024104	0.461323		0.696861	0.822392	0.0739299	0.559358		1.926	0.111031	1.58496	1.20733
BPSL2980	hypothetical protein		Unknown		1.20163	1.926	-0.447459	0.893391		0.197062	-0.444484	0.0715311	-0.0659724		0.506875	0.381344	-0.134671	0.24384
BPSL2981	putative thioredoxin-related protein	TrxA, Thiol-disulfide isomerase and thioredoxins	Posttranslational modification, protein turnover, chaperones		3.44626	NaN	2.07039	NaN		0.284214	0.769641	NaN	NaN		NaN	-0.120271	-0.968268	NaN
BPSL2982	3-dehydroquinate dehydratase	AroQ, 3-dehydroquinate dehydratase II	Amino acid transport and metabolism		NaN	-0.606967	-0.12154	NaN		-0.411897	0.229649	0.104118	-0.033385		-1.26303	-0.163499	0.556393	-0.290047
BPSL2985	ribosomal protein L11 methyltransferase	PrmA, Ribosomal protein L11 methylase	Translation, ribosomal structure and biogenesis		NaN	-1.43296	NaN	NaN		0.926534	0.441107	NaN	NaN		-0.743475	-0.22746	-0.101929	-0.364964
BPSL2986	hypothetical protein		Unknown		NaN	-1.05582	-0.207828	NaN		-0.512677	0.110254	0.235783	-0.0272503		NaN	NaN	3.16993	NaN
BPSL2988	putative sugar kinase	RbsK, Sugar kinases, ribokinase family	Carbohydrate transport and metabolism		-1.32193	-1.26303	-1.58496	-1.37851		0.509156	0.383625	-0.239305	0.246121		-0.152003	1.37851	1.43296	0.886489
BPSL2991	ribonucleotide-diphosphate reductase subunit beta	NrdF, Ribonucleotide reductase, beta subunit	Nucleotide transport and metabolism		0.267746	-0.480716	0.142215	0.00471135		-0.678072	-1.32193	-1.1375	-1.1375		0.90297	NaN	NaN	NaN
BPSL2993	N-acetylmuramyl-L-alanine amidase	AmpD, Negative regulator of beta-lactamase expression	Defense mechanisms and virulence		-0.0361727	0.479842	0.605373	0.342339		NaN	1.43296	NaN	NaN		0.428931	-0.212615	0.3034	0.165897
BPSL2996	hypoxanthine-guanine phosphoribosyltransferase	Hpt, Hypoxanthine-guanine phosphoribosyltransferase	Nucleotide transport and metabolism		1.72247	1.67807	1.07039	1.48543		-0.577675	-0.0616599	0.0638709	-0.199163		-0.500532	0.141014	0.0154828	-0.122021
BPSL2997	MarC family integral membrane protein	MarC, Multiple antibiotic transporter	Intracellular trafficking and secretion		1	1.07039	2.1375	1.37851		0.624126	0.498595	-0.124335	0.361091		0.294168	-0.454293	0.168638	0.031134
BPSL2998	prolyl-tRNA synthetase	ProS, Prolyl-tRNA synthetase	Translation, ribosomal structure and biogenesis		0.586368	0.460838	-0.162093	0.323334		-0.144642	0.603819	0.478288	0.340784		1.26303	2	2.45943	1.926
BPSL3002	gamma-glutamyl kinase	ProB, Glutamate 5-kinase	Amino acid transport and metabolism		0.749459	0.000996558	0.623928	0.486424		-1.1375	0.447459	-1.26303	-0.651026		1.32193	1.32193	1.32193	1.32193
BPSL3003	GTPase ObgE	Obg, Predicted GTPase	General function prediction only		0.223731	0.0982012	-0.52473	-0.0393027		-0.34582	0.402641	0.277111	0.139607		1.53605	1.20163	1.43296	1.37851
BPSL3004	50S ribosomal protein L27	RpmA, Ribosomal protein L27	Translation, ribosomal structure and biogenesis		NaN	NaN	0.539016	NaN		0.477795	-0.270666	0.352265	0.21476		-1.26303	-1.48543	-1.53605	-1.43296
BPSL3020	cell division protein FtsZ	FtsZ, Cell division GTPase	Cell division and chromosome partitioning		0.793549	0.222392	1.37851	0.798151		0.61411	-0.00882103	0.73964	0.476606		-0.087599	NaN	NaN	NaN
BPSL3023	D-alanine--d-alanine ligase	DdlA, D-alanine-D-alanine ligase and related ATP-grasp enzymes	Cell envelope biogenesis, outer membrane		0.833331	0.958861	NaN	NaN		-1.32193	-2.03562	-1.63227	-1.67807		0.330052	0.971598	0.846067	0.708564
BPSL3025	undecaprenyldiphospho-muramoylpentapeptide beta-N- acetylglucosaminyltransferase	MurG, UDP-N-acetylglucosamine:LPS N-acetylglucosamine transferase	Cell envelope biogenesis, outer membrane		1.20163	2	NaN	NaN		-0.531086	0.11046	-0.0150709	-0.152574		-0.0147652	0.733695	0.608165	0.470661
BPSL3028	phospho-N-acetylmuramoyl-pentapeptide- transferase	Rfe, UDP-N-acetylmuramyl pentapeptide phosphotransferase/UDP-N- acetylglucosamine-1-phosphate transferase	Cell envelope biogenesis, outer membrane		0.14146	-0.500086	0.0159288	-0.121575		-0.463175	0.159756	0.285286	0.0222513		0.736966	NaN	-1.88753	NaN
BPSL3031	peptidoglycan synthetase FtsI	FtsI, Cell division protein FtsI/penicillin-binding protein 2	Cell envelope biogenesis, outer membrane		NaN	NaN	-1.53605	NaN		-0.0576305	0.5653	0.690831	0.427796		NaN	-1.08439	-0.236398	NaN
BPSL3033	S-adenosyl-methyltransferase MraW	Predicted S-adenosylmethionine-dependent methyltransferase involved in cell envelope biogenesis	Cell envelope biogenesis, outer membrane		0.344184	0.469715	-0.171831	0.20668		0.0996113	0.615626	0.741157	0.478123		-0.655352	-1.88753	-1.1375	-1.22679
BPSL3035	hypothetical protein	Ubiquinone biosynthesis protein COQ7	Coenzyme metabolism		0.546598	NaN	0.0611711	NaN		0.847873	0.973403	0.331857	0.710369		-0.152003	1.72247	1.20163	0.924032
BPSL3037	acyl-CoA synthase	CaiC, Acyl-CoA synthetases (AMP-forming)/AMP-acid ligases II	Lipid metabolism		-0.387814	0.128201	0.253732	-0.00930271		0.417072	-0.205858	0.542603	0.279569		1.37851	1.43296	2.03562	1.63227
BPSL3038	putative molybdopterin-containing oxidoreductase	BisC, Anaerobic dehydrogenases, typically selenocysteine-containing	Energy production and conversion		1.67807	1.58496	1.20163	1.48543		0.99828	0.63571	NaN	NaN		-0.0543261	-0.179857	-0.695872	-0.31736
BPSL3040	enoyl-CoA hydratase	CaiD, Enoyl-CoA hydratase/carnithine racemase	Lipid metabolism		0.21784	0.34337	-0.405091	0.0803357		-1.20163	-1.67807	-1.37851	-1.43296		1.20163	1.37851	1.37851	1.32193
BPSL3041	putative phenylacetic acid degradation oxidoreductase	PutA, NAD-dependent aldehyde dehydrogenases	Energy production and conversion		-1.1375	NaN	-1.48543	NaN		-0.231046	0.517415	0.391884	0.25438		0.627468	0.501937	-0.120993	0.364433
BPSL3048	ribulose-phosphate 3-epimerase	Rpe, Pentose-5-phosphate-3-epimerase	Carbohydrate transport and metabolism		0.731231	-0.0172307	0.6057	0.468196		-1.26303	-1.848	-1.48543	-1.53605		0.993819	NaN	0.631249	NaN
BPSL3049	putative hydrolase	Gph, Predicted phosphatases	General function prediction only		-1.926	-1.53605	-1.67807	-1.72247		0.131236	NaN	NaN	NaN		-1.1375	-2.23266	-1.26303	-1.53605
BPSL3052	anthranilate phosphoribosyltransferase	TrpD, Anthranilate phosphoribosyltransferase	Amino acid transport and metabolism		-0.0755148	0.0500154	-0.698445	-0.213019		1.63227	1.1375	1.26303	1.37851		NaN	NaN	-0.0121434	NaN
BPSL3055	uracil-DNA glycosylase	Ung, Uracil DNA glycosylase	DNA replication, recombination, and repair		NaN	0.803	NaN	NaN		1.1375	1.20163	1.20163	1.20163		-0.152003	0.111031	2.10434	0.687788
BPSL3059	ubiquinone biosynthesis hydroxylase family protein	UbiH, 2-polyprenyl-6-methoxyphenol hydroxylase and related FAD-dependent oxidoreductases	Coenzyme metabolism		0.106126	-0.0194048	-0.53542	-0.156908		NaN	NaN	-1.1375	NaN		-1.26303	-0.189034	NaN	NaN
BPSL3061	hypothetical protein		Unknown		0.765535	3.76553	0.222392	1.58449		0.742702	0.868233	0.226687	0.605199		0.0609894	-0.580557	-0.0645415	-0.202045
BPSL3067	putative ABC transporter ATP-binding subunit	Uup, ATPase components of ABC transporters with duplicated ATPase domains	General function prediction only		-0.169282	-0.0437508	-0.685297	-0.306785		1.1375	1.26303	1.07039	1.1375		0.386651	0.261119	-0.361811	0.123616
BPSL3069	putative hydrolase	PncA, Amidases related to nicotinamidase	Secondary metabolites biosynthesis, transport, and catabolism		-0.166918	-0.682933	-0.041387	-0.304421		1.20163	1.37851	1.20163	1.26303		-0.0359814	0.586948	NaN	NaN
BPSL3070	putative aminopeptidase	PepP, Xaa-Pro aminopeptidase	Amino acid transport and metabolism		0.342178	-0.173838	0.467708	0.204674		0.197364	0.322895	-0.318651	0.0598602		1.1375	-0.120294	1.43296	0.816723
BPSL3072	glutamyl-tRNA reductase		Unknown		-0.140064	0.608397	0.482866	0.345362		1.26303	1.848	1.07039	1.37851		NaN	-1.32193	0.929611	NaN
BPSL3074	protein methyltransferase HemK	HemK, Methylase of polypeptide chain release factors	Translation, ribosomal structure and biogenesis		-0.348572	0.399889	0.274358	0.136854		1	1.63227	1.1375	1.26303		-0.428712	NaN	NaN	NaN
BPSL3079	cold shock-like protein CspD	CspC, Cold shock proteins	Transcription		NaN	-0.00136039	NaN	NaN		-1.48543	0.514573	-0.722466	-0.56444		0.603838	0.729368	-0.0190927	0.466334
BPSL3080	putative chaperone protein	DnaK, Molecular chaperone	Posttranslational modification, protein turnover, chaperones		0.320188	0.194657	-0.428274	0.0571536		-0.00376648	NaN	-0.851763	NaN		1.37851	1.76553	-0.120294	1.00792
BPSL3082	hypothetical protein	AraJ, Arabinose efflux permease	Carbohydrate transport and metabolism		NaN	0.791583	NaN	NaN		-0.0779689	0.544961	0.670492	0.407458		0.378512	0.910733	2	1.09641
BPSL3085	hypothetical protein		Unknown		-0.302473	0.213542	0.339073	0.0760387		0.463188	0.337657	-0.285273	0.200154		-1.07039	-1.926	-1.1375	-1.37851
BPSL3095	hypothetical protein		Unknown		-0.807355	0.277534	NaN	NaN		-0.427819	-0.263034	-2	-0.896951		-1.20163	-1.67807	-1.43296	-1.43296
BPSL3096	putative bacteriophage-related peptidase		Unknown		0.79723	0.92276	0.174299	0.659726		-1.32193	NaN	-1.63227	NaN		NaN	NaN	0.0531981	NaN
BPSL3099	putative outer membrane protein	OmpA, Outer membrane protein and related peptidoglycan-associated (lipo)proteins	Cell envelope biogenesis, outer membrane		0.689458	0.047912	0.563927	0.426424		NaN	NaN	-0.934029	NaN		-1.07039	-1.07039	-1.20163	-1.1375
BPSL3101	protease associated ATPase ClpB	ClpA, ATPases with chaperone activity, ATP-binding subunit	Posttranslational modification, protein turnover, chaperones		-0.445153	0.0708618	0.196393	-0.0666417		1.1375	NaN	NaN	NaN		0.759356	0.243341	0.884887	0.621853
BPSL3108	putative lipoprotein		Unknown		1.58496	2.10434	1.926	1.88753		-0.0378067	NaN	0.585123	NaN		0.279921	NaN	0.405451	NaN
BPSL3114	hypothetical protein		Unknown		NaN	0.0525564	0.801017	NaN		0.807355	1.26303	0.722466	0.930952		1	1.63227	NaN	NaN
BPSL3115	putative transcriptional regulator	Predicted Zn peptidase	Amino acid transport and metabolism		0.574726	0.058711	0.700257	0.437223		2.20163	NaN	NaN	NaN		2.23266	0	-0.943416	0.429748
BPSL3117	insertion element hypothetical protein	Tra5, Transposase and inactivated derivatives	DNA replication, recombination, and repair		0.823618	0.288629	0.163099	0.0255958		1.80735	1.48543	1.1375	1.48543		-0.152003	1.43296	-0.888969	0.130663
BPSL3118	putative restriction modification system methylase	HsdM, Type I restriction-modification system methyltransferase subunit	Defense mechanisms and virulence		0.0210177	0.643948	0.769479	0.506445		NaN	NaN	1.20163	NaN		NaN	NaN	-0.54115	NaN
BPSL3122	cytochrome b	QcrB, Cytochrome b subunit of the bc complex	Energy production and conversion		NaN	-0.748803	NaN	NaN		-1.43296	0.0489096	1.67807	0.0980074		1.63227	-0.120294	1.32193	0.944634
BPSL3125	DegQ protease	DegQ, Trypsin-like serine proteases, typically periplasmic, contain C-terminal PDZ domain	Posttranslational modification, protein turnover, chaperones		-1.26303	-1.43296	-0.321928	-1.00597		NaN	0.946404	0.820874	NaN		0.432959	-0.120294	1.1375	0.48339
BPSL3130	hypothetical protein	Predicted membrane protein	Unknown		1.32193	1.76553	1.07039	1.37851		0.367732	-1.53605	-1.26303	-0.810452		-0.220724	0.402206	0.527737	0.264703
BPSL3134	1-(5-phosphoribosyl)-5-[(5- phosphoribosylamino)methylideneamino] imidazole-4-carboxamide isomerase	HisA, Phosphoribosylformimino-5-aminoimidazole carboxamide ribonucleotide (ProFAR) isomerase	Amino acid transport and metabolism		NaN	NaN	0.724775	NaN		0.929611	0.206451	-2.03562	-0.299854		-0.0178706	0.60506	0.73059	0.467556
BPSL3141	UDP-N-acetylglucosamine 1-carboxyvinyltransferase	MurA, UDP-N-acetylglucosamine enolpyruvyl transferase	Cell envelope biogenesis, outer membrane		-0.1784	0.337615	0.463146	0.200112		0.560804	0.686335	-0.0621259	0.423301		-1.32193	-3.1375	-1.63227	-2.03562
BPSL3143	putative ABC transporter inner membrane subunit	TagG, ABC-type polysaccharide/polyol phosphate export systems, permease component	Carbohydrate transport and metabolism		NaN	0.573724	-0.174736	NaN		-0.335651	0.305895	0.180364	0.0428604		0.678072	NaN	-1.1375	NaN
BPSL3147	putative lipoprotein	VacJ, Surface lipoprotein	Cell envelope biogenesis, outer membrane		-1.07039	NaN	NaN	NaN		NaN	-0.377105	NaN	NaN		-0.144111	-0.0185806	-0.660127	-0.281615
BPSL3148	hypothetical protein	Ttg2C, ABC-type transport system involved in resistance to organic solvents, periplasmic component	Secondary metabolites biosynthesis, transport, and catabolism		0.207133	0.0816018	-0.434413	-0.0559017		-1.1375	0.514573	0.447459	-0.0584905		0.166587	0.915048	0.789517	0.652014
BPSL3158	glutamate synthase subunit beta		Unknown		3.40599	1.53605	1.72247	2.23266		0.259287	-0.382259	0.133756	-0.00374762		-0.628497	0.119964	-0.00556671	-0.143071
BPSL3160	hypothetical protein	Transposase and inactivated derivatives	DNA replication, recombination, and repair		0.270243	0.144712	NaN	NaN		1.58496	0.722466	1.07039	1.12594		0.254375	-0.387171	0.128844	-0.00865937
BPSL3162	cytoplasmic glycerophosphodiester phosphodiesterase	UgpQ, Glycerophosphoryl diester phosphodiesterase	Energy production and conversion		0.758945	0.633414	0.117399	0.49591		0.577641	0.703172	0.0616255	0.440137		1.26303	3.21723	2.16993	2.23266
BPSL3166	glycerol-3-phosphate ABC transporter, periplasmic glycerol-3-phosphate-binding protein	UgpB, ABC-type sugar transport system, periplasmic component	Carbohydrate transport and metabolism		1.67807	2.8679	2.40599	2.32193		0.324047	0.198516	-0.317499	0.0610123		0.207744	0.333275	-0.415186	0.0702409
BPSL3169	shikimate kinase	AroK, Shikimate kinase	Amino acid transport and metabolism		0.31813	0.959676	0.834145	0.696642		1.20163	1.67807	1.37851	1.43296		NaN	NaN	0.201669	NaN
BPSL3173	hypothetical protein	PilM, Tfp pilus assembly protein, ATPase PilM	Cell motility and secretion		0.205407	-0.436139	0.0798764	-0.0576271		-0.74466	-0.103114	-0.228644	-0.366148		-0.432959	-1.26303	-0.214125	-0.636706
BPSL3175A	putative lipoprotein		Unknown		-1.63227	NaN	NaN	NaN		0.695184	0.569653	0.053638	0.43215		0.256517	0.898063	0.772532	0.635028
BPSL3177	putative sulfite oxidase subunit YedZ	Predicted membrane protein	Unknown		0.0742806	-0.567265	-0.0512503	-0.188754		1.1375	1.32193	1.58496	1.37851		0.272528	0.398058	-0.243488	0.135024
BPSL3178	putative sulfite oxidase subunit YedY	Sulfite oxidase and related enzymes	Unknown		1.43296	1.37851	1.1375	1.32193		0.0949431	0.220474	-0.421072	-0.0425605		0.391058	-0.357403	0.265528	0.128024
BPSL3185	putative periplasmic cytochrome biogenesis protein	CutA, Uncharacterized protein involved in tolerance to divalent cations	Inorganic ion transport and metabolism		1.20163	2.45943	2.1375	1.926		-0.628583	0.0129631	-0.112568	-0.250071		0.803154	0.677623	0.161608	0.540119
BPSL3186	50S ribosomal protein L17	RplQ, Ribosomal protein L17	Translation, ribosomal structure and biogenesis		-0.605155	0.143307	0.0177766	-0.119728		-1.1375	-1.48543	-1.26303	-1.32193		-0.406498	0.109517	0.235048	-0.0279868
BPSL3187	DNA-directed RNA polymerase subunit alpha	RpoA, DNA-directed RNA polymerase, alpha subunit/40 kD subunit	Transcription		0.30345	-0.445012	0.177919	0.0404155		0.293965	0.419496	-0.328966	0.156461		2	1.20163	1.1375	1.43296
BPSL3188	30S ribosomal protein S4	RpsD, Ribosomal protein S4 and related proteins	Translation, ribosomal structure and biogenesis		1.72247	1.76553	1.48543	1.67807		0.761605	0.0131449	NaN	NaN		0.283224	NaN	0.408755	NaN
BPSL3192	translation initiation factor IF-1	InfA, Translation initiation factor 1 (IF-1)	Translation, ribosomal structure and biogenesis		0.406001	-0.235545	0.28047	0.142966		-1.07039	-1.32193	-1.1375	-1.20163		0.149855	0.275386	-0.36616	0.0123519
BPSL3198	50S ribosomal protein L6	RplF, Ribosomal protein L6P/L9E	Translation, ribosomal structure and biogenesis		-1.20163	-1.1375	-1.848	-1.37851		0.30026	0.425791	-0.32267	0.162757		-2.1375	0.678072	-0.232661	-0.564031
BPSL3201	50S ribosomal protein L5	RplE, Ribosomal protein L5	Translation, ribosomal structure and biogenesis		1.1592	1.53605	-0.514573	0.726893		0.137902	0.779448	0.653917	0.516414		0.815362	0.689831	0.173816	0.552328
BPSL3202	50S ribosomal protein L24	RplX, Ribosomal protein L24	Translation, ribosomal structure and biogenesis		-0.169837	0.578625	NaN	NaN		-0.925999	-1.26303	-1.1375	-1.1375		0.333205	-0.415256	0.207674	0.0701708
BPSL3203	50S ribosomal protein L14	RplN, Ribosomal protein L14	Translation, ribosomal structure and biogenesis		1.96347	1.20163	-0.584963	0.860048		0.192778	0.318309	-0.323237	0.055275		0.340117	-0.301429	0.214587	0.077083
BPSL3206	50S ribosomal protein L16	RplP, Ribosomal protein L16/L10E	Translation, ribosomal structure and biogenesis		2.80735	2.1375	0.519374	1.82141		-0.330787	-0.205256	-0.846802	-0.46829		0.95611	0.830579	0.314564	0.693075
BPSL3209	30S ribosomal protein S19	RpsS, Ribosomal protein S19	Translation, ribosomal structure and biogenesis		NaN	NaN	0.853801	NaN		-0.244435	0.378495	0.504026	0.240992		-1	-1.26303	0.929611	-0.444475
BPSL3210	50S ribosomal protein L2	RplB, Ribosomal protein L2	Translation, ribosomal structure and biogenesis		3.76553	1.32193	0.0473057	1.71159		0.620876	0.495345	-0.127584	0.357841		-0.388612	0.359849	NaN	NaN
BPSL3212	50S ribosomal protein L4	RplD, Ribosomal protein L4	Translation, ribosomal structure and biogenesis		-1.43296	-1.63227	-1	-1.37851		0.00504493	NaN	0.753506	NaN		0.526822	0.401291	-0.114724	0.263788
BPSL3218	30S ribosomal protein S12	RpsL, Ribosomal protein S12	Translation, ribosomal structure and biogenesis		-0.110525	0.531021	0.40549	0.267987		0.307325	0.432856	-0.208691	0.169821		1.32193	3	1.26303	1.88753
BPSL3219	ATP-dependent DNA helicase RecQ	RecQ, Superfamily II DNA helicase	DNA replication, recombination, and repair		NaN	-1.08491	NaN	NaN		0.0976108	-0.525319	0.223142	-0.0398922		1.20163	1.26303	0	0.821556
BPSL3222	50S ribosomal protein L7/L12	RplL, Ribosomal protein L7/L12	Translation, ribosomal structure and biogenesis		0.708331	0.5828	0.0667852	0.445297		NaN	0.799558	NaN	NaN		2.10434	1.20163	2.80735	2.03562
BPSL3223	50S ribosomal protein L10	RplJ, Ribosomal protein L10	Translation, ribosomal structure and biogenesis		0.866014	0.117553	0.740483	0.602979		-1.20163	-1.76553	-1.43296	-1.48543		0.520384	0.645915	-0.102547	0.38288
BPSL3227	preprotein translocase subunit SecE	SecE, Preprotein translocase subunit SecE	Intracellular trafficking and secretion		-1.63227	-1	-1.07039	-1.26303		NaN	-1.56071	-1.20163	NaN		0.628191	0.502661	-0.0133546	0.365157
BPSL3230	phenylacetic acid degradation protein PaaA	Uncharacterized enzyme of phenylacetate metabolism	Secondary metabolites biosynthesis, transport, and catabolism		-0.778537	-0.136991	-0.262522	-0.400026		3.10434	1	1.07039	1.72247		0.876686	0.128225	0.751155	0.613651
BPSL3231	phenylacetic acid degradation protein PaaB	Uncharacterized enzyme of phenylacetate metabolism	Secondary metabolites biosynthesis, transport, and catabolism		NaN	-1.20163	-1.63227	NaN		1.1375	1.26303	1.48543	1.26303		NaN	-1.08725	-0.239254	NaN
BPSL3232	phenylacetic acid degradation protein PaaC	Uncharacterized enzyme of phenylacetate metabolism	Secondary metabolites biosynthesis, transport, and catabolism		0.00397932	-0.512036	0.12951	-0.133524		1.26303	1.53605	1.88753	1.58496		-0.0414659	NaN	0.581464	NaN
BPSL3234	phenylacetic acid degradation NADH oxidoreductase PaaE	Hmp, Flavodoxin reductases (ferredoxin-NADPH reductases) family 2	Energy production and conversion		2.10434	1.26303	NaN	NaN		1	1.07039	1.1375	1.07039		0.469777	-0.278684	0.344246	0.206742
BPSL3235	hypothetical protein		Unknown		0.643909	NaN	-0.104553	NaN		-1.58496	-0.378512	-0.341037	-0.76817		0.557225	-0.065706	0.682756	0.419721
BPSL3239	4-hydroxyphenylpyruvate dioxygenase	4-hydroxyphenylpyruvate dioxygenase and related hemolysins	Amino acid transport and metabolism		0.169335	0.294865	-0.453596	0.0318313		0.221638	0.347169	-0.401292	0.084135		0.378512	-0.120294	1.20163	0.486617
BPSL3244	putative lipoprotein	Phospholipid-binding protein	General function prediction only		0.274414	0.148883	-0.367132	0.0113793		0.801405	NaN	0.0529431	NaN		1.80735	1.20163	1.67807	1.53605
BPSL3254	hypothetical protein		Unknown		1.76553	2.10434	0.180572	1.35015		0.0488081	-0.0767233	-0.699654	-0.214227		0.0223062	0.538321	0.663852	0.400818
BPSL3262	putative plasmid conjugal transfer protein	TrbL, Type IV secretory pathway, TrbL components	Intracellular trafficking and secretion		-0.157733	NaN	0.465197	NaN		1.07039	NaN	1.32193	NaN		-1.07039	-1.96347	-1.07039	-1.37851
BPSL3268	hypothetical protein		Unknown		-0.556332	-0.918902	NaN	NaN		0.282181	-0.359365	0.15665	0.0191463		1.32193	NaN	NaN	NaN
BPSL3272	putative lipoprotein	OsmY, Predicted periplasmic or secreted lipoprotein	General function prediction only		0.66704	0.54151	-0.0814201	0.404006		1.1375	1.26303	NaN	NaN		NaN	NaN	-0.309004	NaN
BPSL3274	hypothetical protein	Predicted endonuclease distantly related to archaeal Holliday junction resolvase	DNA replication, recombination, and repair		-1.53605	-1.48543	-1.07039	-1.37851		NaN	0.860946	0.986477	NaN		0.406519	-0.109496	0.53205	0.269016
BPSL3278	hypothetical protein		Unknown		1.53605	1.1375	1.07039	1.26303		0.438902	-0.184029	0.564433	0.301398		-1.48543	-3.24793	-2	-2.26303
BPSL3281	putative HNS-like transcriptional regulator	Hns, DNA-binding protein H-NS	General function prediction only		0.548967	-0.0925795	0.423436	0.285932		NaN	1.20163	NaN	NaN		-0.796521	NaN	NaN	NaN
BPSL3282	hypothetical protein	HugZ, Putative heme iron utilization protein	Inorganic ion transport and metabolism		2.8679	1.32193	-0.383329	1.26883		0.149863	0.772793	0.898324	0.635289		-0.0609217	-0.186452	-0.809383	-0.323957
BPSL3288	5,10-methylenetetrahydrofolate reductase	MetF, 5,10-methylenetetrahydrofolate reductase	Amino acid transport and metabolism		0.737626	0.0960801	0.612095	0.474592		1.07039	1.1375	1.26303	1.1375		-1.88753	-1.07039	-2.80735	-1.926
BPSL3292	flagellar biosynthesis sigma factor	FliA, DNA-directed RNA polymerase specialized sigma subunit	Transcription		-2.07039	-1.48543	-1.1375	-1.58496		0.0124731	0.654019	0.528488	0.390985		0.153678	-0.469251	0.27921	0.0161754
BPSL3296	hypothetical protein		Unknown		NaN	NaN	0.790031	NaN		0.50116	-0.247302	0.375629	0.238125		NaN	NaN	-1.37851	NaN
BPSL3297	Gly/Ala/Ser-rich lipoprotein		Unknown		-0.0344669	0.0910639	-0.550482	-0.17197		-1.53605	-2.72247	-2.10434	-2.1375		0.577641	NaN	-0.0452892	NaN
BPSL3298	hypothetical protein		Unknown		0.71402	NaN	0.0910891	NaN		-1.1375	0.514573	-1.20163	-0.608188		0.6611	0.786631	0.0381693	0.523597
BPSL3299	chemotaxis protein CheZ	CheZ, Chemotaxis protein	Cell motility and secretion		1.96347	1.37851	0.765535	1.36917		0.735587	0.112656	0.861118	0.598083		0.867497	0.993028	0.244567	0.729993
BPSL3300	chemotaxis protein CheY	AtoC, Response regulator containing CheY-like receiver, AAA-type ATPase, and DNA-binding domains	Signal transduction mechanisms		0.979439	NaN	0.853909	NaN		0.441276	0.315745	-0.20027	0.178242		-0.25176	-0.126229	-0.87469	-0.389264
BPSL3302	chemotaxis protein CheD	CheD, Chemotaxis protein; stimulates methylation of MCP proteins	Cell motility and secretion		-0.333304	0.415158	0.289627	0.152124		0.792758	NaN	0.0442962	NaN		-1.07039	-1.20163	-1.20163	-1.1375
BPSL3303	chemotaxis protein methyltransferase	CheR, Methylase of chemotaxis methyl-accepting proteins	Cell motility and secretion		-0.300574	0.215441	0.340972	0.0779379		0.729887	-0.604356	-0.0185744	0.0466853		-1	-1.67807	-1.07039	-1.26303
BPSL3305	chemotaxis protein CheW	CheW, Chemotaxis signal transduction protein	Cell motility and secretion		-0.0270946	0.721367	0.595836	0.458333		-0.258477	0.384007	-0.364454	-0.120973		0.2431	0.368631	-0.379831	0.105596
BPSL3306	chemotaxis two-component sensor kinase CheA	CheA, Chemotaxis protein histidine kinase and related kinases	Cell motility and secretion		0.680356	0.805887	0.0574253	0.542852		-1.37851	-2.23266	-1.76553	-1.80735		0.264239	-0.377307	0.138708	0.00120459
BPSL3307	chemotaxis two-component response regulator CheY1	OmpR, Response regulators consisting of a CheY-like receiver domain and a winged-helix DNA-binding domain	Signal transduction mechanisms		0.746809	0.621278	0.105263	0.483775		-2.20163	-1.53605	-1.37851	-1.72247		-1.63227	-1.48543	-1.32193	-1.48543
BPSL3309	flagellar motor protein MotA	MotA, Flagellar motor component	Cell motility and secretion		NaN	0.259627	NaN	NaN		-2.10434	-1.43296	-1.72247	-1.76553		-0.118718	-0.634733	0.00681321	-0.256221
BPSL3313	HNS-like transcriptional regulator	Hns, DNA-binding protein H-NS	General function prediction only		NaN	NaN	0.42874	NaN		-0.632268	-0.584963	-1.1375	-0.784911		-0.808294	-0.292279	-0.933825	0.67079
BPSL3314	aquaporin Z	GlpF, Glycerol uptake facilitator and related permeases (Major Intrinsic Protein Family)	Carbohydrate transport and metabolism		-0.503273	0.245188	0.119656	-0.0178464		-0.584963	-1.37851	-0.584963	-0.849479		-0.775177	-0.649647	-0.0267165	-0.512143
BPSL3315	Cof-like hydrolase	Cof, Predicted hydrolases of the HAD superfamily	General function prediction only		-0.572603	NaN	NaN	NaN		-1.1375	-2.51457	-1.26303	-1.53801		-0.919871	-0.171409	-0.79434	-0.656836
BPSL3316	hypothetical protein	Predicted N-acetylglucosamine kinase	Carbohydrate transport and metabolism		0.577766	-0.0451647	NaN	NaN		NaN	-0.675489	NaN	NaN		-0.510962	-0.526069	-1.1375	-0.724845
BPSL3317	DNA-3-methyladenine glycosidase I	Tag, 3-methyladenine DNA glycosylase	DNA replication, recombination, and repair		0.00637415	NaN	0.754834	NaN		-1.07039	-0.137504	-1.20163	-0.803176		-1.20163	0.217591	NaN	NaN
BPSL3318	30S ribosomal protein S21	RpsU, Ribosomal protein S21	Translation, ribosomal structure and biogenesis		-0.447459	1.80735	1.1375	0.832466		-1.72247	-1.926	-1.43296	-1.67807		-0.163879	-0.459053	0.584584	-0.132155
BPSL3319	flagellin	FlgL, Flagellin and related hook-associated proteins	Cell motility and secretion		0.339527	0.213997	-0.408934	0.0764934		-3.88753	-1.1375	0.862496	-1.96347		0.335436	-0.30611	-0.209906	-0.0724021
BPSL3330	hypothetical protein		Unknown		-0.145162	NaN	0.477767	NaN		0.807355	1.07039	0.632268	0.836671		NaN	NaN	-0.922337	NaN
BPSL3336	putative lipoprotein	CsgG, Uncharacterized protein involved in formation of curli polymers	Cell envelope biogenesis, outer membrane		NaN	NaN	0.116178	NaN		0.151834	NaN	NaN	NaN		-1.07039	-3.24793	-1.1375	-1.80735
BPSL3337	putative hydrolase	MhpC, Predicted hydrolases or acyltransferases (alpha/beta hydrolase superfamily)	General function prediction only		-0.485652	0.262808	0.137278	-0.000225043		-0.119258	0.522288	0.396757	0.259254		-0.104337	-0.333424	-1.37851	-0.605424
BPSL3342	putative bacteriophage protein	Predicted ATP-binding protein involved in virulence	General function prediction only		NaN	-1.37851	-1.48543	NaN		NaN	NaN	-0.381996	NaN		-0.840059	-0.0915969	-0.217129	-0.354632
BPSL3345	putative bacteriophage-related protein		Unknown		-0.136991	-0.262522	-0.885453	-0.400025		NaN	NaN	-0.981324	NaN		1.43296	1.26303	0.111031	0.935675
BPSL3354	putative cytochrome	CycB, Cytochrome c5	Energy production and conversion		0.992592	NaN	0.144595	NaN		0.519104	-0.122442	0.393573	0.25607		0.234465	-0.0840643	-2.07039	-0.639996
BPSL3355	ATP-dependent DNA helicase Rep	UvrD, Superfamily I DNA and RNA helicases	DNA replication, recombination, and repair		NaN	NaN	0.34483	NaN		0.798366	-1.20163	-1.07039	-0.491219		0.598831	0.113404	NaN	NaN
BPSL3360	glycine cleavage system aminomethyltransferase T	GcvT, Glycine cleavage system T protein	Amino acid transport and metabolism		NaN	0.107424	0.730354	NaN		-0.35605	0.159965	0.285496	0.0224616		-2.51096	-1.53605	-2.60881	-2.20163
BPSL3363	hypothetical protein		Unknown		1.1375	1.48543	-0.263034	0.786632		0.0480157	NaN	0.796477	NaN		NaN	-0.0407311	0.582199	NaN
BPSL3367	hypothetical protein	RfaF, ADP-heptose:LPS heptosyltransferase	Cell envelope biogenesis, outer membrane		0.148863	0.0233325	-0.492683	-0.114171		NaN	-1.22929	-0.866724	NaN		-0.152003	1.32193	1.76553	0.978487
BPSL3368	AraC family transcriptional regulator	AraC, AraC-type DNA-binding domain-containing proteins	Transcription		-0.398245	0.243301	0.11777	-0.0197331		0.137244	-0.611218	0.0117132	-0.125791		-1.32193	-0.333424	0.678072	-0.32576
BPSL3372	ethanolamine ammonia-lyase heavy chain	EutB, Ethanolamine ammonia-lyase, large subunit	Amino acid transport and metabolism		0.441465	-0.200081	0.315934	0.178431		0.245424	0.119893	-0.396122	-0.0176106		1.80735	1.88753	1.48543	1.72247
BPSL3375	hypothetical protein		Unknown		NaN	1.1375	1.53605	NaN		0.280774	NaN	0.766201	NaN		NaN	NaN	-0.829779	NaN
BPSL3378	putative heavy metal resistance membrane ATPase	ZntA, Cation transport ATPase	Inorganic ion transport and metabolism		-1.43296	-1.58496	-1.1375	-1.37851		1.07039	1.32193	1.58496	1.37851		-0.27259	0.243425	0.368956	0.105922
BPSL3381			Unknown		0.632653	0.507122	-0.00889325	0.369618		0.958504	0.832973	NaN	NaN		1.848	2.848	1.20163	1.96347
BPSL3383	amino acid-binding periplasmic transport protein	HisJ, ABC-type amino acid transport/signal transduction systems, periplasmic component/domain	Amino acid transport and metabolism		2.53605	1	1.48543	1.67807		0.719911	0.0969796	NaN	NaN		0.477084	0.351553	-0.271378	0.214049
BPSL3384	putative aminotransferase	Aspartate/tyrosine/aromatic aminotransferase	Amino acid transport and metabolism		-1.20163	-1.43296	-1.37851	-1.32193		-1.20163	0	NaN	NaN		2.23266	-0.888969	-0.888969	0.151574
BPSL3385	TetR family transcriptional regulator	AcrR, Transcriptional regulator	Transcription		-0.494407	0.0216077	0.147139	-0.115896		1.07039	NaN	NaN	NaN		0.378512	2.29278	0.443607	1.0383
BPSL3387	putative fatty-acid CoA ligase	CaiC, Acyl-CoA synthetases (AMP-forming)/AMP-acid ligases II	Lipid metabolism		0.56863	NaN	-0.179831	NaN		NaN	-1.07039	NaN	NaN		0.569679	-0.178782	NaN	NaN
BPSL3389	trifunctional transcriptional regulator/proline dehydrogenase/pyrroline-5-carboxylate dehydrogenase	Delta 1-pyrroline-5-carboxylate dehydrogenase	Energy production and conversion		1.76553	-0.383329	1.07039	0.817532		0.219657	-0.403273	0.345189	0.0821535		0.385808	-0.362654	0.260276	0.122773
BPSL3389A	hypothetical protein		Unknown		0.849571	NaN	0.975102	NaN		0.826534	NaN	NaN	NaN		-1.72247	-1.63227	-2.43296	-1.926
BPSL3391	uroporphyrinogen decarboxylase	HemE, Uroporphyrinogen-III decarboxylase	Coenzyme metabolism		1.1375	1.43296	NaN	NaN		0.0580472	0.574062	0.699593	0.436559		-0.0182153	0.107316	-0.53423	-0.155719
BPSL3392	cyclohexadienyl dehydratase	HisJ, ABC-type amino acid transport/signal transduction systems, periplasmic component/domain	Amino acid transport and metabolism		1.07039	1	-0.447459	0.540977		NaN	0.188373	NaN	NaN		0.00753448	-0.508481	0.133065	-0.129969
BPSL3394	AMP-binding domain protein	CaiC, Acyl-CoA synthetases (AMP-forming)/AMP-acid ligases II	Lipid metabolism		-0.437718	NaN	NaN	NaN		-1.07039	-2.03562	-1.1375	-1.37851		1.58496	0.888969	0.120294	0.6
BPSL3395	F0F1 ATP synthase subunit epsilon	AtpC, F0F1-type ATP synthase, epsilon subunit (mitochondrial delta subunit)	Energy production and conversion		0.190693	0.67612	NaN	NaN		-1.1375	-1.1375	-1.26303	-1.20163		-0.567694	0.180767	0.0552359	-0.0822679
BPSL3399	F0F1 ATP synthase subunit delta	AtpH, F0F1-type ATP synthase, delta subunit (mitochondrial oligomycin sensitivity protein)	Energy production and conversion		0.675873	0.801404	0.159858	0.53837		0.372094	-0.376367	0.246564	0.10906		-1.1375	-1.848	-1.26303	-1.43296
BPSL3401	F0F1 ATP synthase subunit C	AtpE, F0F1-type ATP synthase, subunit c/Archaeal/vacuolar-type H+-ATPase, subunit K	Unknown		-1.96347	-2.10434	-1.07039	-1.72247		0.516347	-0.232114	0.390816	0.253313		0.403583	-0.344878	0.278051	0.140548
BPSL3402	F0F1 ATP synthase subunit A	AtpB, F0F1-type ATP synthase, subunit a	Energy production and conversion		NaN	-0.584963	1.67807	NaN		0.146982	0.272513	-0.369033	0.00947871		-0.786596	0.184425	-1.1375	-0.579892
BPSL3404	hypothetical protein	ArsB, Na+/H+ antiporter NhaD and related arsenite permeases	Inorganic ion transport and metabolism		0.128825	-0.494104	0.254357	-0.00867763		0.444826	-0.19672	0.319296	0.181792		-1.20163	-1.1375	-1.43296	-1.26303
BPSL3405	chromosome partitioning protein ParB	Spo0J, Predicted transcriptional regulators	Transcription		1.1375	2.07039	1.1592	1.4557		NaN	NaN	0.630834	NaN		-0.255938	-0.878869	-0.130408	-0.393443
BPSL3406	chromosome partitioning protein ParA	Soj, ATPases involved in chromosome partitioning	Cell division and chromosome partitioning		-0.112782	0.528764	0.403233	0.265729		1	1	1.07039	1.07039		-1.1375	0.514573	-0.786596	-0.469842
BPSL3410	putative branched-chain amino acid ABC transporter	LivG, ABC-type branched-chain amino acid transport systems, ATPase component	Amino acid transport and metabolism		NaN	1.53605	0.874469	NaN		0.702326	0.576796	0.0607805	0.439292		-0.168374	0.473172	0.347641	0.210138
BPSL3412	branched-chain amino acid ABC transporter, periplasmic amino acid-binding protein	LivK, ABC-type branched-chain amino acid transport systems, periplasmic component	Amino acid transport and metabolism		-0.0335914	0.714869	0.589339	0.451835		0.107412	0.748958	0.623428	0.485924		-1	-1.07039	-1.26303	-1.20163
BPSL3424	phenylalanine-4-hydroxylase		Amino acid transport and metabolism		NaN	-2.03562	-1.26303	NaN		NaN	-0.434793	NaN	NaN		-0.174263	0.467283	0.341752	0.204248
BPSL3428	hypothetical protein	Proteins containing SET domain	General function prediction only		NaN	0.356225	-0.392236	NaN		-1.37851	-0.137504	-1.1375	-0.884506		0.318338	0.192808	-0.323208	0.055304
BPSL3430	glutamine amidotransferase	GuaA, GMP synthase - Glutamine amidotransferase domain	Nucleotide transport and metabolism		NaN	NaN	NaN	NaN		1.07039	1.20163	1.32193	1.20163		NaN	0.34413	NaN	NaN
BPSL3431	MarR family transcriptional regulator	MarR, Transcriptional regulators	Transcription		-0.25731	-0.131779	-0.773325	-0.394813		NaN	NaN	0.99863	NaN		-1.37851	-2.1375	-1.76553	-1.76553
BPSS0001	hypothetical protein	Smc, Chromosome segregation ATPases	Cell division and chromosome partitioning		0.247407	-0.268608	0.372938	0.109904		1	1	1.26303	1.1375		-0.613614	NaN	-0.128187	NaN
BPSS0003	hypothetical protein		Unknown		NaN	NaN	-0.113108	NaN		1.20163	0.722466	1.76553	1.22988		-0.233791	0.51467	0.389138	0.251635
BPSS0006	L-threonine 3-dehydrogenase	Tdh, Threonine dehydrogenase and related Zn-dependent dehydrogenases	Amino acid transport and metabolism		0.956217	0.830686	NaN	NaN		1.26303	1.48543	1.848	1.53605		0.964165	0.215703	0.838634	0.701131
BPSS0008	TetR-family regulatory protein	AcrR, Transcriptional regulator	Transcription		0.625175	0.750706	0.00224453	0.487672		1.26303	1.48543	1.848	1.53605		-1.07039	-1.20163	-1.1375	-1.1375
BPSS0010	hypothetical protein	Predicted deacylase	General function prediction only		0.321928	-1	-1.1375	-0.605192		0.648766	0.774297	0.0258353	0.511263		NaN	NaN	-0.379925	NaN
BPSS0011	tartrate dehydrogenase	LeuB, Isocitrate/isopropylmalate dehydrogenase	Amino acid transport and metabolism		-0.922814	NaN	NaN	NaN		0.737939	-0.0105221	0.612408	0.474904		-1.07039	-1.58496	-1.07039	-1.26303
BPSS0012	LysR-family regulatory protein	LysR, Transcriptional regulator	Transcription		2.1375	NaN	1.26303	NaN		0.579013	0.0629981	0.704544	0.44151		-0.270356	0.37119	0.245659	0.108155
BPSS0015	hypothetical protein		Unknown		0.527727	0.0117118	0.653258	0.390223		0.524365	0.00834974	0.649896	0.386861		1.37851	2.98185	1.67807	2
BPSS0018	acetoacetate decarboxylase	Adc, Acetoacetate decarboxylase	Secondary metabolites biosynthesis, transport, and catabolism		0.651191	0.00964546	0.525661	0.388157		-0.832605	-0.191059	-0.31659	-0.454094		1.926	2.40599	1.63227	2
BPSS0021	iron transport/utilisation related protein	ViuB, Siderophore-interacting protein	Inorganic ion transport and metabolism		0.825029	0.95056	NaN	NaN		-0.346694	0.169321	0.294852	0.0318179		1.43296	1.926	2.03562	1.80735
BPSS0022	PadR-like family regulatory protein	Predicted transcriptional regulators	Transcription		4.21723	NaN	1	NaN		0.585144	0.710675	0.0691291	0.447641		-0.581305	-0.0652902	0.0602407	-0.202794
BPSS0028	hypothetical protein		Unknown		2.70044	1.80735	1.07039	1.848		-0.309493	0.313437	0.438969	0.175935		0.863928	0.738397	0.115467	0.600894
BPSS0029	transport-related membrane protein	Lysine efflux permease	General function prediction only		NaN	0.30246	NaN	NaN		1.32193	NaN	NaN	NaN		0.0691083	0.710654	0.585123	0.44762
BPSS0032	universal stress-related protein	UspA, Universal stress protein UspA and related nucleotide-binding proteins	Signal transduction mechanisms		-0.290619	-0.806634	-0.165088	-0.428123		1.32193	1.58496	2.03562	1.63227		-0.104515	NaN	0.643946	NaN
BPSS0035	gluconolactonase		Carbohydrate transport and metabolism		NaN	0.0595056	0.907503	NaN		0.179959	-0.336056	0.30549	0.0424559		-1.07039	-1.63227	NaN	NaN
BPSS0036	hypothetical protein		Unknown		-0.121407	0.501524	0.627054	0.36402		0.807355	NaN	2.88753	NaN		0.147356	NaN	0.272887	NaN
BPSS0037	hypothetical protein		Unknown		NaN	-1.08056	NaN	NaN		-1.43296	-2.43296	-1.88753	-1.926		NaN	NaN	0.000106101	NaN
BPSS0038	serine acetyltransferase	CysE, Serine acetyltransferase	Amino acid transport and metabolism		-0.241028	NaN	-0.726455	NaN		-1.1375	-1.48543	-1.26303	-1.26303		0.933502	0.291956	0.807971	0.670467
BPSS0041	LysR family transcriptional regulator	LysR, Transcriptional regulator	Transcription		NaN	-1.01162	-0.649049	NaN		0.336155	0.977701	0.85217	0.714667		-1.07039	-1.07039	-1.1375	-1.07039
BPSS0044	3-oxoadipate CoA-transferase subunit B	AtoA, Acyl CoA:acetate/3-ketoacid CoA transferase, beta subunit	Lipid metabolism		-0.383488	0.364974	0.239442	0.101939		0.744753	0.870283	0.121822	0.607249		0.378512	2.07039	-0.888969	0.519977
BPSS0045	3-carboxy-cis,cis-muconate cycloisomerase	PurB, Adenylosuccinate lyase	Nucleotide transport and metabolism		0.216611	0.342142	-0.299404	0.0791075		1.1375	0.485427	1.63227	1.08507		0.269166	NaN	0.143635	NaN
BPSS0048	4-hydroxybenzoate transporter	UhpC, Sugar phosphate permease	Carbohydrate transport and metabolism		0.808064	0.933595	0.185133	0.67056		1.1375	1.20163	1.37851	1.23922		-0.459535	0.182011	0.05648	-0.0810235
BPSS0049	hypothetical protein		Unknown		NaN	0.574752	-0.17371	NaN		0.929611	-0.263034	-1.07039	-0.134604		-0.828986	NaN	NaN	NaN
BPSS0050	hypothetical protein	RhtB, Putative threonine efflux protein	Amino acid transport and metabolism		0.206014	-0.416915	0.331546	0.0685112		-0.3051	-0.946646	-0.430631	-0.568135		1.26303	-0.888969	-0.888969	-0.171634
BPSS0054	chromate resistance exported protein		Unknown		-0.363208	0.259722	0.385253	0.122218		-2	-1.58496	-1.32193	-1.63227		0.19566	0.0701292	-0.445886	-0.0673743
BPSS0055	hypothetical protein	Predicted outer membrane protein	Unknown		-2.29278	-1.58496	-1.53605	-1.80735		-0.261752	-0.747179	NaN	NaN		0.723058	-0.0254031	0.597526	0.460023
BPSS0058	excinuclease ABC subunit A	UvrA, Excinuclease ATPase subunit	DNA replication, recombination, and repair		0.28488	NaN	0.410411	NaN		1.1375	0.536053	0.584963	0.75284		0.843051	0.220121	0.968582	0.705547
BPSS0059	hypothetical protein		Unknown		0.653066	0.137051	0.778597	0.515562		0.963474	NaN	1.96347	NaN		0.551881	NaN	NaN	NaN
BPSS0064	hypothetical protein		Unknown		0.0905527	NaN	0.713483	NaN		-1.43296	-0.137504	1.26303	-0.102476		0.611418	-0.0301281	0.485887	0.348384
BPSS0068	hypothetical protein		Unknown		0.111773	0.237303	-0.511158	-0.0257305		-0.866967	-0.118506	-0.244037	-0.38154		-1.58496	-1.1375	-2.1375	-1.63227
BPSS0070	transposase	Tra8, Transposase and inactivated derivatives, IS30 family	DNA replication, recombination, and repair		NaN	-0.928701	NaN	NaN		NaN	-0.158135	NaN	NaN		1.37851	-0.888969	1.18903	0.559526
BPSS0075	ABC transport system, membrane protein	PotB, ABC-type spermidine/putrescine transport system, permease component I	Amino acid transport and metabolism		-1.32193	-1.07039	-2.1375	-1.48543		0.86708	0.741549	0.118619	0.604045		-0.553604	0.0693268	0.194857	-0.0681769
BPSS0077A	HNS-like regulatory protein	Hns, DNA-binding protein H-NS	General function prediction only		0.0768655	NaN	-0.0486659	NaN		0.608568	-0.0143624	0.734099	0.471064		-1.1375	-1.1375	-1.32193	-1.20163
BPSS0085	hypothetical protein	Integral membrane protein	Unknown		3.36457	2.926	-0.383329	1.96908		0.04981	NaN	0.535237	NaN		-1.07039	-1.26303	-1.1375	-1.1375
BPSS0091	frimbrial protein	FimA, P pilus assembly protein, pilin FimA	Cell motility and secretion		1.26303	-0.514573	1.43296	0.72714		-0.0733922	-0.558819	NaN	NaN		1.20163	1.96347	1.48543	1.53605
BPSS0092	fimbria-related chaperone	FimC, P pilus assembly protein, chaperone PapD	Cell motility and secretion		1.32193	2.51096	2.72247	2.16993		-0.488758	0.0272568	0.152788	-0.110247		0.175772	0.301303	-0.447158	0.0382676
BPSS0095	hypothetical protein		Unknown		1.07039	1.63227	-0.206451	0.832069		NaN	-0.866951	NaN	NaN		-1.48543	-1.80735	-1.926	-1.72247
BPSS0097	hypothetical protein		Unknown		2.03562	-0.152003	-0.447459	0.478721		0.340611	-0.300935	0.21508	0.0775763		0.290469	0.806484	0.932015	0.668981
BPSS0100	hypothetical protein		Unknown		-2.23266	-1.26303	-1.07039	-1.53605		0.260908	-0.380638	0.135377	-0.0021261		-0.382425	0.366036	0.240505	0.103002
BPSS0110	hypothetical protein		Unknown		-1.1375	-1.58496	-1.32193	-1.32193		-0.255913	0.385633	0.260102	0.122598		0.0772813	0.700212	0.825743	0.562709
BPSS0113	hypothetical protein		Unknown		-0.00221572	-0.620715	-0.746246	-0.483212		NaN	0.0416425	NaN	NaN		1.20163	NaN	NaN	NaN
BPSS0120	fimbrial usher protein	FimD, P pilus assembly protein, porin PapC	Cell motility and secretion		2.1375	-0.206451	2.51096	1.48067		NaN	NaN	-0.935369	NaN		0.103234	0.726164	NaN	NaN
BPSS0122	hypothetical protein		Unknown		-0.222723	0.400208	0.525738	0.262704		0.187934	-0.328081	0.313465	0.0504303		-1.72247	-1.67807	NaN	NaN
BPSS0124	response regulator	CitB, Response regulator containing a CheY-like receiver domain and an HTH DNA-binding domain	Signal transduction mechanisms		-0.297272	-0.813287	-0.171741	-0.434775		-0.42292	0.325541	0.20001	0.0625072		-1.58496	-2.37851	-2.1375	-2.03562
BPSS0135	hypothetical protein		Unknown		0.50234	0.376809	-0.246121	0.239306		NaN	0.144213	0.269744	NaN		1.926	1.26303	1.1375	1.43296
BPSS0137	hypothetical protein		Unknown		-0.684047	NaN	NaN	NaN		0.189637	-0.326378	0.315168	0.052134		NaN	NaN	-1.53605	NaN
BPSS0144	amylase	SGA1, Glucoamylase and related glycosyl hydrolases	Carbohydrate transport and metabolism		1.63227	1.1375	2.03562	1.58496		-0.234607	0.513855	0.388324	0.250821		-0.389157	0.359304	NaN	NaN
BPSS0147	transporter protein	AraJ, Arabinose efflux permease	Carbohydrate transport and metabolism		NaN	-1.07039	NaN	NaN		0.562392	0.687922	0.0463765	0.424888		0.393722	-0.122293	0.519253	0.256218
BPSS0159	hypothetical protein	Putative alpha-1,2-mannosidase	Carbohydrate transport and metabolism		0.321928	-1.1375	-0.584963	-0.466846		-1.48543	-0.321928	-1.96347	-1.25694		0.820603	0.695072	0.179057	0.557568
BPSS0162	siderophore biosynthesis-related protein	Aromatic ring hydroxylase	Secondary metabolites biosynthesis, transport, and catabolism		0.182063	-0.333952	0.307594	0.0445599		0.0686324	-0.447383	0.194163	-0.0688711		1.20163	1.48543	2.3505	1.67807
BPSS0163	asparagine synthase (glutamine-hydrolyzing)	AsnB, Asparagine synthase (glutamine-hydrolyzing)	Amino acid transport and metabolism		0.730092	NaN	0.107162	NaN		0.778475	0.155545	0.904006	0.640972		0.378512	3.16993	0.263034	1.27049
BPSS0172	hypothetical protein		Unknown		-0.579791	0.0431387	0.16867	-0.0943645		-0.314504	0.327042	0.201511	0.0640074		NaN	1.48543	1.53605	NaN
BPSS0177	hypothetical protein		Unknown		2.48543	1.1375	1.26303	1.63227		0.780273	0.264258	0.905804	0.642769		1.80735	1.53605	1.37851	1.58496
BPSS0187	LysR-family transcriptional regulator	LysR, Transcriptional regulator	Transcription		0.246558	-0.376373	0.372088	0.109054		1.1375	1.26303	1.53605	1.32193		3.30743	3.12102	1.88753	2.76553
BPSS0188	dehydrogenase	MdaB, Putative NADPH-quinone reductase (modulator of drug activity B)	General function prediction only		NaN	0.796638	0.0481762	NaN		0.936879	0.451452	NaN	NaN		-0.0703893	-1.20163	-0.0285692	-0.433531
BPSS0191	dioxygenase	Predicted ring-cleavage extradiol dioxygenase	General function prediction only		-0.380138	-0.896154	-0.254608	-0.517642		-0.569198	0.0537328	0.179263	-0.0837716		-1.37851	-1.53605	-1.76553	-1.58496
BPSS0192	hypothetical protein		Unknown		-0.249277	0.373654	0.499185	0.236151		-0.500652	0.24781	0.122278	-0.0152249		-2.26303	-1.43296	-2.82782	-2.16993
BPSS0193	hypothetical protein	CodB, Purine-cytosine permease and related proteins	Nucleotide transport and metabolism		-1.32193	-1.1375	-1.48543	-1.32193		0.803154	0.0546929	NaN	NaN		0.187849	NaN	NaN	NaN
BPSS0194	urea amidolyase-related protein	Allophanate hydrolase subunit 2	Amino acid transport and metabolism		0.551935	0.426404	NaN	NaN		0.972211	0.330665	0.84668	0.709176		1.53605	1.26303	1.20163	1.37851
BPSS0196	acetyl-CoA carboxylase biotin carboxylase subunit	Acetyl/propionyl-CoA carboxylase, alpha subunit	Lipid metabolism		0.279596	0.405128	NaN	NaN		-1.26303	-1.96347	-1.58496	-1.63227		-0.940012	-0.423997	-0.298466	-0.5615
BPSS0197	hypothetical protein	AccB, Biotin carboxyl carrier protein	Lipid metabolism		-0.130702	NaN	NaN	NaN		-1.48543	-2.56071	-1.1375	-1.72247		1.53605	1.26303	1.848	1.53605
BPSS0198	hypothetical protein	Uncharacterized proteins, homologs of lactam utilization protein B	General function prediction only		-0.249789	0.373141	0.498673	0.235638		0.158182	0.283713	-0.464749	0.0206778		-0.152003	-0.184425	2.3505	0.671357
BPSS0200	penicillin amidase	Protein related to penicillin acylase	General function prediction only		0.369211	0.24368	-0.379251	0.106175		-1.1375	-1.53605	-1.32193	-1.32193		NaN	-0.43724	NaN	NaN
BPSS0201	proline iminopeptidase	MhpC, Predicted hydrolases or acyltransferases (alpha/beta hydrolase superfamily)	General function prediction only		NaN	1.07039	-0.263034	NaN		0.574822	-0.0481078	NaN	NaN		0.330239	-0.292691	0.45577	0.192736
BPSS0202	hypothetical protein	UbiE, Methylase involved in ubiquinone/menaquinone biosynthesis	Coenzyme metabolism		0.701728	0.576198	0.0601824	0.438694		-0.313656	0.32789	0.202359	0.0648558		-1.07039	0.514573	NaN	NaN
BPSS0203	lipoprotein		Unknown		-0.383065	NaN	NaN	NaN		0.151813	0.0262816	-0.489734	-0.111222		NaN	-1.88753	0.192645	NaN
BPSS0204	methyl-accepting chemotaxis protein I	Tar, Methyl-accepting chemotaxis protein	Cell motility and secretion		-0.188378	0.434552	0.560083	0.297048		1.32193	1.07039	1.848	1.37851		1.43296	0.356144	-0.120294	0.55627
BPSS0206	2-methylisocitrate lyase	PrpB, PEP phosphonomutase and related enzymes	Carbohydrate transport and metabolism		NaN	1.48543	2.1375	NaN		0.586379	-0.0365498	NaN	NaN		0.757924	0.883454	0.134994	0.62042
BPSS0208	aconitate hydratase	AcnA, Aconitase A	Energy production and conversion		NaN	1.48543	0.302563	NaN		1.37851	1.72247	1.1375	1.37851		0.205088	-0.310927	0.330619	0.0675844
BPSS0215	methyl-accepting chemotaxis protein	Tar, Methyl-accepting chemotaxis protein	Cell motility and secretion		-0.0384275	-0.163958	-0.679974	-0.301462		1.1375	1.43296	1.20163	1.26303		NaN	NaN	0.145016	NaN
BPSS0219	MgtC family membrane protein	SapB, Uncharacterized membrane protein	Unknown		0.115091	-0.526456	-0.0104404	-0.147944		1.26303	1.48543	1.07039	1.26303		-0.260935	NaN	-0.746361	NaN
BPSS0220	hypothetical protein		Unknown		NaN	1.32193	1.76553	NaN		0.363735	0.238204	-0.277811	0.1007		NaN	NaN	1.88753	NaN
BPSS0221A	hypothetical protein		Unknown		-0.182106	-0.0565747	-0.698121	-0.319609		-0.0823686	-0.598384	0.0431623	-0.219872		1.848	0.584963	1.53605	1.37851
BPSS0222	acetyltransferase	RimI, Acetyltransferases	General function prediction only		0.6596	0.53407	-0.0888607	0.396566		2.03562	1.20163	0.898277	1.37851		1.26303	1.37851	1.37851	1.32193
BPSS0223	hypothetical protein		Unknown		2.1375	1.926	1.37851	1.80735		-0.238576	-0.880122	-0.364107	-0.50161		0.691701	0.566171	0.0501554	0.428667
BPSS0224	cation-transporting ATPase membrane protein	ZntA, Cation transport ATPase	Inorganic ion transport and metabolism		0.536004	NaN	NaN	NaN		1.1375	1.32193	1	1.1375		0.300644	-0.215371	0.426175	0.16314
BPSS0226	lipoprotein		Unknown		-1.76553	-1.32193	-1.1375	-1.43296		1.07039	NaN	1.1375	NaN		0.103867	-0.0216637	-0.537679	-0.159167
BPSS0232	squalene/phytoene synthase	Phytoene/squalene synthetase	Lipid metabolism		-0.319974	0.302957	0.428488	0.165453		0.659532	0.534001	-0.0889299	0.396497		-1.07039	0.929611	-1.1375	-0.426094
BPSS0241	hemin ABC transporter, permease protein	FepD, ABC-type Fe3+-siderophore transport system, permease component	Inorganic ion transport and metabolism		-1.1375	-1.80735	-1.1375	-1.37851		NaN	-0.461345	NaN	NaN		0.0446109	NaN	0.793073	NaN
BPSS0244	exported heme receptor protein	CirA, Outer membrane receptor proteins, mostly Fe transport	Inorganic ion transport and metabolism		-0.245187	0.396359	0.270828	0.133325		2.16993	3.36457	1	2.20163		NaN	NaN	0.363132	NaN
BPSS0249	ABC transporter, periplasmic substrate-binding protein	AfuA, ABC-type Fe3+ transport system, periplasmic component	Inorganic ion transport and metabolism		1.20163	1.63227	2.1375	1.67807		NaN	0.855297	0.980827	NaN		-1.07039	-2.3505	-1.20163	-1.53605
BPSS0251	Lysine decarboxylase family protein	Predicted Rossmann fold nucleotide-binding protein	General function prediction only		2.3505	3.59694	1.20163	2.37851		0.203411	0.328942	-0.312605	0.0659071		-0.459016	0.163913	0.289445	0.0264106
BPSS0257	ribose ABC transport system, substrate-binding exported protein	RbsB, ABC-type sugar transport system, periplasmic component	Carbohydrate transport and metabolism		1.32193	1	1.63227	1.32193		0.147446	-0.601015	0.021916	-0.115587		NaN	NaN	0.571355	NaN
BPSS0259	dehydrogenase	Tdh, Threonine dehydrogenase and related Zn-dependent dehydrogenases	Amino acid transport and metabolism		-0.137504	-1.07039	-1.20163	-0.803176		-0.236248	-0.877794	-0.361779	-0.499283		-0.357138	0.284408	0.158877	0.0213737
BPSS0261	kinase	Dihydroxyacetone kinase	Carbohydrate transport and metabolism		NaN	0.356483	0.84191	NaN		0.140839	NaN	0.988836	NaN		0.192645	-1.43296	0.434403	-0.268637
BPSS0262	aminoglycoside 6'-N-acetyltransferase		Unknown		1.07039	1.07039	1.37851	1.20163		NaN	NaN	0.150309	NaN		0.637974	NaN	NaN	NaN
BPSS0263	hypothetical protein		Unknown		0.265064	-0.483397	0.139534	0.00202989		1.32193	1.58496	0.722466	1.20979		-1.26303	-1.37851	-1.53605	-1.37851
BPSS0266	hypothetical protein	NlpA, ABC-type metal ion transport system, periplasmic component/surface antigen	Inorganic ion transport and metabolism		-0.329823	0.186193	0.311724	0.0486891		0.999902	0.874371	0.25144	0.736867		1.1375	0.111031	0.111031	0.453189
BPSS0267	hypothetical protein	Predicted deacylase	General function prediction only		0.621526	0.747057	-0.0014045	0.484023		0.685368	0.559836	-0.0630942	0.422333		2.20163	-0.184425	1.1375	1.05157
BPSS0268A	hypothetical protein		Unknown		0.0639063	0.549333	NaN	NaN		0.0193788	0.64231	0.76784	0.504806		-1.32193	-0.464668	NaN	NaN
BPSS0274	IclR family transcriptional regulator	IclR, Transcriptional regulator	Transcription		0.161269	-0.354746	0.2868	0.0237653		-1.43296	-2.40599	-1.88753	-1.926		NaN	0.0935426	NaN	NaN
BPSS0275	beta-ketoadipyl CoA thiolase	PaaJ, Acetyl-CoA acetyltransferase	Lipid metabolism		0.582336	-0.0405937	NaN	NaN		-1.07039	-1.20163	-1.32193	-1.20163		0.713292	-0.0351692	0.587761	0.450257
BPSS0276	aerotaxis receptor	Tar, Methyl-accepting chemotaxis protein	Cell motility and secretion		1.67807	1.53605	1.43296	1.53605		1.72247	2.45943	0.584963	1.58895		0.616819	0.131392	NaN	NaN
BPSS0279	rieske iron-sulfur protein	HcaE, Phenylpropionate dioxygenase and related ring-hydroxylating dioxygenases, large terminal subunit	Inorganic ion transport and metabolism		NaN	0.145738	0.631165	NaN		-0.786799	NaN	NaN	NaN		-1.07039	0.367732	-1.1375	-0.613387
BPSS0281	4-aminobutyrate aminotransferase	GabT, 4-aminobutyrate aminotransferase and related aminotransferases	Amino acid transport and metabolism		-0.787159	-0.145613	-0.271143	-0.408647		0.769851	0.0213902	0.64432	0.506816		1.20163	1.1375	1.20163	1.20163
BPSS0282	GntR-family regulatory protein	Transcriptional regulators containing a DNA-binding HTH domain and an aminotransferase domain (MocR family) and their eukaryotic orthologs	Transcription		1.07039	1.1375	2.10434	1.43296		0.12752	0.00198955	-0.514026	-0.135514		0.680076	NaN	0.194649	NaN
BPSS0284	IclR family transcriptional regulator	IclR, Transcriptional regulator	Transcription		1.53605	1.53605	-0.206451	0.955218		0.450577	0.325047	-0.297884	0.187544		0.481353	-0.0346626	0.606883	0.343849
BPSS0294	multidrug efflux system lipoprotein	TolC, Outer membrane protein	Cell envelope biogenesis, outer membrane		0.625436	0.750967	0.109421	0.487933		0.296832	-0.219183	0.422363	0.159328		1.20163	-0.888969	-0.888969	-0.192101
BPSS0295	transport related membrane protein	GltP, Na+/H+-dicarboxylate symporters	Energy production and conversion		NaN	NaN	0.367889	NaN		NaN	NaN	1.37851	NaN		0.733696	0.0921495	0.608165	0.470661
BPSS0296	GntR family transcriptional regulator	GntR, Transcriptional regulators	Transcription		0.48204	0.356509	-0.159506	0.219005		1.26303	0.584963	0.632268	0.826755		NaN	NaN	-0.546886	NaN
BPSS0300	malonyl CoA-acyl carrier protein	FabD, (acyl-carrier-protein) S-malonyltransferase	Lipid metabolism		-1.26303	-1.72247	NaN	NaN		NaN	0.0491317	NaN	NaN		-0.748939	-0.107393	-0.232923	-0.370427
BPSS0302	fatty acid biosynthesis-related CoA ligase	CaiC, Acyl-CoA synthetases (AMP-forming)/AMP-acid ligases II	Lipid metabolism		-0.116977	0.00855428	-0.632992	-0.25448		-0.180554	0.567908	0.442377	0.304873		0.432959	-0.120294	2.45943	0.924032
BPSS0309	peptide synthase regulatory protein		Unknown		NaN	-1.48543	-1	NaN		0.114047	0.630062	0.755593	0.492559		0.32348	-0.424981	0.19795	0.0604459
BPSS0312	LuxR family transcriptional regulator	CsgD, DNA-binding HTH domain-containing proteins	Transcription		-2.72247	-1.53605	-2.23266	-2.16993		0.272899	-0.350032	0.398429	0.135396		-0.346681	0.169334	0.294865	0.0318309
BPSS0326	transport-related membrane protein	AraJ, Arabinose efflux permease	Carbohydrate transport and metabolism		-0.135783	0.487148	0.612679	0.349644		-1.37851	NaN	-1.72247	NaN		1.848	1.67807	1.58496	1.72247
BPSS0330	amino-acid permease membrane protein	PotE, Amino acid transporters	Amino acid transport and metabolism		0.144297	0.269828	-0.371718	0.00679343		0.322127	-0.426335	0.196596	0.0590922		1.37851	1.1375	1.37851	1.32193
BPSS0335	oxidoreductase	HcaD, Uncharacterized NAD(FAD)-dependent dehydrogenases	General function prediction only		-0.0195095	-0.535525	0.106021	-0.157013		NaN	-0.584963	-2	NaN		0.63574	0.761271	0.119725	0.498237
BPSS0341	shikimate 5-dehydrogenase	AroE, Shikimate 5-dehydrogenase	Amino acid transport and metabolism		-0.609444	0.139018	0.0134866	-0.124017		0.326388	-0.422074	0.200856	0.0633525		1.07039	1.32193	1.37851	1.26303
BPSS0342	sugar transport-related, membrane protein	UhpC, Sugar phosphate permease	Carbohydrate transport and metabolism		0.655983	-0.0924781	0.530451	0.392948		0.811122	0.685591	0.0626605	0.548087		1.32193	2.45943	1.80735	1.848
BPSS0346	ABC transport system, membrane protein	CysU, ABC-type sulfate transport system, permease component	Posttranslational modification, protein turnover, chaperones		1.07039	2	1.1375	1.37851		0.474347	-0.148583	NaN	NaN		-0.241828	0.399718	0.274188	0.136684
BPSS0348	putativephosphonoacetate hydrolase	Uncharacterized proteins of the AP superfamily	General function prediction only		0.744604	0.870135	0.228589	0.607101		-0.304849	0.211166	0.336697	0.0736622		0.514573	NaN	-1.848	NaN
BPSS0352	hypothetical protein	ComJ, Protein involved in catabolism of external DNA	General function prediction only		-1.43296	NaN	-1.72247	NaN		0.77305	0.647519	0.131504	0.510016		0.182524	0.308055	-0.333491	0.0450203
BPSS0356	excinuclease ABC subunit B	UvrB, Helicase subunit of the DNA excision repair complex	DNA replication, recombination, and repair		0.146504	-0.495042	0.0209731	-0.11653		1	1.20163	1.37851	1.20163		0.677902	0.161887	0.803433	0.540398
BPSS0359	hypothetical protein	FTR1, High-affinity Fe2+/Pb2+ permease	Inorganic ion transport and metabolism		NaN	NaN	0.935446	NaN		1.07039	1.1375	1.26303	1.1375		0.106114	-0.0194171	-0.535432	-0.156921
BPSS0360	hypothetical protein	NapH, Polyferredoxin	Energy production and conversion		0.737552	0.114622	0.863083	0.600049		1.1375	1.26303	0.678072	1.0262		0.245382	0.370913	-0.270633	0.107879
BPSS0361	hypothetical protein	GlcG, Uncharacterized protein, possibly involved in utilization of glycolate and propanediol	General function prediction only		0.114913	0.240445	-0.508017	-0.0225894		0.963474	NaN	1.37851	NaN		NaN	-0.0382535	0.584677	NaN
BPSS0366	biopolymer transport protein	ExbD, Biopolymer transport protein	Intracellular trafficking and secretion		0.400914	-0.347547	0.275384	0.13788		-1.20163	-1.72247	-1.43296	-1.43296		-0.114871	0.526675	0.401144	0.263641
BPSS0367	bipolymer transport protein	TolQ, Biopolymer transport proteins	Intracellular trafficking and secretion		-0.0404857	NaN	0.582445	NaN		-0.925999	-1.07039	-1.07039	-1.07039		0.289845	-0.333085	0.415376	0.152342
BPSS0368	TonB-like transport protein	TonB, Periplasmic protein TonB, links inner and outer membranes	Cell envelope biogenesis, outer membrane		0.302586	0.428117	-0.213429	0.165083		-1.1375	-1.58496	NaN	NaN		-1.26303	-1.63227	-1.48543	-1.48543
BPSS0369	bacterioferritin ferredoxin protein	Bfd, Bacterioferritin-associated ferredoxin	Inorganic ion transport and metabolism		-0.859421	-0.236491	-0.110961	-0.373994		0.798366	-1.82103	-2.07039	-1.03102		0.143635	-0.37238	0.269166	0.00613131
BPSS0370	glutamate racemase	MurI, Glutamate racemase	Cell envelope biogenesis, outer membrane		-1.58496	0.137504	-1	-0.81582		0.201872	-0.439674	0.0763413	-0.0611622		0.127497	-0.388518	0.253028	-0.0100062
BPSS0371	bacterioferritin	Bfr, Bacterioferritin (cytochrome b1)	Inorganic ion transport and metabolism		-0.531571	0.109975	-0.015556	-0.153059		-1.07039	-1.20163	0.621488	-0.550178		0.723759	0.100828	NaN	NaN
BPSS0378	phage integrase	XerC, Integrase	DNA replication, recombination, and repair		-0.158662	-0.0331312	-0.674677	-0.296166		1.07039	1.53605	1.1375	1.26303		NaN	NaN	NaN	NaN
BPSS0379	hypothetical protein		Unknown		0.87205	0.746519	0.123589	0.609015		NaN	NaN	0.186287	NaN		0.378512	1.20163	1.37851	1.1375
BPSS0381	hypothetical protein		Unknown		0.296452	0.421983	-0.326479	0.158948		0.556094	0.430563	NaN	NaN		NaN	NaN	-1.20163	NaN
BPSS0386	transposon Tn2501 resolvase	PinR, Site-specific recombinases, DNA invertase Pin homologs	DNA replication, recombination, and repair		0.925999	2.80735	1.88753	2.3505		NaN	NaN	-1.43296	NaN		-0.206451	0.356144	1.63227	0.593987
BPSS0388	hypothetical protein		Unknown		0.369321	-0.272225	0.24379	0.106286		0.620187	0.745718	-0.00274284	0.482683		-1.07039	-1.53605	-1.1375	-1.26303
BPSS0394	hypothetical protein		Unknown		0.658503	-0.0899577	0.532972	0.395469		0.963474	NaN	1.07039	NaN		NaN	NaN	-0.237206	NaN
BPSS0395	hypothetical protein		Unknown		-0.382939	0.239991	0.365521	0.102487		1.26303	1.48543	0.722466	1.15698		NaN	0.576253	NaN	NaN
BPSS0397	bacteriophage protein Gp48		Unknown		0.138761	0.624188	NaN	NaN		0.249934	0.375465	-0.266081	0.11243		NaN	-1.48543	-1.26303	NaN
BPSS0397A	hypothetical protein		Unknown		0.201666	-0.43988	0.0761348	-0.0613687		0.24096	-0.275055	0.366491	0.103457		-1.07039	-1.58496	-1.20163	-1.26303
BPSS0398	hypothetical protein		Unknown		1.32193	-0.0995357	1.43296	0.885117		0.534069	0.6596	0.0180543	0.396566		0.277734	-0.238282	0.403264	0.14023
BPSS0400	bacteriophage protein		Unknown		1.58496	1.63227	1	1.37851		-0.792589	-0.307162	NaN	NaN		1.32193	NaN	1.53605	NaN
BPSS0402	bacteriophage/transposase fusion protein	HflC, Membrane protease subunits, stomatin/prohibitin homologs	Posttranslational modification, protein turnover, chaperones		-0.69673	-0.0737997	0.0517313	-0.211304		-0.307517	0.334029	0.208499	0.0709951		1.20163	0	0	0.400545
BPSS0402A	psedo		Unknown		2.3505	NaN	1.1375	NaN		-0.12369	0.49924	0.624771	0.361736		0.529709	0.404178	-0.111837	0.266675
BPSS0403	hypothetical protein		Unknown		0.918744	0.433317	NaN	NaN		0.29251	-0.349036	0.166979	0.0294757		-1.20163	-1.07039	-1.37851	-1.26303
BPSS0410	hypothetical protein		Unknown		1.32193	0.0931094	1.43296	0.949332		0.183554	0.806484	0.932015	0.66898		0.425424	-0.0905913	0.550955	0.28792
BPSS0412	hypothetical protein		Unknown		-0.125785	0.515761	0.39023	0.252727		-0.382163	0.259383	0.133852	-0.00365147		0.847997	3.15381	1.48543	1.848
BPSS0416	lipoprotein		Unknown		0.533446	0.017431	0.658977	0.395943		0.196204	0.0706734	-0.445342	-0.0668301		2.98185	1.32193	1.63227	2
BPSS0416A	hypothetical protein		Unknown		0.00415001	0.129681	-0.511865	-0.133354		0.377882	-0.263664	0.252351	0.114848		NaN	NaN	-1.20163	NaN
BPSS0417	hypothetical protein	Wza, Periplasmic protein involved in polysaccharide export	Cell envelope biogenesis, outer membrane		-1.20163	-1.37851	-1.1375	-1.26303		0.858593	0.110132	0.733062	0.595558		-0.0391532	-0.164684	-0.680699	-0.302188
BPSS0418	transport-related membrane protein	KpsE, Capsule polysaccharide export protein	Cell envelope biogenesis, outer membrane		-1.20163	-2.03562	-1.43296	-1.53605		0.492744	-0.130185	0.618275	0.355242		-1.26303	-1.07039	-1.58496	-1.32193
BPSS0422	aminotransferase	WecE, Predicted pyridoxal phosphate-dependent enzyme apparently involved in regulation of cell wall biogenesis	Cell envelope biogenesis, outer membrane		-0.341037	-1.1375	-1.07039	-0.849643		0.372295	-0.250635	0.497826	0.234792		0.121316	-0.3947	0.246846	-0.0161879
BPSS0423	hypothetical protein	RfbX, Membrane protein involved in the export of O-antigen and teichoic acid	General function prediction only		-0.312803	0.328743	0.203212	0.0657088		-1.32193	-0.0703893	0.206451	-0.395289		-0.0867471	0.536183	0.661714	0.39868
BPSS0425	heptosyltransferase (O-antigen related)	RfaF, ADP-heptose:LPS heptosyltransferase	Cell envelope biogenesis, outer membrane		3.54844	0.9006	1.96347	2.1375		NaN	NaN	0.552854	NaN		3.03562	2.03562	2.37851	2.48543
BPSS0431	LysR-family transcriptional regulator	LysR, Transcriptional regulator	Transcription		0.931357	0.289811	0.805826	0.668323		0.976302	0.128305	NaN	NaN		-1.26303	-2.20163	-1.53605	-1.67807
BPSS0432	hypothetical protein	Pirin-related protein	General function prediction only		0.515109	-0.233352	0.389579	0.252075		0.897087	0.771556	0.255541	0.634053		-0.206451	1.63227	1.1375	0.85444
BPSS0436	AraC-family regulatory protein	AraC, AraC-type DNA-binding domain-containing proteins	Transcription		0.37638	0.250849	-0.265166	0.113345		-0.319865	0.428596	0.303065	0.165562		-1.53605	0.514573	-2.07039	-1.03062
BPSS0438	LysR-family transcriptional regulator	LysR, Transcriptional regulator	Transcription		NaN	0.430624	NaN	NaN		1.20163	1.43296	1.76553	1.48543		-1.53605	-2.10434	0.0291463	-1.20375
BPSS0440	hypothetical protein		Unknown		2.98185	0.874469	1.32193	1.72608		0.754966	0.880497	0.132036	0.617462		-0.11931	-0.244841	-0.760856	-0.382344
BPSS0441	hypothetical protein	Predicted metal-dependent hydrolase with the TIM-barrel fold	General function prediction only		1.32193	0.485427	1.48543	1.09759		-0.307795	0.440667	0.315136	0.177633		-0.570147	NaN	-0.0847201	NaN
BPSS0446	hypothetical protein	Predicted nucleoside-diphosphate-sugar epimerases	Cell envelope biogenesis, outer membrane		0.343346	-0.405116	0.217815	0.0803111		NaN	-0.382526	-0.867953	NaN		-0.536053	-1.37851	-1.26303	-1.0592
BPSS0453	hypothetical protein		Unknown		0.191195	NaN	NaN	NaN		0.300107	-0.215909	0.425638	0.162603		2.3505	1.37851	1.1375	1.63227
BPSS0454	hypothetical protein		Unknown		-0.891861	-0.250315	-0.375846	-0.513349		0.730256	-0.0182054	0.604724	0.467221		1.48543	1.37851	1.37851	1.43296
BPSS0456	exported copper oxidase	SufI, Putative multicopper oxidases	Secondary metabolites biosynthesis, transport, and catabolism		0.585468	0.710998	0.0694525	0.447964		0.34337	-0.298176	0.217839	0.0803359		1.76553	1.20163	3.30743	2.07039
BPSS0459	copper-resistance membrane protein	PcoD, Putative copper export protein	Inorganic ion transport and metabolism		0.434281	0.919708	NaN	NaN		-0.121025	0.00450608	-0.63704	-0.258528		-1.37851	-2.03562	-1.76553	-1.72247
BPSS0460	methyl-accepting chemotaxis protein	Tar, Methyl-accepting chemotaxis protein	Cell motility and secretion		1.43296	2.10434	1.1375	1.53605		0.244693	-0.396853	0.119162	-0.0183412		-0.467845	0.173701	0.0481697	-0.0893338
BPSS0462	oxidoreductase	DadA, Glycine/D-amino acid oxidases (deaminating)	Amino acid transport and metabolism		0.0103502	0.758811	NaN	NaN		0.219446	-0.4221	0.0939149	-0.0435886		-1.1375	-1.53605	-1.20163	-1.26303
BPSS0465	putrescine ABC transport system, permease protein	PotB, ABC-type spermidine/putrescine transport system, permease component I	Amino acid transport and metabolism		NaN	-0.742538	NaN	NaN		0.223576	0.846506	0.972037	0.709002		-1.07039	-2.1375	-0.356144	-1.18801
BPSS0473	aldehyde dehydrogenase	PutA, NAD-dependent aldehyde dehydrogenases	Energy production and conversion		-0.186895	-0.809826	-0.0613642	-0.324399		1.07039	1.1375	1.26303	1.1375		0.567776	-0.0737702	0.442245	0.304741
BPSS0476	co-chaperonin GroES	GroS, Co-chaperonin GroES (HSP10)	Posttranslational modification, protein turnover, chaperones		-0.154043	0.468887	NaN	NaN		-0.307825	0.440637	0.315106	0.177601		1.48543	0.847997	1.67807	1.37851
BPSS0481	CoA ligase	Acs, Acyl-coenzyme A synthetases/AMP-(fatty) acid ligases	Lipid metabolism		0.0844038	-0.431611	0.209935	-0.0530997		0.854775	0.33876	0.980306	0.717271		0.378512	-1.53605	-0.943416	-0.832372
BPSS0483	beta-ketoacyl-ACP synthase	FabH, 3-oxoacyl-[acyl-carrier-protein]	Lipid metabolism		-1.80735	-1.32193	-1.32193	-1.48543		1.32193	0.536053	2.07039	1.30946		-1.1375	-1.1375	-1.26303	-1.20163
BPSS0484	3-oxoacyl-(acyl carrier protein) synthase III	FabH, 3-oxoacyl-[acyl-carrier-protein]	Lipid metabolism		-0.28353	-0.157999	-0.358016	-0.320495		0.405189	NaN	0.279658	NaN		0.192645	-1.48543	-1.72247	-1.00508
BPSS0489	hypothetical protein		Unknown		1.20163	1.48543	2.1375	1.58496		0.105205	0.62122	0.746751	0.483716		-0.325386	0.423076	0.297545	0.160041
BPSS0491	alkyl hydroperoxide reductase subunit	AhpF, Alkyl hydroperoxide reductase, large subunit	Posttranslational modification, protein turnover, chaperones		2.32193	1.07039	-0.0995357	1.09759		NaN	-0.572089	-0.934659	NaN		NaN	-1.15551	-0.30751	NaN
BPSS0492	alkyl hydroperoxide reductase protein	AhpC, Peroxiredoxin	Posttranslational modification, protein turnover, chaperones		NaN	NaN	0.209935	NaN		-1.72247	-0.707819	0.736966	-0.56444		-1.07039	-1.26303	-1.1375	-1.1375	Loprasert S et al.: Compensatory increase in ahpC gene expression and its role in protecting Burkholderia pseudomallei against reactive nitrogen intermediates. Arch Microbiol 2003, 180:498-502. Reynolds C et al.: T cell immunity to the alkyl hydroperoxide reductase of Burkholderia pseudomallei: a correlate of disease outcome in acute melioidosis. J Immunol 2015, 194:4814-4824.
BPSS0494	hypothetical protein		Unknown		0.311103	NaN	NaN	NaN		-0.258321	0.257695	0.383225	0.120191		NaN	2.72247	NaN	NaN
BPSS0496	hypothetical protein		Unknown		-0.705233	-0.189218	-0.063687	-0.326721		0.300154	0.174624	-0.448307	0.0371193		-1.43296	-1.67807	-1.88753	-1.67807
BPSS0501	transglutaminase-like superfamily protein	Transglutaminase-like enzymes, putative cysteine proteases	Amino acid transport and metabolism		2.32193	1.1375	NaN	NaN		NaN	-0.00498479	NaN	NaN		0.872096	0.23055	0.746565	0.609062
BPSS0504	hypothetical protein	Predicted membrane protein	Unknown		-0.1663	0.475246	0.349715	0.212212		0.238723	0.364254	-0.277292	0.10122		2.20163	1.1375	2	1.80735
BPSS0505	AraC family transcription regulator	Transcriptional regulator containing an amidase domain and an AraC-type DNA-binding HTH domain	Transcription		0.334622	-0.288308	0.460153	0.197119		-0.0122721	0.629274	0.503743	0.366239		-1.26303	-1.37851	-1.53605	-1.37851
BPSS0506	DJ-1/PfpI family protein	Transcriptional regulator containing an amidase domain and an AraC-type DNA-binding HTH domain	Transcription		0.0880181	0.710949	NaN	NaN		0.385323	-0.256223	0.259792	0.122288		-1.53605	-0.786596	NaN	NaN
BPSS0508	thiamine pyrophosphate enzyme	Predicted thiamine-pyrophosphate-binding protein	General function prediction only		0.346364	-0.169651	0.471895	0.20886		-2.88753	-1.26303	-1.1375	-1.76553		-1.20163	-2.10434	-1.37851	-1.58496
BPSS0510	hypothetical protein	Predicted sugar nucleotidyltransferases	Cell envelope biogenesis, outer membrane		NaN	1.26303	-0.0489096	NaN		0.203423	0.328954	-0.312592	0.0659197		-1.07039	-1.26303	-1.1375	-1.20163
BPSS0514	acetyl-CoA hydrolase/transferase	Acetyl-CoA hydrolase	Energy production and conversion		1.37851	1.07039	4.12928	2.20163		-0.463163	0.178383	0.052852	-0.0846515		0.139107	0.887567	0.762037	0.624533
BPSS0519	hypothetical protein		Unknown		NaN	-0.44544	NaN	NaN		NaN	0.91841	NaN	NaN		1.1375	1.53605	1.1375	1.26303
BPSS0521	hypothetical protein		Unknown		-1.80735	-1.53605	-2.03562	-1.80735		-0.247343	0.375588	0.501118	0.238084		1.43296	NaN	NaN	NaN
BPSS0528	hypothetical protein		Unknown		NaN	1.07039	1.43296	NaN		NaN	0.266425	NaN	NaN		0.248607	0.764622	0.890153	0.627119
BPSS0534	hypothetical protein		Unknown		-1.26303	0.652077	NaN	NaN		NaN	0.975953	NaN	NaN		0.389981	-0.23295	0.515512	0.252477
BPSS0535	hypothetical protein		Unknown		0.755082	0.269656	NaN	NaN		-0.0520347	NaN	0.570895	NaN		NaN	-1.72247	0.862496	NaN
BPSS0538	transport protein	AraJ, Arabinose efflux permease	Carbohydrate transport and metabolism		NaN	NaN	0.102893	NaN		-2.3505	-3.26303	-2.53605	-2.72247		0.739153	0.613622	0.0976071	0.476119
BPSS0547	serine hydroxymethyltransferase	GlyA, Glycine/serine hydroxymethyltransferase	Amino acid transport and metabolism		0.100549	0.22608	-0.415466	-0.0369545		0.289761	0.415292	-0.33317	0.152257		1.72247	1.37851	1.26303	1.43296
BPSS0553	electron transfer flavoprotein beta-subunit	FixA, Electron transfer flavoprotein, beta subunit	Energy production and conversion		2.60881	1.53605	2.1375	2.10434		0.0952453	-0.0302852	NaN	NaN		NaN	0.82539	0.950921	NaN
BPSS0557	hypothetical protein	PotE, Amino acid transporters	Amino acid transport and metabolism		0.769499	0.146569	0.89503	0.631995		0.204715	-0.418216	0.330246	0.0672119		1.72247	1.926	-0.120294	1.17606
BPSS0561	hypothetical protein	ProX, ABC-type proline/glycsine betaine transport systems, periplasmic components	Amino acid transport and metabolism		0.925999	1.32193	1.43296	1.37851		0.337615	-0.285315	0.463146	0.200111		-1.48543	-0.232661	-2	-1.23936
BPSS0563	aminopeptidase	Iap, Predicted aminopeptidases	General function prediction only		0.37449	-0.267056	0.248959	0.111455		-0.187563	0.435367	0.560898	0.297864		-1.53605	-1.58496	-2.03562	-1.72247
BPSS0569	hypothetical protein	FcbC, Predicted thioesterase	General function prediction only		NaN	1.1375	2.1375	NaN		-0.337516	0.30403	0.178499	0.0409952		0.432959	-0.888969	2.848	0.797329
BPSS0571	hypothetical protein		Unknown		0.13935	0.0138189	-0.502196	-0.123685		1.32193	1.58496	0.722466	1.20979		1.20163	1.53605	1.48543	1.37851
BPSS0572	short-chain dehydrogenase	FabG, Dehydrogenases with different specificities (related to short-chain alcohol dehydrogenases)	Secondary metabolites biosynthesis, transport, and catabolism		0.652765	0.0298345	0.778295	0.51526		0.147356	0.272886	-0.36866	0.00985206		-1.32193	-1.58496	-1.58496	-1.48543
BPSS0573	hypothetical protein		Unknown		0.910733	NaN	NaN	NaN		-0.244042	0.397504	0.271973	0.134469		1.37851	NaN	NaN	NaN
BPSS0575	leucine-, isoleucine-, valine-, threonine-, and alanine-binding protein precursor	LivK, ABC-type branched-chain amino acid transport systems, periplasmic component	Amino acid transport and metabolism		0.97425	0.848718	NaN	NaN		-0.280209	0.468252	0.342721	0.205217		-1.26303	-1.26303	-1.58496	-1.37851
BPSS0584	salicyl-AMP ligase	EntE, Peptide arylation enzymes	Secondary metabolites biosynthesis, transport, and catabolism		NaN	-1.10326	NaN	NaN		0.183043	0.308574	-0.332972	0.0455395		1.96347	2.43296	2.96347	2.45943
BPSS0593	iron-regulated membrane protein	PiuB, Uncharacterized iron-regulated membrane protein	Unknown		0.85639	NaN	0.981921	NaN		0.742685	0.101139	0.617155	0.479651		1.1375	1.20163	1.58496	1.32193
BPSS0595	2Fe-2S iron-sulfur	Fdx, Ferredoxin	Energy production and conversion		-0.274158	-0.790173	-0.148627	-0.411662		1.1375	1.20163	1.43296	1.26303		0.152003	-0.163499	-1.26303	-0.424843
BPSS0596	sigma-54 activated regulatory protein	AcoR, Transcriptional activator of acetoin/glycerol metabolism	Secondary metabolites biosynthesis, transport, and catabolism		0.687385	0.561854	-0.0610766	0.424351		0.138872	0.264402	-0.484059	0.00136847		1.48543	1.32193	1.37851	1.37851
BPSS0601	permease protein		General function prediction only		-0.609111	0.13935	0.0138195	-0.123685		NaN	0.730643	0.107712	NaN		1.1375	NaN	1.1375	NaN
BPSS0604	hypothetical protein		Unknown		NaN	NaN	0.553107	NaN		1.1375	0.678072	1.43296	1.08284		0.902656	0.154194	0.777125	0.639621
BPSS0607	aldehyde dehydrogenase family protein	PutA, NAD-dependent aldehyde dehydrogenases	Energy production and conversion		NaN	-0.0825857	-0.568013	NaN		NaN	-0.0360334	0.0894968	NaN		1.37851	1.67807	1.48543	1.53605
BPSS0610	phosphoenolpyruvate phosphomutase	PrpB, PEP phosphonomutase and related enzymes	Carbohydrate transport and metabolism		-0.423607	0.217939	0.0924081	-0.0450954		NaN	-0.452476	NaN	NaN		-0.206451	2.90689	1.37851	1.35965
BPSS0616	AraC family regulatory protein	AraC, AraC-type DNA-binding domain-containing proteins	Transcription		-0.262596	-0.137065	-0.885526	-0.4001		1	1.07039	1.88753	1.32193		-0.496534	0.019481	0.145012	-0.118023
BPSS0617	acyl-CoA dehydrogenase	CaiA, Acyl-CoA dehydrogenases	Lipid metabolism		0.202107	-0.439439	0.076576	-0.0609276		-1.48543	-1.926	-2.51096	-1.96347		NaN	NaN	0.72118	NaN
BPSS0619	methylmalonate-semialdehyde dehydrogenase	PutA, NAD-dependent aldehyde dehydrogenases	Energy production and conversion		0.206451	-1	-1.58496	-0.792837		-0.344063	0.404399	0.278867	0.141365		0.825123	0.699592	0.183577	0.562088
BPSS0620	3-hydroxyisobutyrate dehydrogenase	MmsB, 3-hydroxyisobutyrate dehydrogenase and related beta-hydroxyacid dehydrogenases	Lipid metabolism		1	0.793549	-0.514573	0.426325		0.787975	0.0395132	0.662443	0.52494		-0.563838	-0.242345	-0.476935	-0.449714
BPSS0630	response regulator protein	OmpR, Response regulators consisting of a CheY-like receiver domain and a winged-helix DNA-binding domain	Signal transduction mechanisms		0.805585	0.182654	0.931116	0.668082		-0.0792036	-0.595219	0.0463272	-0.216707		-1.07039	-0.232661	-0.189034	-0.497361
BPSS0636	hypothetical protein		Unknown		0.0951595	0.611175	0.736706	0.473671		NaN	1.48543	0.722466	NaN		NaN	-1.00988	NaN	NaN
BPSS0637	pseudo		Unknown		NaN	NaN	-0.539703	NaN		NaN	-1.76553	NaN	NaN		0.974852	NaN	0.126855	NaN
BPSS0641	hypothetical protein		Unknown		2.70044	1.58496	2.10434	2.1375		-0.299246	0.216769	0.3423	0.0792651		0.695923	0.0543769	0.570392	0.432889
BPSS0642	sensor kinase protein	BaeS, Signal transduction histidine kinase	Signal transduction mechanisms		0.986607	0.861076	NaN	NaN		-0.112918	0.635544	NaN	NaN		0.862496	-1.20163	-1.80735	-0.715497
BPSS0645	hypothetical protein		Unknown		2.29278	1.43296	0.519374	1.41504		0.0579653	0.57398	0.699511	0.436477		0.199674	0.84122	0.715689	0.578186
BPSS0650	peptidase	ArgE, Acetylornithine deacetylase/Succinyl-diaminopimelate desuccinylase and related deacylases	Amino acid transport and metabolism		0.432875	-0.315586	0.307345	0.169842		1.20163	NaN	1.63227	NaN		NaN	-1.28721	NaN	NaN
BPSS0652	hypothetical protein	Predicted membrane protein	Unknown		-0.44887	0.0671452	0.192676	-0.0703584		0.345744	0.471275	-0.277186	0.20824		-1.32193	-1.1375	-1.63227	-1.37851
BPSS0652A	pseudo		Unknown		NaN	-0.725115	NaN	NaN		-0.202546	0.313469	0.439	0.175965		NaN	NaN	-1.07039	NaN
BPSS0658	hypothetical protein		Unknown		1.1375	1.43296	1.926	1.48543		NaN	-0.929068	-0.0810708	NaN		-0.449008	NaN	NaN	NaN
BPSS0659	hypothetical protein		Unknown		-2.40599	-1.53605	-2	-1.96347		0.299357	0.424888	-0.323573	0.161854		NaN	1.32193	NaN	NaN
BPSS0660	pseudo		Unknown		-0.779329	-0.263314	-0.137783	-0.400817		0.707142	0.191127	0.832673	0.569639		NaN	-2.23266	0.277534	NaN
BPSS0663	hypothetical protein		Unknown		1.32193	1	1.43296	1.26303		0.930861	0.80533	0.1824	0.667828		1.26303	NaN	NaN	NaN
BPSS0664	response regulator protein	OmpR, Response regulators consisting of a CheY-like receiver domain and a winged-helix DNA-binding domain	Signal transduction mechanisms		1.848	1.1375	2.07039	1.67807		0.76943	0.894961	0.253415	0.631927		-0.550337	-0.0343217	0.0912091	-0.171825
BPSS0668	hypothetical protein		Unknown		2.45943	1.53605	0.0931094	1.36286		0.801747	0.927278	0.178817	0.664243		-1.20163	-1.07039	-1.37851	-1.20163
BPSS0669	hypothetical protein		Unknown		0.423828	-0.324634	0.298297	0.160792		0.179883	-0.443047	0.305414	0.0423796		-1.37851	-1.37851	-1.72247	-1.48543
BPSS0670	transporter protein	AraJ, Arabinose efflux permease	Carbohydrate transport and metabolism		0.968566	0.843035	0.220105	0.705531		NaN	NaN	-1.72247	NaN		0.305267	0.179735	-0.443195	0.0422325
BPSS0677	asparagine synthetase	AsnB, Asparagine synthase (glutamine-hydrolyzing)	Amino acid transport and metabolism		0.514573	-1.07039	-1.58496	-0.713593		0.1833	NaN	NaN	NaN		-0.151034	-0.276565	-0.79258	-0.414069
BPSS0681	AraC family transcription regulator	AraC, AraC-type DNA-binding domain-containing proteins	Transcription		1.07039	-0.152003	1.58496	0.83445		0.317228	0.191697	-0.324318	0.0541933		1.58496	1.32193	1.26303	1.37851
BPSS0683	hypothetical protein		Unknown		NaN	2.23266	-0.152003	NaN		-0.817253	-0.194323	-0.0687919	-0.331827		-0.00773085	0.615199	0.74073	0.477696
BPSS0688	response regulator protein	OmpR, Response regulators consisting of a CheY-like receiver domain and a winged-helix DNA-binding domain	Signal transduction mechanisms		0.753899	NaN	0.00543736	NaN		-2.48543	NaN	-1.88753	NaN		0.371155	0.245623	-0.377306	0.10812
BPSS0689	hypothetical protein	OmpV, Outer membrane protein V	Cell envelope biogenesis, outer membrane		NaN	0.474521	-0.148408	NaN		NaN	-2	-1.58496	NaN		0.554016	0.428485	NaN	NaN
BPSS0690	hypothetical protein	Putative dehydrogenase domain of multifunctional non-ribosomal peptide synthetases and related enzymes	Secondary metabolites biosynthesis, transport, and catabolism		NaN	-1.14948	NaN	NaN		0.268225	-0.373321	0.142694	0.00519035		-1.20163	0.358454	0.862496	0.00643886
BPSS0691	MarR family regulatory protein	MarR, Transcriptional regulators	Transcription		1.926	1.1375	NaN	NaN		NaN	0.347384	0.832811	NaN		-0.0160608	NaN	-0.864058	NaN
BPSS0693	fumarylacetoacetate (FAA) hydrolase family protein	MhpD, 2-keto-4-pentenoate hydratase/2-oxohepta-3-ene-1,7-dioic acid hydratase (catechol pathway)	Secondary metabolites biosynthesis, transport, and catabolism		0.754475	0.00601359	NaN	NaN		1.20163	1.37851	0.584963	1.05504		0.346172	-0.276759	0.471703	0.208668
BPSS0705	response regulator protein	OmpR, Response regulators consisting of a CheY-like receiver domain and a winged-helix DNA-binding domain	Signal transduction mechanisms		2.26303	1.76553	1.1375	1.72247		0.694515	0.0715842	0.820046	0.557011		0.441591	0.31606	-0.30687	0.178557
BPSS0713	hypothetical protein		Unknown		1.63227	1.67807	-0.447459	0.954294		-0.0392866	-0.164818	-0.680833	-0.302321		0.443398	-0.0726176	0.568928	0.305894
BPSS0717	hypothetical protein	Predicted integral membrane sensor domain	Signal transduction mechanisms		0.321928	-1.1375	-1.80735	-0.87431		0.415932	-0.332529	0.290401	0.152897		-0.482289	0.159257	0.0337263	-0.103777
BPSS0718	TetR family transcriptional regulator	AcrR, Transcriptional regulator	Transcription		NaN	0.804331	NaN	NaN		NaN	1.43296	1.72247	NaN		NaN	-0.865668	NaN	NaN
BPSS0721	enoyl-(acyl carrier protein) reductase	FabI, Enoyl-[acyl-carrier-protein]	Lipid metabolism		-0.110339	0.638123	NaN	NaN		0.919851	0.17139	0.79432	0.656817		-1.07039	-1.32193	-1.20163	-1.20163
BPSS0723	hypothetical protein	PerM, Predicted permease	General function prediction only		-0.263226	0.359704	0.485236	0.222201		0.369769	0.244238	-0.271777	0.106734		-0.206451	1.53605	0.111031	0.480211
BPSS0724	hypothetical protein		Unknown		0.471526	0.17002	0.044489	0.19093		0.159406	0.782336	0.907867	0.644833		1.96347	2.03562	1.32193	1.76553
BPSS0726	GntR family regulatory protein	Transcriptional regulators containing a DNA-binding HTH domain and an aminotransferase domain (MocR family) and their eukaryotic orthologs	Transcription		0.586564	-0.161897	0.461033	0.323529		1.26303	1.48543	1.848	1.53605		0.372687	-0.268859	0.247156	0.109653
BPSS0727	hypothetical protein	Predicted flavin-nucleotide-binding protein	General function prediction only		-0.787916	-1.926	-1.58496	-1.43296		0.814834	0.689303	0.173288	0.5518		0.234115	0.108585	-0.514347	-0.0289199
BPSS0731	acyl-CoA synthase	CaiC, Acyl-CoA synthetases (AMP-forming)/AMP-acid ligases II	Lipid metabolism		0.503082	-0.138464	0.377551	0.240048		-1	-1.07039	-1.37851	-1.1375		0.20932	-0.41361	0.334851	0.0718162
BPSS0734	outer membrane efflux protein	TolC, Outer membrane protein	Cell envelope biogenesis, outer membrane		0.483907	0.609438	-0.139023	0.346403		0.417363	-0.205568	0.542893	0.279859		1.37851	1.18903	0.163499	0.910348
BPSS0738A	hypothetical protein		Unknown		1.76553	1.32193	1.67807	1.58496		0.353511	0.479042	-0.26942	0.216008		0.065268	0.581283	0.706814	0.44378
BPSS0740	hypothetical protein		Unknown		0.199749	0.715764	0.841295	0.578261		0.755835	NaN	0.00737493	NaN		-2.48543	0.556393	NaN	NaN
BPSS0744	pseudo		Unknown		0.162562	0.288093	-0.353453	0.0250587		-1.76553	-0.722466	NaN	NaN		NaN	NaN	-1.07039	NaN
BPSS0746	lipase	PldB, Lysophospholipase	Lipid metabolism		0.493857	0.619389	-0.129073	0.356353		0.263441	-0.35949	0.388971	0.125937		1.32193	2.51096	1.63227	1.848
BPSS0748	hypothetical protein		Unknown		1.20163	2.07039	1.48543	1.58496		0.582336	NaN	-0.0405937	NaN		-0.416952	0.331509	0.205979	0.0684755
BPSS0752	lipoprotein		Unknown		NaN	NaN	0.0486991	NaN		NaN	0.467647	NaN	NaN		1.96347	1.76553	1.43296	1.72247
BPSS0753	hypothetical protein		Unknown		0.225031	-0.416515	0.0995002	-0.0380033		-1.72247	-3.12102	-2.40599	-2.40599		0.746345	0.620814	-0.00211632	0.483311
BPSS0757	porin protein	OmpC, Outer membrane protein (porin)	Cell envelope biogenesis, outer membrane		0.18775	0.829296	0.703765	0.566262		0.201776	0.327307	-0.314239	0.0642727		-0.206451	2	0.604071	0.799207
BPSS0761	cytosine deaminase	SsnA, Cytosine deaminase and related metal-dependent hydrolases	Nucleotide transport and metabolism		0.941285	0.192824	0.815754	0.67825		1.32193	1.67807	2.10434	1.72247		1.1375	1.26303	-0.888969	0.503856
BPSS0764	short chain dehydrogenase	FabG, Dehydrogenases with different specificities (related to short-chain alcohol dehydrogenases)	Secondary metabolites biosynthesis, transport, and catabolism		0.00946327	-0.613468	0.134994	-0.12804		0.322114	0.196584	-0.319432	0.05908		-1.1375	-1.76553	-1.32193	-1.43296
BPSS0765	DNA-binding protein	GntR, Transcriptional regulators	Transcription		0.562504	0.436973	-0.185958	0.29947		-0.20594	-0.847486	-0.331471	-0.468974		-1.72247	-1.43296	-2.43296	-1.848
BPSS0767	hypothetical protein		Unknown		NaN	NaN	0.0653497	NaN		0.736071	0.61054	-0.0123899	0.473038		NaN	-1.26303	-0.232661	NaN
BPSS0769	hypothetical protein	Aes, Esterase/lipase	Lipid metabolism		0.320586	-0.427875	0.195055	0.0575515		NaN	-1.19177	NaN	NaN		0.378512	1.72247	1.07039	1.05712
BPSS0778	hypothetical protein		Unknown		-0.8647	-0.241769	-0.116238	-0.379274		-1.20163	-1.76553	-1.43296	-1.48543		0.537586	NaN	NaN	NaN
BPSS0779	p-hydroxycinnamoyl CoA hydratase/lyase	CaiD, Enoyl-CoA hydratase/carnithine racemase	Lipid metabolism		NaN	NaN	0.643661	NaN		0.206428	0.331959	-0.309587	0.0689248		1.26303	1.26303	1.53605	1.37851
BPSS0781	feruloyl-CoA synthase	CaiC, Acyl-CoA synthetases (AMP-forming)/AMP-acid ligases II	Lipid metabolism		0.367068	0.492599	-0.255863	0.229565		-0.5789	-0.0628847	0.0626462	-0.200388		1.26303	1.20163	0	0.821556
BPSS0782	putative 3-hydroxyphenylpropionic transporter MhpT	AraJ, Arabinose efflux permease	Carbohydrate transport and metabolism		0.443335	-0.198211	0.317805	0.180301		0.147347	NaN	0.272878	NaN		-1.07039	-2.37851	-1.20163	-1.53605
BPSS0785	IclR family regulatory protein	IclR, Transcriptional regulator	Transcription		0.706401	0.190385	0.831931	0.568897		-0.0828238	0.665637	0.540106	0.402602		-1.07039	-2.16993	-1.1375	-1.48543
BPSS0797	IclR family regulatory protein	IclR, Transcriptional regulator	Transcription		1.37851	1.37851	1.07039	1.26303		0.814884	0.173338	0.689353	0.551849		-0.126115	0.515431	0.389901	0.252397
BPSS0801	hypothetical protein	PaaI, Uncharacterized protein, possibly involved in aromatic compounds catabolism	Secondary metabolites biosynthesis, transport, and catabolism		0.386868	0.261337	-0.361593	0.123833		NaN	-1.07039	0.678072	NaN		0.765883	0.142953	0.891415	0.62838
BPSS0802	outative extracellular ligand binding protein	LivK, ABC-type branched-chain amino acid transport systems, periplasmic component	Amino acid transport and metabolism		0.326236	0.200706	-0.31531	0.063202		1.63227	1	1.26303	1.32193		-0.485162	0.0308531	0.156384	-0.10665
BPSS0804	hypothetical protein		Unknown		NaN	0.462531	NaN	NaN		-0.425633	0.322828	0.197297	0.0597927		NaN	-1.67807	0.862496	NaN
BPSS0806	leucine-responsive regulatory protein	Lrp, Transcriptional regulators	Transcription		0.215441	-0.407489	0.340972	0.0779375		-0.196547	-0.819477	-0.0710157	-0.33405		-1.48543	-1.43296	-1.96347	-1.63227
BPSS0807	aromatic amino acid transport protein	AnsP, Gamma-aminobutyrate permease and related permeases	Amino acid transport and metabolism		0.192817	0.318348	-0.323198	0.0553138		0.15039	-0.365625	0.275921	0.0128863		1.43296	2	1.48543	1.63227
BPSS0811	hypothetical protein		Unknown		3.3505	1.43296	NaN	NaN		0.528404	0.402873	-0.113142	0.265369		1.07039	1.26303	0.111031	0.814818
BPSS0812	hypothetical protein		Unknown		-0.0841364	0.538794	0.664325	0.401291		0.391077	0.265547	-0.250469	0.128043		1.1375	2.848	1.20163	1.72247
BPSS0825	hypothetical protein		Unknown		-1.53605	NaN	NaN	NaN		0.0123727	0.760834	NaN	NaN		0.716566	NaN	0.0936359	NaN
BPSS0832	hypothetical protein		Unknown		NaN	-0.0379683	0.584963	NaN		1.1375	0.678072	0.807355	0.87431		-1.1375	-1.58496	-1.32193	-1.32193
BPSS0835	response regulator protein	CitB, Response regulator containing a CheY-like receiver domain and an HTH DNA-binding domain	Signal transduction mechanisms		NaN	-0.73166	NaN	NaN		1.1375	1.26303	1.43296	1.26303		1.80735	1.58496	1.96347	1.76553
BPSS0844	hypothetical protein		Unknown		0.16198	-0.354035	0.287511	0.0244768		-1.43296	-0.263034	0.263034	-0.477653		0.492261	0.617792	-0.130669	0.354758
BPSS0845	proline-specific permease	AnsP, Gamma-aminobutyrate permease and related permeases	Amino acid transport and metabolism		NaN	1.926	2.03562	NaN		-0.145162	0.477767	NaN	NaN		0.468445	-0.280017	0.342914	0.20541
BPSS0847	hypothetical protein	CaiA, Acyl-CoA dehydrogenases	Lipid metabolism		0.583103	NaN	-0.0398276	NaN		0.0971331	-0.0283978	-0.544413	-0.165901		1.20163	1.37851	1.26303	1.26303
BPSS0848	hypothetical protein		Unknown		1.1375	1.37851	1.07039	1.20163		0.399909	-0.348552	0.274379	0.136875		NaN	-0.927638	NaN	NaN
BPSS0849	hypothetical protein	Predicted metal-dependent hydrolase	General function prediction only		NaN	NaN	0.763449	NaN		0.827619	0.702088	0.186073	0.564585		-0.206451	1.48543	1.20163	0.82687
BPSS0850	hypothetical protein		Unknown		3.12102	1.1375	0.678072	1.64553		0.264456	0.780471	0.906002	0.642967		0.855246	0.980777	NaN	NaN
BPSS0851	nitrilotriacetate monooxygenase component A	Coenzyme F420-dependent N5,N10-methylene tetrahydromethanopterin reductase and related flavin-dependent oxidoreductases	Energy production and conversion		-0.0772855	0.0482454	-0.593301	-0.214789		-0.793385	-0.151839	-0.27737	-0.414874		0.277534	-1.1375	-1.07039	-0.643453
BPSS0852	inosine-uridine preferring nucleoside hydrolase	Inosine-uridine nucleoside N-ribohydrolase	Nucleotide transport and metabolism		0.0790005	0.701931	0.827462	0.564428		0.629977	0.755508	0.113962	0.492474		2.37851	1.26303	1.20163	1.63227
BPSS0853	ribokinase	RbsK, Sugar kinases, ribokinase family	Carbohydrate transport and metabolism		-0.29388	0.32905	0.45458	0.191546		NaN	0.478251	-0.144679	NaN		1.96347	1.76553	1.32193	1.67807
BPSS0854	hypothetical protein		Unknown		0.5496	-0.198861	0.42407	0.286565		NaN	0.303868	NaN	NaN		NaN	NaN	-1.07039	NaN
BPSS0858	pseudo		Unknown		1.63227	1.37851	NaN	NaN		0.404556	0.530087	-0.111459	0.267052		-1.53605	-1.43296	NaN	NaN
BPSS0860	flagellar hook-associated protein	FliD, Flagellar capping protein	Cell motility and secretion		-0.108432	0.533114	0.407583	0.270079		0.558509	-0.0644207	0.68404	0.421005		-1.07039	-1.37851	-1.1375	-1.20163
BPSS0865	hypothetical protein		Unknown		1.48543	2.76553	2.45943	2.23266		0.709678	0.193663	0.835209	0.572175		-1.1375	-1.63227	NaN	NaN
BPSS0872	AraC family transcription regulator	Transcriptional regulator containing an amidase domain and an AraC-type DNA-binding HTH domain	Transcription		0.133904	0.259434	-0.382112	-0.00359996		0.584963	1.20163	1.37851	1.05504		-0.152003	-0.888969	1.63227	0.197099
BPSS0876	GNAT family acetyltransferase	Predicted acetyltransferase	General function prediction only		2.45943	1.43296	1.28293	1.72511		0.0755176	0.698448	0.823978	0.560944		-0.112871	NaN	0.63559	NaN
BPSS0882	hypothetical protein	Predicted signal-transduction protein containing cAMP-binding and CBS domains	Signal transduction mechanisms		0.79725	NaN	0.0487886	NaN		-1.63227	-1.20163	-2.26303	-1.67807		-0.0771167	NaN	-0.562544	NaN
BPSS0883	GTP cyclohydrolase II	RibA, GTP cyclohydrolase II	Coenzyme metabolism		-0.118151	0.523395	0.397864	0.260361		0.537901	-0.21056	0.412371	0.274868		-0.152003	0.400538	1.43296	0.560498
BPSS0884	hypothetical protein		Unknown		NaN	NaN	0.254219	NaN		-1.53605	-1.37851	-2.10434	-1.67807		0.110324	0.235855	-0.405691	-0.0271798
BPSS0889	calcineurin-like phosphoesterase	Predicted phosphohydrolases	General function prediction only		-0.242476	0.39907	0.27354	0.136036		-0.211499	-0.0859686	-0.727515	-0.349003		-1.48543	-1.76553	-2.03562	-1.76553
BPSS0895	hypothetical protein		Unknown		NaN	1.37851	1	NaN		0.532471	-0.109075	0.40694	0.269437		1.26303	NaN	1.20163	NaN
BPSS0898	hypothetical protein	Mannose-6-phosphate isomerase	Carbohydrate transport and metabolism		NaN	1.43296	1	NaN		-0.244841	-0.867772	-0.11931	-0.382344		-0.312828	0.328718	0.203187	0.0656833
BPSS0903	L-aspartate dehydrogenase	Predicted dinucleotide-utilizing enzyme	General function prediction only		-0.415541	0.33292	0.207389	0.0698864		-0.356006	NaN	NaN	NaN		-0.206451	0.910733	1.37851	0.694264
BPSS0904	aldehyde dehydrogenase family protein	PutA, NAD-dependent aldehyde dehydrogenases	Energy production and conversion		-0.427265	0.0887505	0.214281	-0.048753		0.100435	0.723366	NaN	NaN		1.43296	1.26303	1.63227	1.43296
BPSS0912	transcription regulator AsnC	Lrp, Transcriptional regulators	Transcription		-1.07039	NaN	-1.26303	NaN		0.970973	0.845443	0.222512	0.707939		-1.1375	-1.07039	-1.32193	-1.20163
BPSS0916	N-hydroxyarylamine O-acetyltransferase	NhoA, Arylamine N-acetyltransferase	Secondary metabolites biosynthesis, transport, and catabolism		0.500211	-0.248251	0.374679	0.237176		NaN	NaN	-0.160314	NaN		0.432959	2.98185	-0.888969	0.841948
BPSS0921	hypothetical protein	ArgE, Acetylornithine deacetylase/Succinyl-diaminopimelate desuccinylase and related deacylases	Amino acid transport and metabolism		-1.63227	-1.72247	-2.20163	-1.848		NaN	NaN	0.554958	NaN		-0.629868	0.118594	-0.00693708	-0.144441
BPSS0926	flavin-binding monooxygenase-like protein	TrkA, Predicted flavoprotein involved in K+ transport	Inorganic ion transport and metabolism		-0.0400915	0.582839	NaN	NaN		-0.68601	NaN	NaN	NaN		-1.48543	-1.67807	-2	-1.72247
BPSS0928	aliphatic sulfonates binding protein precursor	TauA, ABC-type nitrate/sulfonate/bicarbonate transport systems, periplasmic components	Inorganic ion transport and metabolism		-0.871725	NaN	NaN	NaN		-0.393855	0.229075	0.354606	0.0915712		-1.07039	0.862496	-1.07039	-0.426094
BPSS0929	hypothetical protein	SoxR, Predicted transcriptional regulators	Transcription		0.944104	0.818572	NaN	NaN		0.471428	-0.170118	0.345897	0.208394		0.798366	-1.58496	NaN	NaN
BPSS0935	hypothetical protein	OmpR, Response regulators consisting of a CheY-like receiver domain and a winged-helix DNA-binding domain	Signal transduction mechanisms		1.07039	1.32193	1.63227	1.32193		1.1375	1.20163	1.43296	1.26303		NaN	NaN	0.778618	NaN
BPSS0939	carboxymuconolactone decarboxylase	Uncharacterized homolog of gamma-carboxymuconolactone decarboxylase subunit	Unknown		0.49413	0.619661	-0.1288	0.356627		0.778373	0.903903	0.262357	0.640869		-0.152003	1.43296	1.32193	0.867628
BPSS0948	LysR family regulatory protein	LysR, Transcriptional regulator	Transcription		0.751438	NaN	0.266011	NaN		NaN	-0.0316225	0.093909	NaN		-1.07039	-1.26303	-1.07039	-1.1375
BPSS0952	dipeptide transport system permease protein	DppC, ABC-type dipeptide/oligopeptide/nickel transport systems, permease components	Amino acid transport and metabolism		-0.590833	-0.0748183	0.0507125	-0.212322		-0.0756367	-0.698568	0.0498942	-0.213141		1.20163	1.26303	1.37851	1.26303
BPSS0956	hypothetical protein	RpiR, Transcriptional regulators	Transcription		1.07039	1.53605	1.67807	1.43296		0.122431	NaN	0.970428	NaN		0.266237	0.140707	-0.482224	0.00320355
BPSS0959	hypothetical protein		Unknown		0.557907	-0.190554	0.432377	0.294873		0.46802	0.342489	-0.280441	0.204986		1.72247	NaN	1.37851	NaN
BPSS0964	periplasmic solute-binding protein	DdpA, ABC-type dipeptide transport system, periplasmic component	Amino acid transport and metabolism		-0.00779112	0.615139	0.74067	0.477636		-0.930778	-0.445351	NaN	NaN		1.20163	1.43296	1.20163	1.26303
BPSS0972	hypothetical protein		Unknown		1.26303	2.67807	1.76553	1.88753		-0.275651	0.240364	0.365895	0.10286		-1.07039	-1.58496	-1.07039	-1.26303
BPSS0975	hypothetical protein		Unknown		0.77699	0.0285281	0.651459	0.513956		NaN	-1.40599	-1.926	NaN		1.07039	1.1375	1.67807	1.32193
BPSS0976	gluconate dehydrogenase subunit	BetA, Choline dehydrogenase and related flavoproteins	Amino acid transport and metabolism		0.143679	0.892141	0.76661	0.629107		-0.00228774	0.746173	0.620642	0.483138		0.432959	1.80735	1.26303	1.16778
BPSS0977	cytochrome c subunit II	CccA, Cytochrome c, mono- and diheme variants	Energy production and conversion		0.218769	0.96723	0.841699	0.704196		-0.631171	0.117289	-0.00824161	-0.145745		1.37851	1.1375	2.65535	1.72247
BPSS0980	hypothetical protein		Unknown		0.984401	0.342855	0.85887	0.721367		1.07039	0.632268	1.20163	0.968097		0.405401	0.279869	NaN	NaN
BPSS0983	histidine transport ATP-binding protein	HisP, ABC-type histidine transport system, ATPase component	Amino acid transport and metabolism		0.285098	0.410629	NaN	NaN		-0.489187	-0.00376003	NaN	NaN		-1.53605	-1.58496	-2.07039	-1.72247
BPSS0984	UDP-N-acetylglucosamine 1-carboxyvinyltransferase	MurA, UDP-N-acetylglucosamine enolpyruvyl transferase	Cell envelope biogenesis, outer membrane		0.871288	0.229742	0.745757	0.608254		NaN	0.983343	0.857812	NaN		-0.263034	-0.356144	-1.96347	-0.860884
BPSS0987	hypothetical protein		Unknown		-0.166825	-0.292355	-0.915286	-0.429859		0.194324	0.0687932	-0.554138	-0.0687107		-1.26303	-0.214125	NaN	NaN
BPSS0991	pseudo		Unknown		-1.07039	-1.07039	-1.07039	-1.07039		-0.569234	-0.0532185	0.0723124	-0.190722		-0.732038	-0.109108	0.0164222	-0.246611
BPSS0994	hypothetical protein	UbiE, Methylase involved in ubiquinone/menaquinone biosynthesis	Coenzyme metabolism		-0.0548261	-0.696372	-0.180357	-0.31786		0.275038	-0.366509	0.149507	0.0120031		-1.37851	-1.48543	-1.76553	-1.53605
BPSS1002	hydroxymethylglutaryl-coenzyme A synthase	PksG, 3-hydroxy-3-methylglutaryl CoA synthase	Lipid metabolism		0.162672	0.911133	0.785602	0.648098		0.567079	0.441549	-0.0744666	0.304045		-0.206451	1.72247	0.526069	0.680695
BPSS1008	polyketide synthase	Polyketide synthase modules and related proteins	Secondary metabolites biosynthesis, transport, and catabolism		1.48543	1.72247	2.1375	1.76553		0.773003	0.647472	0.131457	0.509969		-0.500145	-0.0147184	NaN	NaN
BPSS1016	ionic antiporter	ChaA, Ca2+/H+ antiporter	Inorganic ion transport and metabolism		-0.856694	-1.07039	-1.48543	-1.1375		-0.0216127	-0.147144	-0.663159	-0.284647		0.853005	NaN	0.978535	NaN
BPSS1018	hypothetical protein		Unknown		-0.640799	0.000747256	-0.124784	-0.262287		0.0565361	NaN	NaN	NaN		-1.07039	0.862496	-1.20163	-0.469842
BPSS1027	RNA polymerase sigma factor	RpoE, DNA-directed RNA polymerase specialized sigma subunit, sigma24 homolog	Transcription		-0.085083	-0.726629	-0.210614	-0.348117		1.20163	1.37851	1.67807	1.43296		-0.258371	0.36456	0.490091	0.227057
BPSS1028	iron uptake regulator protein	FecR, Fe2+-dicitrate sensor, membrane component	Inorganic ion transport and metabolism		0.263034	-1.43296	-1.32193	-0.830618		1.1375	1.26303	1.43296	1.26303		NaN	0.361038	-0.387423	NaN
BPSS1042	cobalt-zinc-cadmium resistance protein	AcrA, Membrane-fusion protein	Cell envelope biogenesis, outer membrane		-0.345116	0.170899	0.29643	0.0333956		0.627921	-0.120539	0.502391	0.364887		0.929611	0.358454	-1.48543	-0.0657874
BPSS1046	hypothetical protein	EbsC, Uncharacterized conserved protein	Unknown		0.0540703	0.179601	-0.461945	-0.0834332		NaN	0.280802	0.406333	NaN		-1.1375	-1.53605	-1.26303	-1.32193
BPSS1047A	hypothetical protein		Unknown		0.306948	0.181417	-0.334598	0.0439134		NaN	-1.26303	0.0740006	NaN		NaN	0.296233	NaN	NaN
BPSS1048C	hypothetical protein		Unknown		-0.372139	0.376323	0.250792	0.113288		-1.37851	-0.137504	-1.72247	-1.07949		0.367965	0.242434	-0.380496	0.104931
BPSS1048D	hypothetical protein		Unknown		NaN	1.26303	1	NaN		-1.07039	0.152003	-1.07039	-0.662925		NaN	0.920931	NaN	NaN
BPSS1051	hypothetical protein		Unknown		0.575443	NaN	-0.0474867	NaN		NaN	-1.63227	0.678072	NaN		-0.199667	0.548794	0.423263	0.28576
BPSS1056	copG family protein		Unknown		1.26303	1.43296	1.07039	1.26303		0.412511	-0.335951	0.286979	0.149477		0.875867	0.750336	0.127405	0.612832
BPSS1063	bacteriophage terminase, ATPase subunit		Unknown		0.611424	-0.0115071	0.736955	0.473921		-0.115053	0.633408	0.507878	0.370374		1.43296	NaN	NaN	NaN
BPSS1075	bacteriophage tail completion protein S		Unknown		0.633424	NaN	NaN	NaN		1	0.536053	1.1375	0.891185		0.503837	-0.137709	0.378306	0.240802
BPSS1089	bacteriophage late control gene D protein	Phage protein D	General function prediction only		0.236784	-0.404762	0.111253	-0.0262507		-0.0342671	0.0279339	NaN	NaN		-0.206451	1.58496	2.43296	1.27049
BPSS1091	hypothetical protein	Hns, DNA-binding protein H-NS	General function prediction only		1.32193	1.32193	2.48543	1.72247		1.07039	0.632268	1.26303	0.988564		0.122715	0.745645	0.871176	0.608141
BPSS1101	hypothetical protein		Unknown		1.37851	1.26303	1.07039	1.26303		0.513339	0.387808	-0.128207	0.250305		0.292226	0.417757	-0.330704	0.154723
BPSS1102	hypothetical protein	UbiG, 2-polyprenyl-3-methyl-5-hydroxy-6-metoxy-1,4-benzoquinol methylase	Coenzyme metabolism		NaN	0.0109459	0.759407	NaN		-0.428316	0.320145	0.194614	0.0571106		-1.07039	-1.43296	NaN	NaN
BPSS1103	periplasmic thiamine binding protein	UgpB, ABC-type sugar transport system, periplasmic component	Carbohydrate transport and metabolism		-0.852228	-0.336213	-0.210682	-0.473716		-0.480103	0.161443	0.0359119	-0.101592		-1.26303	-1.926	-1.53605	-1.58496
BPSS1106	thymidylate synthase protein	ThyA, Thymidylate synthase	Nucleotide transport and metabolism		-0.316778	0.324768	0.199237	0.0617336		1.1375	1.26303	NaN	NaN		0.503082	-0.245379	0.377551	0.240048
BPSS1107	hypothetical protein		Unknown		-0.350291	0.39817	0.27264	0.135136		1	1.48543	1	1.20163		0.682122	0.166106	0.807652	0.544618
BPSS1108	NUDIX/MutT family protein	ADP-ribose pyrophosphatase	Nucleotide transport and metabolism		0.578021	-0.0449089	NaN	NaN		1.53605	2.07039	2.70044	2.10434		-0.321291	0.301639	0.42717	0.164135
BPSS1110	gamma-butyrobetaine,2-oxoglutarate dioxygenase	TauD, Probable taurine catabolism dioxygenase	Secondary metabolites biosynthesis, transport, and catabolism		-0.320833	0.195182	0.320713	0.0576786		0.349832	-0.273099	0.475362	0.212328		-1.07039	-1.96347	-1.1375	-1.37851
BPSS1115	hypothetical protein		Unknown		NaN	-0.797783	NaN	NaN		-0.291097	0.457365	0.331835	0.19433		1.1375	NaN	NaN	NaN
BPSS1116	hypothetical protein	N-acyl-D-aspartate/D-glutamate deacylase	Secondary metabolites biosynthesis, transport, and catabolism		NaN	-1.105	-0.257003	NaN		0.259855	0.134324	-0.381691	-0.0031796		-0.292782	-1.63227	-0.111031	-0.678694
BPSS1117	hypothetical protein	Predicted transcriptional regulator	Transcription		0.391795	0.517327	-0.231135	0.254292		-1.07039	-1.20163	-1.1375	-1.1375		0.893456	0.767925	0.25191	0.630421
BPSS1121	GTP cyclohydrolase II	RibA, GTP cyclohydrolase II	Coenzyme metabolism		2.70044	2.32193	2.1375	2.37851		-0.376482	0.265064	0.139533	0.00202972		-0.182812	-0.308343	-0.824358	-0.445846
BPSS1123	hypothetical protein	Cfa, Cyclopropane fatty acid synthase and related methyltransferases	Cell envelope biogenesis, outer membrane		0.900855	0.259309	0.775324	0.637821		NaN	0.831376	0.956907	NaN		-1.07039	-1.67807	-1.07039	-1.26303
BPSS1125	riboflavin biosynthesis protein	RibD, Pyrimidine deaminase	Coenzyme metabolism		0.119325	-0.522221	-0.0062061	-0.14371		0.946903	NaN	NaN	NaN		1.32193	1.67807	1.63227	1.53605
BPSS1126	O-methyltransferase		Unknown		0.0107522	-0.630794	-0.114779	-0.252282		0.34326	-0.298286	0.217729	0.0802252		1.48543	1.67807	1.20163	1.48543
BPSS1130	hypothetical protein		Unknown		-0.626914	-0.00398355	0.121547	-0.141486		0.523579	0.398048	-0.117967	0.260545		NaN	NaN	-1.20163	NaN
BPSS1134	PadR-like family regulatory protein	Predicted transcriptional regulators	Transcription		0.896201	0.254655	0.77067	0.633167		-1.72247	-3.12102	-2.40599	-2.40599		0.782155	0.656625	0.0336943	0.519121
BPSS1136	hypothetical protein	TauD, Probable taurine catabolism dioxygenase	Secondary metabolites biosynthesis, transport, and catabolism		1.07039	1.07039	0.552541	0.897773		1	0.584963	1.1375	0.907489		NaN	NaN	0.369337	NaN
BPSS1139	hypothetical protein		Unknown		-1.848	-1.58496	-1.37851	-1.58496		-0.641471	-0.125456	7.53321e-05	-0.262959		1.20163	1.20163	0.604071	1.00245
BPSS1140	universal stress family protein	UspA, Universal stress protein UspA and related nucleotide-binding proteins	Signal transduction mechanisms		0.895662	0.770132	0.254116	0.632628		0.73253	0.0909842	0.606999	0.469496		-0.152003	0.111031	2.37851	0.77918
BPSS1142	hydrogenase/oxidoreductase subunit	Ni,Fe-hydrogenase III small subunit	Energy production and conversion		0.759452	0.136521	0.884982	0.621948		1.37851	1.80735	2.29278	1.848		0.746673	0.872204	0.230658	0.60917
BPSS1145	hypothetical protein	HyfE, Hydrogenase 4 membrane component (E)	Energy production and conversion		2.20163	1	1.80735	1.67807		NaN	0.602816	NaN	NaN		0.480297	-0.161249	0.354766	0.217263
BPSS1148	hypothetical protein	Predicted membrane protein	Unknown		0.11254	0.861002	0.735471	0.597967		0.18472	0.826266	0.700735	0.563231		-1.96347	-1.848	-2.926	-2.23266
BPSS1149	hypothetical protein		Unknown		-0.102235	0.520696	0.646227	0.383193		1.26303	1.53605	1.926	1.58496		-0.253558	0.262457	0.387988	0.124953
BPSS1151	spermidine synthase protein	SpeE, Spermidine synthase	Amino acid transport and metabolism		0.810637	0.685106	0.169091	0.547603		NaN	NaN	2.1375	NaN		-1.07039	-1.26303	-1.1375	-1.1375
BPSS1153	hypothetical protein		Unknown		0.273038	0.398569	-0.242977	0.135535		1.26303	1.48543	1.88753	1.53605		-0.224055	0.398875	0.524406	0.261371
BPSS1155	rotamase/peptidyl-prolyl cis-trans isomerase family protein	SurA, Parvulin-like peptidyl-prolyl isomerase	Posttranslational modification, protein turnover, chaperones		1.1375	1.67807	1.53605	1.43296		NaN	0.753957	NaN	NaN		0.643892	-0.104569	NaN	NaN
BPSS1158	respiratory nitrate reductase subunit	NarY, Nitrate reductase beta subunit	Energy production and conversion		-0.186052	-0.311583	-0.827598	-0.449087		0.0249253	0.773386	0.647855	0.510351		1.58496	1.37851	1.37851	1.43296
BPSS1162	response regulator receiver domain-containing protein	CitB, Response regulator containing a CheY-like receiver domain and an HTH DNA-binding domain	Signal transduction mechanisms		0.0605621	-0.0649684	-0.687899	-0.202472		1.67807	2.37851	NaN	NaN		-1.1375	0.929611	0.514573	0.102227
BPSS1163	fumarate/nitrate reduction family regulatory protein	Crp, cAMP-binding proteins - catabolite gene activator and regulatory subunit of cAMP-dependent protein kinases	Signal transduction mechanisms		-0.0916078	-0.840069	-0.217139	-0.354642		0.632268	0.536053	2.70044	1.28959		0.33533	-0.306216	0.209799	0.0722958
BPSS1176	N-acyl-homoserine lactone dependent regulatory protein	CsgD, DNA-binding HTH domain-containing proteins	Transcription		NaN	NaN	0.334566	NaN		1.07039	NaN	1.26303	NaN		-0.17057	0.345446	0.470976	0.207942
BPSS1178	transmembrane antiporter Na+ or K+/H+ exchanger	KefB, Kef-type K+ transport systems, membrane components	Inorganic ion transport and metabolism		2	1.1375	1.58496	1.58496		0.0375995	-0.0879314	-0.603947	-0.225435		NaN	0.365703	NaN	NaN
BPSS1182	acyl carrier protein		Unknown		0.666646	-0.0818154	0.541114	0.403611		0.854774	0.980305	NaN	NaN		1.48543	1.72247	NaN	NaN
BPSS1185	pseudo		Unknown		NaN	-0.129673	-0.6151	NaN		-1.37851	-0.0703893	-1.76553	-1.07148		-0.375302	0.247629	0.373159	0.110125
BPSS1195	non-ribosomal peptide synthase	EntF, Non-ribosomal peptide synthetase modules and related proteins	Secondary metabolites biosynthesis, transport, and catabolism		0.0578032	-0.583743	-0.0677277	-0.205231		-0.0509558	NaN	0.0745753	NaN		1.58496	1.88753	1.67807	1.72247
BPSS1199	hypothetical protein		Unknown		-0.420338	0.202592	0.328123	0.0650883		0.62177	0.496238	-0.126691	0.358735		2.07039	1.67807	0.526069	1.48543
BPSS1203	aspartate carbamoyltransferase	PyrB, Aspartate carbamoyltransferase, catalytic chain	Nucleotide transport and metabolism		NaN	0.0861424	NaN	NaN		1.07039	1.1375	1.26303	1.1375		1.20163	1.76553	0.526069	1.26303
BPSS1204	iron transport receptor protein	Fiu, Outer membrane receptor for monomeric catechols	Inorganic ion transport and metabolism		NaN	NaN	-0.918202	NaN		1.32193	1.63227	2.03562	1.63227		NaN	0.380433	NaN	NaN
BPSS1205	hypothetical protein	FOG: TPR repeat, SEL1 subfamily	General function prediction only		0.212677	0.698103	NaN	NaN		1.53605	2.10434	0.765535	1.46864		0.547996	-0.0749342	0.673527	0.410493
BPSS1219	penicillin-binding protein	FtsI, Cell division protein FtsI/penicillin-binding protein 2	Cell envelope biogenesis, outer membrane		0.195299	0.0697686	-0.446247	-0.0677349		0.602669	-0.0202611	0.728199	0.465165		0.432959	1.20163	1.76553	1.13338
BPSS1223	hypothetical protein	Predicted metal-dependent hydrolase	General function prediction only		-1.48543	-1.58496	-1.1375	-1.37851		0.168866	0.684881	0.810412	0.547377		0.052626	NaN	0.801087	NaN
BPSS1230	transport protein		Unknown		-1.76553	-1.07039	NaN	NaN		0.25148	0.874411	0.999942	0.736907		-1.07039	0.192645	-1.07039	-0.649378
BPSS1231	hypothetical protein		Unknown		-0.215029	0.407902	0.533433	0.270399		-0.0758119	0.547118	0.67265	0.409615		0.378512	1.43296	1.96347	1.43296
BPSS1237	AraC family transcription regulator	AraC, AraC-type DNA-binding domain-containing proteins	Transcription		-0.872031	-1.20163	-1.1375	-1.07039		0.0763837	-0.565162	-0.0491472	-0.186651		0.408876	0.534407	-0.214054	0.271373
BPSS1239	peptidase	DacC, D-alanyl-D-alanine carboxypeptidase	Cell envelope biogenesis, outer membrane		-0.125753	0.515793	0.390262	0.252758		-1.1375	-1.43296	-1.26303	-1.26303		-0.557874	-0.041859	0.0836719	-0.179362
BPSS1240	penicillin-binding protein	FtsI, Cell division protein FtsI/penicillin-binding protein 2	Cell envelope biogenesis, outer membrane		-0.445243	0.196303	0.0707721	-0.0667314		0.126485	0.000954748	-0.621976	-0.13655		0.432959	-0.120294	1.43296	0.581875
BPSS1242	nitrite reductase	Ferredoxin subunits of nitrite reductase and ring-hydroxylating dioxygenases	Inorganic ion transport and metabolism		2.07039	NaN	1.76553	NaN		0.0109173	-0.612013	0.136449	-0.126586		NaN	-1.15284	-0.79027	NaN
BPSS1247	nitrate transporter component	TauA, ABC-type nitrate/sulfonate/bicarbonate transport systems, periplasmic components	Inorganic ion transport and metabolism		NaN	-0.342528	NaN	NaN		0.349994	-0.272937	0.475524	0.21249		0.367732	NaN	-1.63227	NaN
BPSS1251	allantoate amidohydrolase	ArgE, Acetylornithine deacetylase/Succinyl-diaminopimelate desuccinylase and related deacylases	Amino acid transport and metabolism		2.56071	1.07039	1.43296	1.67807		0.725576	NaN	0.102646	NaN		0.86535	NaN	0.379923	NaN
BPSS1258	oxidoreductase/dehydrogenase	Putative NADP-dependent oxidoreductases	General function prediction only		1.37851	1.72247	1.20163	1.43296		0.660622	0.535091	0.0190757	0.397587		0.261855	-0.254161	0.387385	0.124351
BPSS1263	hypothetical protein		Unknown		0.546141	-0.20232	0.420611	0.283107		-0.847997	-1.43296	-1.26303	-1.20163		0.0625169	0.188048	-0.560414	-0.0749863
BPSS1265	hypothetical protein		Unknown		1.1375	1.48543	1.43296	1.37851		-1.1375	-1.53605	-1.26303	-1.32193		-1.20163	-0.0285692	NaN	NaN
BPSS1267	mbtH-like protein		Unknown		-0.183372	0.565089	0.439558	0.302055		0.87013	0.99566	0.2472	0.732626		NaN	1.26303	0.111031	NaN
BPSS1269	peptide synthase/polyketide synthase	Polyketide synthase modules and related proteins	Secondary metabolites biosynthesis, transport, and catabolism		2.03562	1.67807	1.1375	1.63227		-0.45829	0.164641	0.290172	0.0271371		0.644464	0.128448	0.769994	0.50696
BPSS1271	phosphopantetheine binding protein		Unknown		-0.39482	0.353642	0.228111	0.0906069		0.730514	NaN	0.107583	NaN		1.43296	1.20163	1.926	1.53605
BPSS1275	RNA polymerase sigma factor	RpoE, DNA-directed RNA polymerase specialized sigma subunit, sigma24 homolog	Transcription		0.319462	0.193932	-0.322084	0.056428		0.124903	NaN	0.9729	NaN		0.736966	-1.76553	-1.07039	-0.699653
BPSS1279	threonine dehydratase	IlvA, Threonine dehydratase	Amino acid transport and metabolism		0.417313	-0.331148	0.291783	0.154279		1.26303	1.48543	1.848	1.53605		NaN	-1.14651	NaN	NaN
BPSS1283	hypothetical protein	EmrA, Multidrug resistance efflux pump	Defense mechanisms and virulence		4.2555	1.1375	1.88753	2.43296		-0.377469	0.264077	0.138546	0.0010422		0.741906	0.22589	0.867436	0.604402
BPSS1284	hypothetical protein	HtrB, Lauroyl/myristoyl acyltransferase	Cell envelope biogenesis, outer membrane		NaN	0.143708	0.991705	NaN		NaN	-1.08303	-0.235033	NaN		-1.32193	-1.67807	-1.58496	-1.53605
BPSS1290	hypothetical protein		Unknown		0.703449	0.577918	0.0619032	0.440415		0.127523	NaN	NaN	NaN		NaN	-1.32193	0.862496	NaN
BPSS1297	regulatory protein	PleD, Response regulator containing a CheY-like receiver domain and a GGDEF domain	Signal transduction mechanisms		0.0844965	-0.55705	-0.0410344	-0.178538		0.2548	-0.386746	0.129269	-0.00823476		1.63227	1.63227	1.32193	1.53605
BPSS1299	LysR family transcriptional regulator	LysR, Transcriptional regulator	Transcription		2.1375	2.07039	1.07039	1.76553		-0.359261	0.389199	0.263669	0.126165		0.333835	-0.289097	0.459366	0.19633
BPSS1304	ABC transport system permease protein	DppC, ABC-type dipeptide/oligopeptide/nickel transport systems, permease components	Amino acid transport and metabolism		0.644668	-0.103794	NaN	NaN		NaN	0.802703	NaN	NaN		-1.58496	-1.43296	-2.16993	-1.72247
BPSS1308	asparaginase		Amino acid transport and metabolism		NaN	2.03562	1.07039	NaN		0.978762	0.853232	NaN	NaN		-0.531406	-0.0153904	0.11014	-0.152894
BPSS1314	hypothetical protein		Unknown		-0.0507124	-0.692258	-0.176243	-0.313747		0.0363844	0.161915	-0.479631	-0.101119		-1.1375	0.473931	-1.32193	-0.661833
BPSS1321	hypothetical protein	Cfa, Cyclopropane fatty acid synthase and related methyltransferases	Cell envelope biogenesis, outer membrane		-1.48543	-1.26303	-1.926	-1.53605		0.820677	0.695147	0.0722156	0.557643		0.772551	0.898082	0.149621	0.635048
BPSS1326	hypothetical protein		Unknown		0.993776	0.868245	0.245314	0.730742		1.32193	0.88924	1	1.07039		0.728462	NaN	0.105532	NaN
BPSS1329	major facilitator transporter	UhpC, Sugar phosphate permease	Carbohydrate transport and metabolism		1.26303	2.29278	1.48543	1.67807		-1.43296	-1.45943	-1.848	-1.58013		0.188724	-0.327291	0.314255	0.051221
BPSS1332	cytochrome-c methylamine utilization protein	MauG, Cytochrome c peroxidase	Inorganic ion transport and metabolism		NaN	-0.103315	0.645146	NaN		0.849049	0.97458	NaN	NaN		0.378512	1.32193	2.51096	1.53605
BPSS1353	transcriptional regulator BetI	AcrR, Transcriptional regulator	Transcription		-0.149868	-0.0243372	-0.665883	-0.287372		1.1375	1.20163	1.43296	1.26303		0.263441	0.388971	-0.252575	0.125937
BPSS1354	betaine aldehyde dehydrogenase	PutA, NAD-dependent aldehyde dehydrogenases	Energy production and conversion		0.655402	0.0324719	0.780933	0.517899		1.48543	2	2.58496	2.03562		-0.168175	0.580286	NaN	NaN
BPSS1356	hypothetical protein	invovled in regulation of arginine deiminase system, glycerol metabolism, T3SS-2, cytochrome bd oxidase and arsenic resistance	Unknown		0.430597	0.556127	NaN	NaN		2.45943	0.807355	1.53605	1.60095		-0.192347	0.323668	0.449199	0.186165	Yam H et al.: The multiple roles of hypothetical gene BPSS1356 in Burkholderia pseudomallei. PLoS One. 2014, 9(6):e99218.
BPSS1358	sensor kinase protein	Signal transduction histidine kinase	Signal transduction mechanisms		-1.1375	-1	-2.1375	-1.43296		-0.232178	0.283837	0.409368	0.146333		0.472151	NaN	-0.150779	NaN
BPSS1362	2-hydroxyacid dehydrogenase	LdhA, Lactate dehydrogenase and related dehydrogenases	Energy production and conversion		-2.03562	-1.43296	NaN	-1.43296		0.149042	0.897503	0.771972	0.634469		1.88753	1.48543	-0.888969	0.827994
BPSS1363	hypothetical protein		Unknown		1.43296	-0.447459	1.32193	0.769143		-1.43296	-0.263034	0	-0.565331		-0.523576	0.11797	-0.00756106	-0.145065
BPSS1364	cold shock-like protein	CspC, Cold shock proteins	Transcription		NaN	0.778129	0.292702	NaN		0.0233278	0.148859	-0.599602	-0.114175		0.678072	-2.16993	0.514573	-0.32576
BPSS1365	dihydroneopterin aldolase protein	FolB, Dihydroneopterin aldolase	Coenzyme metabolism		1.48543	1.88753	1.32193	1.58496		0.327118	-0.314428	0.201587	0.0640835		1.72247	-0.888969	0.400538	0.411345
BPSS1366	sarcosine oxidase gamma subunit	Sarcosine oxidase gamma subunit	Amino acid transport and metabolism		1.63227	1.1375	1.07039	1.26303		0.0303912	0.653322	0.778853	0.515818		1.26303	1.20163	1.37851	1.26303
BPSS1368	sarcosine oxidase delta subunit	SoxD, Sarcosine oxidase delta subunit	Amino acid transport and metabolism		-0.411765	0.211165	0.336697	0.0736626		0.238647	0.987108	0.861577	0.724074		1.1375	1.63227	1.63227	1.48543
BPSS1370	L-serine dehydratase	SdaA, L-serine deaminase	Amino acid transport and metabolism		1.26303	-0.584963	-0.447459	0.076871		0.338367	0.212836	-0.410095	0.0753327		-0.209093	0.539368	0.413838	0.276333
BPSS1371	AraC family transcription regulator	Transcriptional regulator containing an amidase domain and an AraC-type DNA-binding HTH domain	Transcription		0.18482	0.310351	-0.331196	0.0473161		-0.260769	-0.135238	-0.776784	-0.398272		-1.96347	-0.678072	-2.88753	-1.848
BPSS1383	hypothetical protein		Unknown		-0.615277	NaN	NaN	NaN		-0.382429	NaN	NaN	NaN		NaN	-1.53605	-0.169925	NaN
BPSS1383A	rotamase	SurA, Parvulin-like peptidyl-prolyl isomerase	Posttranslational modification, protein turnover, chaperones		-0.92521	NaN	-0.439783	NaN		NaN	0.255205	0.740632	NaN		-1.20163	0.251539	-1.37851	-0.776202
BPSS1387	hypothetical protein	RimL, Acetyltransferases, including N-acetylases of ribosomal proteins	Translation, ribosomal structure and biogenesis		0.616226	NaN	0.130799	NaN		0.964778	0.839247	0.323232	0.701743		-0.152003	1.20163	1.67807	0.909234
BPSS1388	hypothetical protein		Unknown		2.07039	1.37851	1.26303	1.58496		-0.301637	NaN	NaN	NaN		0.0689713	0.584986	0.710517	0.447483
BPSS1389	hypothetical protein		Unknown		0.712847	NaN	0.0899157	NaN		-0.137347	0.378668	0.504199	0.241165		-1.20163	-1.37851	-1.37851	-1.32193
BPSS1390	type III secretion system protein	PulD, Type II secretory pathway, component PulD	Cell motility and secretion		0.286581	NaN	0.772008	NaN		NaN	0.255615	NaN	NaN		1.72247	1.63227	1.43296	1.58496
BPSS1391	AraC family transcription regulator	AraC, AraC-type DNA-binding domain-containing proteins	Transcription		0.704312	0.829843	0.188297	0.566808		-0.294594	0.221421	0.346952	0.0839179		1.20163	0.543416	1.1375	0.9
BPSS1393	hypothetical protein		Unknown		-0.118994	0.629468	0.503937	0.366432		-0.223693	0.399237	0.524768	0.261733		NaN	2.37851	1.53605	NaN
BPSS1395	type III secretion system protein HrpB	FliH, Flagellar biosynthesis/type III secretory pathway protein	Cell motility and secretion		0.363458	NaN	-0.385002	NaN		-0.78567	NaN	NaN	NaN		1.07039	1.37851	1.1375	1.20163
BPSS1401	type III secretion-associated protein	EscV, Type III secretory pathway, component EscV	Intracellular trafficking and secretion		NaN	1.48543	2.848	NaN		0.642156	0.767687	0.126141	0.504652		0.211536	-0.304479	0.337067	0.0740326
BPSS1406	hypothetical protein		Unknown		-0.164528	NaN	-0.649955	NaN		0.307507	0.433037	-0.315424	0.170003		-1.26303	-1.67807	-1.48543	-1.48543
BPSS1415	dehydrogenase/oxidoreductase protein	MmsB, 3-hydroxyisobutyrate dehydrogenase and related beta-hydroxyacid dehydrogenases	Lipid metabolism		0.238643	0.364174	-0.277372	0.101139		-1.26303	-1.58496	-1.96347	-1.63227		NaN	NaN	-0.242994	NaN
BPSS1417	putative aldolase	AraD, Ribulose-5-phosphate 4-epimerase and related epimerases and aldolases	Carbohydrate transport and metabolism		0.706046	0.0831153	0.831577	0.568543		NaN	0.803736	NaN	NaN		0.514573	0.217591	-2.7866	-0.684811
BPSS1421	hypothetical protein	Aspartyl/asparaginyl beta-hydroxylase and related dioxygenases	Posttranslational modification, protein turnover, chaperones		NaN	-0.383329	1.72247	NaN		0.210675	0.0851443	-0.430871	-0.0523592		0.824305	NaN	0.949836	NaN
BPSS1429	hypothetical protein		Unknown		NaN	NaN	0.553351	NaN		1.07039	0.632268	0.807355	0.836671		-0.00313158	0.619798	0.745329	0.482295
BPSS1430	transcription regulator ArsR	ArsR, Predicted transcriptional regulators	Transcription		-0.111828	0.404187	0.529718	0.266684		-0.370552	0.252378	0.37791	0.114875		-0.169925	-1.1375	-1.1375	-0.814977
BPSS1431	hypothetical protein		Unknown		-0.111556	0.636905	NaN	NaN		1.26303	1	1.1375	1.1375		-0.332261	-0.457792	-0.29067	-0.394758
BPSS1432	arsenate reductase	Wzb, Protein-tyrosine-phosphatase	Signal transduction mechanisms		0.100838	0.723768	NaN	NaN		1.07039	1.07039	1.20163	1.1375		0.623563	0.000633204	0.749094	0.486059
BPSS1433	sodium bile acid symporter family protein	Arsenite efflux pump ACR3 and related permeases	Inorganic ion transport and metabolism		0.877941	0.12948	0.75241	0.614907		0.988948	0.240487	0.863417	0.725913		0.378512	1.43296	1.63227	1.14791
BPSS1434	haemagluttinin family protein		Unknown		-0.284025	0.338905	0.464436	0.201402		-1.48543	-2.48543	-1.96347	-1.96347		0.686624	0.812156	0.0636948	0.549121	Campos CG, Byrd MS, Cotter PA: Functional characterization of Burkholderia pseudomallei trimeric autotransporters. Infect Immun 2013, 81:2788-2799.
BPSS1439	membrane-anchored cell surface protein	BpaF/BbfA, trimeric Autotransporter, cell invasion, biofilm formation	Unknown		0.180263	0.821809	0.696278	0.558774		-1.76553	-3.29278	-2.56071	-2.53605		0.530689	0.65622	-0.0922413	0.393186	Campos CG, Byrd MS, Cotter PA: Functional characterization of Burkholderia pseudomallei trimeric autotransporters. Infect Immun 2013, 81:2788-2799. Lazar Adler NR, Dean RE, Saint RJ, et al. Identification of a predicted trimeric autotransporter adhesin required for biofilm formation of Burkholderia pseudomallei. PLoS One. 2013;8: e79461
BPSS1442	hypothetical protein		Unknown		-0.29529	-0.420821	-0.936836	-0.558324		1.20163	1.07039	1.32193	1.20163		0.184611	0.826157	0.700626	0.563123
BPSS1444	hypothetical protein		Unknown		4.6893	1.848	0.793549	2.44362		-0.245282	NaN	NaN	NaN		NaN	1.1375	0.111031	NaN
BPSS1445	biotin carboxylase	Acetyl/propionyl-CoA carboxylase, alpha subunit	Lipid metabolism		2.20163	1.43296	1.48543	1.72247		0.0868055	-0.0387255	NaN	NaN		-0.979163	-0.337617	-0.463148	-0.600652
BPSS1448	acyl-coA dehydrogenase	CaiA, Acyl-CoA dehydrogenases	Lipid metabolism		0.569601	NaN	-0.17886	NaN		0.858871	NaN	0.984401	NaN		1.20163	0.526069	2.20163	1.43296
BPSS1450	pseudo		Unknown		NaN	1.20163	-0.152003	NaN		NaN	NaN	0.284528	NaN		NaN	NaN	-1.48543	NaN
BPSS1454	hypothetical protein		Unknown		1.1375	2.37851	0	1.17201		NaN	-1.10966	-0.747092	NaN		-0.924152	NaN	NaN	NaN
BPSS1456	hypothetical protein		Unknown		-0.34741	0.168605	0.294136	0.0311018		-1.07039	-1.26303	-1.1375	-1.1375		-0.624429	0.0171169	-0.108414	-0.245918
BPSS1457	hypothetical protein		Unknown		0.999464	0.873933	0.251003	0.73643		-1.20163	-1.67807	-1.37851	-1.43296		0.575741	-0.172719	NaN	NaN
BPSS1458	major facilitator transporter	AraJ, Arabinose efflux permease	Carbohydrate transport and metabolism		1.848	1.37851	1.43296	1.53605		-0.14331	-0.891771	-0.26884	-0.406344		0.452374	0.577905	-0.0636412	0.31487
BPSS1464	transmembrane NADPH flavoprotein	CysJ, Sulfite reductase, alpha subunit (flavoprotein)	Inorganic ion transport and metabolism		-1.1375	-1.43296	-1.07039	-1.20163		-0.710914	-0.069368	-0.194899	-0.332402		0.212573	-0.428973	0.0870424	-0.0504612
BPSS1465	thiamine biosynthesis lipoprotein precursor	ApbE, Membrane-associated lipoprotein involved in thiamine biosynthesis	Coenzyme metabolism		0.441588	-0.181343	0.567118	0.304083		0.630188	NaN	0.144761	NaN		1.26303	1.20163	0.910733	1.12513
BPSS1467	aminotransferase protein	Transcriptional regulators containing a DNA-binding HTH domain and an aminotransferase domain (MocR family) and their eukaryotic orthologs	Transcription		1.53605	1.43296	1.32193	1.43296		-0.241064	-0.757079	-0.115533	-0.378567		-0.408393	0.107623	0.233153	-0.029881
BPSS1468	hypothetical protein		Unknown		-0.412556	0.103459	0.22899	-0.0340447		0.155884	-0.360131	0.281415	0.0183807		-1.07039	-0.847997	-1.1375	-1
BPSS1469	LysR family transcriptional regulator	LysR, Transcriptional regulator	Transcription		0.175303	0.0497722	-0.466243	-0.0877313		1.1375	1.26303	1.53605	1.32193		0.195622	-0.445924	0.0700913	-0.0674122
BPSS1470	FAD-binding oxidoreductase	DadA, Glycine/D-amino acid oxidases (deaminating)	Amino acid transport and metabolism		0.514573	-1.53605	-0.321928	-0.447803		0.132557	0.881018	0.755488	0.617984		0.235134	0.109603	-0.406412	-0.0279008
BPSS1471	TetR family transcriptional regulator	AcrR, Transcriptional regulator	Transcription		-0.373586	0.374876	0.249345	0.111842		-0.0563623	0.585184	0.459653	0.322149		1.37851	1.76553	1.63227	1.58496
BPSS1473	hypothetical protein	Cls, Phosphatidylserine/phosphatidylglycerophosphate/cardioli pin synthases and related enzymes	Lipid metabolism		0.263034	-1.53605	NaN	NaN		-0.183386	0.439544	0.565076	0.302041		NaN	-0.644236	NaN	NaN
BPSS1477	GntR family transcriptional regulator protein	GntR, Transcriptional regulators	Transcription		3.27798	1.07039	1.43296	1.926		0.192939	0.0674079	-0.448607	-0.0700957		0.858756	0.733225	0.110295	0.595721
BPSS1478	mandelate racemase/muconate lactonizing enzyme	L-alanine-DL-glutamate epimerase and related enzymes of enolase superfamily	Cell envelope biogenesis, outer membrane		1.848	1.926	2.1375	1.96347		0.828959	0.703429	0.080498	0.565925		-0.278822	0.344109	0.469639	0.206606
BPSS1480	hypothetical protein		Unknown		1.20163	2.29278	1.37851	1.63227		0.817813	NaN	0.943345	NaN		NaN	0.0174302	NaN	NaN
BPSS1483	TetR family transcriptional regulator		Unknown		NaN	0.268132	NaN	NaN		0.13714	0.262671	-0.485791	-0.000363513		-1.1375	-2.3505	-1.20163	-1.53605
BPSS1484	hypothetical protein		Unknown		1.76553	-0.447459	1.32193	0.880001		1.53605	2.07039	2.65535	2.07039		0.926006	NaN	NaN	NaN
BPSS1486	hypothetical protein		Unknown		-1.48543	-1.926	-1.53605	-1.63227		0.560809	-0.0621217	0.68634	0.423305		0.341665	0.467196	-0.17435	0.204161
BPSS1490	N-acetylmuramoyl-L-alanine amidase	AmpD, Negative regulator of beta-lactamase expression	Defense mechanisms and virulence		0.452752	-0.0632627	0.578283	0.315249		0.601531	-0.0213987	0.727062	0.464027		-1.1375	-2.03562	-1.20163	-1.43296
BPSS1495	two-component regulator sensor kinase	VirA, signal transduction histidine kinase	Signal transduction mechanisms		0.209911	-0.413019	0.335442	0.0724077		-0.266477	-0.782492	-0.140946	-0.403981		-1.76553	-1.32193	-2.56071	-1.88753	Shalom G, Shaw JG, Thomas MS: In vivo expression technology identifies a type VI secretion system locus in Burkholderia pseudomallei that is induced upon invasion of macrophages. Microbiol 2007, 153: 2689-99.
BPSS1496	hypothetical protein	TssB-5	Unknown		0.340669	0.215138	-0.300877	0.0776349		-1.63227	-0.378512	0.383329	-0.542484		0.324037	0.198506	-0.317509	0.0610026	Shalom G, Shaw JG, Thomas MS: In vivo expression technology identifies a type VI secretion system locus in Burkholderia pseudomallei that is induced upon invasion of macrophages. Microbiol 2007, 153: 2689-99.
BPSS1497	hypothetical protein	TssC-5	Unknown		-0.565797	0.0757487	-0.0497821	-0.187286		NaN	-2.37851	-1.12102	NaN		-0.0784759	0.544455	0.669986	0.406951	Shalom G, Shaw JG, Thomas MS: In vivo expression technology identifies a type VI secretion system locus in Burkholderia pseudomallei that is induced upon invasion of macrophages. Microbiol 2007, 153: 2689-99.
BPSS1498	hypothetical protein	Hcp1, Hemolysin-coregulated protein	Unknown		-0.846944	-0.0984829	-0.224014	-0.361518		-1.37851	-0.137504	-1.1375	-0.884506		0.260999	0.38653	-0.255017	0.123495	Shalom G, Shaw JG, Thomas MS: In vivo expression technology identifies a type VI secretion system locus in Burkholderia pseudomallei that is induced upon invasion of macrophages. Microbiol 2007, 153: 2689-99.
BPSS1511	hypothetical protein	TssM-5	Unknown		1.48543	2.07039	1.43296	1.67807		0.494345	-0.128586	0.619875	0.356841		0.700845	0.0592991	0.575314	0.437811	Shalom G, Shaw JG, Thomas MS: In vivo expression technology identifies a type VI secretion system locus in Burkholderia pseudomallei that is induced upon invasion of macrophages. Microbiol 2007, 153: 2689-99.
BPSS1512	hypothetical protein	TssM	Unknown		0.465955	NaN	-0.156975	NaN		0.424588	-0.0914269	0.550119	0.287085		1.37851	NaN	1.43296	NaN	Shalom G, Shaw JG, Thomas MS: In vivo expression technology identifies a type VI secretion system locus in Burkholderia pseudomallei that is induced upon invasion of macrophages. Microbiol 2007, 153: 2689-99.
BPSS1514	GTP cyclohydrolase I	FolE, GTP cyclohydrolase I	Coenzyme metabolism		1.63227	1.07039	2.45943	1.72247		-0.472005	0.150925	0.276456	0.0134208		0.578076	0.062061	0.703607	0.440573
BPSS1518	transposase		Unknown		-0.121323	0.520223	0.394692	0.257189		0.170226	0.295757	-0.345789	0.0327221		-1.32193	-1.63227	-1.58496	-1.48543
BPSS1522	two-component response regulator	CitB, Response regulator containing a CheY-like receiver domain and an HTH DNA-binding domain	Signal transduction mechanisms		0.775447	0.900978	0.152517	0.637943		-0.682921	0.0655406	-0.0599906	-0.197494		1.1375	1.26303	1.43296	1.26303
BPSS1532	two-component response regulator	CitB, Response regulator containing a CheY-like receiver domain and an HTH DNA-binding domain	Signal transduction mechanisms		NaN	0.758909	NaN	NaN		-0.170613	0.345403	0.470933	0.207899		0.432959	0	1.37851	0.603824
BPSS1533	surface presentation of antigens protein		Unknown		-0.353849	0.287697	0.162166	0.0246628		-2.20163	-1.76553	-1.20163	-1.72247		0.784242	0.658711	0.0357801	0.521208
BPSS1534	surface presentation of antigens protein SpaS	FlhB, Flagellar biosynthesis pathway, component FlhB	Cell motility and secretion		1.926	1.43296	2.23266	1.848		0.730806	-0.0176554	0.605275	0.467772		0.249365	0.374896	-0.26665	0.111862
BPSS1535	surface presentation of antigens protein	EscT, Type III secretory pathway, component EscT	Intracellular trafficking and secretion		1.32193	1.37851	1.07039	1.26303		-0.314471	0.308459	0.433989	0.170956		0.359014	0.484545	-0.157001	0.22151
BPSS1539	type III secretion system protein BsaU		Intracellular trafficking and secretion		2.23266	3.03562	1.07039	2.10434		0.759319	0.13639	0.88485	0.621816		-0.0768532	0.0486784	-0.699783	-0.214356
BPSS1544	type III secretion system protein BsaP		Intracellular trafficking and secretion		1.48543	1.32193	1.07039	1.26303		-0.781316	-0.265301	-0.13977	-0.402804		-0.918347	-0.169885	-0.295416	-0.43292
BPSS1551	Type III secretion system protein		Intracellular trafficking and secretion		NaN	NaN	0.751173	NaN		-1.32193	-1.07039	-1.72247	-1.37851		0.277877	-0.363669	0.152346	0.0148423
BPSS1553	hypothetical protein	CadC, DNA-binding winged-HTH domains	Transcription		0.047234	NaN	0.795695	NaN		-0.124475	0.623986	0.498455	0.360952		0.862496	0.120294	-1.72247	-0.246558
BPSS1566	phosphate transporter	PitA, Phosphate/sulphate permeases	Inorganic ion transport and metabolism		2.10434	2.94486	NaN	NaN		0.388356	0.262824	-0.360106	0.12532		0.288406	-0.460055	0.162875	0.0253719
BPSS1570	N-acylhomoserine lactone synthase	LasI, N-acyl-L-homoserine lactone synthetase	Signal transduction mechanisms		0.55573	0.68126	-0.0672009	0.418227		0.160933	0.676948	0.802479	0.539444		-1.20163	-1.37851	-1.37851	-1.32193
BPSS1578	hypothetical protein	Soj, ATPases involved in chromosome partitioning	Cell division and chromosome partitioning		-0.201686	0.43986	0.314329	0.176826		0.0145947	-0.50142	0.140126	-0.122909		-1.37851	-0.678072	0.862496	-0.398029
BPSS1579	hypothetical protein		Unknown		0.14782	NaN	0.273351	NaN		-1.07039	0.514573	-1.1375	-0.56444		0.208496	0.0829648	-0.43305	-0.0545388
BPSS1581	endo-1,4-D-glucanase	CelA, Endoglucanase Y	Carbohydrate transport and metabolism		NaN	0.805164	NaN	NaN		0.632268	1.20163	1.43296	1.08895		0.0990385	0.224569	-0.416977	-0.038465
BPSS1583	transcription regulator	Predicted transcriptional regulators	Transcription		0.400903	0.526433	-0.115113	0.263399		1.07039	1.1375	1.32193	1.20163		-0.853986	-0.00598881	NaN	NaN
BPSS1584	regulatory protein	HipA, Uncharacterized protein related to capsule biosynthesis enzymes	General function prediction only		1.1375	1.07039	NaN	NaN		0.137346	0.885808	0.760277	0.622773		0.979529	0.853998	NaN	NaN
BPSS1585	hypothetical protein		Unknown		2.7866	1.48543	1.07039	1.76553		0.186076	0.809006	0.934538	0.671503		0.476443	0.601974	-0.0395725	0.338939
BPSS1586	LysR-family transcriptional regulator	LysR, Transcriptional regulator	Transcription		1.32193	2.1375	1.53605	1.67807		1.20163	1.43296	NaN	NaN		-1.67807	-1.1375	0.0588937	-0.918894
BPSS1590	hypothetical protein		Unknown		0.00862887	0.75709	NaN	NaN		1.07039	1.1375	1.26303	1.1375		0.482505	-0.159041	0.356974	0.219471
BPSS1591	hypothetical protein		Unknown		1	1.48543	1.53605	1.32193		0.329277	-0.419184	0.203746	0.0662422		NaN	-1.80735	-1.48543	NaN
BPSS1592	type III secretion system protein	PulD, Type II secretory pathway, component PulD	Cell motility and secretion		1.80735	1.07039	1.37851	1.43296		NaN	NaN	-0.353606	NaN		0.565495	0.439963	-0.182967	0.302461
BPSS1593	type IV pilus biosynthesis protein	PulJ, Type II secretory pathway, component PulJ	Intracellular trafficking and secretion		NaN	1.1375	-0.0489096	NaN		0.640963	NaN	-0.107498	NaN		-0.243177	-0.368708	-0.884723	-0.506212
BPSS1594	hypothetical protein		Unknown		-0.26674	0.374806	0.249275	0.111771		0.184332	0.807263	0.932794	0.669759		-1.1375	-1.26303	-1.20163	-1.20163
BPSS1599	type IV pilus biosynthesis protein		Cell motility and secretion		0.770445	0.644914	0.0219842	0.507411		NaN	NaN	0.688742	NaN		1.37851	NaN	1.20163	NaN
BPSS1600	type IV pilus biosynthesis protein	PulD, Type II secretory pathway, component PulD	Cell motility and secretion		0.609975	-0.0129562	0.735506	0.472471		-0.0841201	0.538809	0.664341	0.401306		1.53605	-0.120294	1.72247	1.04607
BPSS1603	secretion protein	PulD, Type II secretory pathway, component PulD	Cell motility and secretion		-0.000757216	0.622174	0.747704	0.48467		-0.349635	-0.835062	NaN	NaN		1.37851	1.20163	0.263034	0.947727
BPSS1604	two-component system response regulator	OmpR, Response regulators consisting of a CheY-like receiver domain and a winged-helix DNA-binding domain	Signal transduction mechanisms		0.550707	0.425176	-0.0908388	0.287673		-2.29278	-0.765535	-1	-1.37851		0.298575	-0.21744	0.424106	0.161072
BPSS1605	two-component system sensor kinase	BaeS, Signal transduction histidine kinase	Signal transduction mechanisms		0.0213177	0.146848	-0.601613	-0.116186		NaN	-1.58496	-1.32193	NaN		NaN	-0.310663	NaN	NaN
BPSS1607	hypothetical protein		Unknown		-0.11096	-0.752506	-0.236491	-0.373994		0.502297	-0.139249	0.376766	0.239262		1.43296	1.20163	1.67807	1.43296
BPSS1609	hypothetical protein		Unknown		0.00700069	0.648547	0.523016	0.385512		-0.304165	0.337381	0.21185	0.0743468		NaN	NaN	2.43296	NaN
BPSS1611	hypothetical protein		Unknown		2.56071	2.1375	1.76553	2.16993		0.168599	0.0430681	-0.472947	-0.0944354		-0.33133	-0.456861	-0.972876	-0.594365
BPSS1616	type III secretion protein	EscS, Type III secretory pathway, component EscS	Intracellular trafficking and secretion		1.58496	1.07039	1.48543	1.37851		-0.227431	0.521031	0.3955	0.257997		0.174594	0.300125	-0.341421	0.0370909
BPSS1618	type III secretion protein	FliN, Flagellar motor switch/type III secretory pathway protein	Cell motility and secretion		1.926	1.54466	1.1375	1.53605		0.124553	0.250084	-0.391462	-0.0129501		0.583999	0.458468	-0.0575471	0.320965
BPSS1620	type III secretion protein	EscV, Type III secretory pathway, component EscV	Intracellular trafficking and secretion		2.1375	2.40599	2.94486	2.48543		-0.338561	0.177454	0.302985	0.0399507		NaN	-1.09359	-0.245595	NaN
BPSS1627	type III secretion system ATPase	FliI, Flagellar biosynthesis/type III secretory pathway ATPase	Cell motility and secretion		0.259819	-0.256196	0.38535	0.122315		NaN	NaN	0.335134	NaN		1.37851	1.1375	1.76553	1.43296
BPSS1631	hypothetical protein	TauD, Probable taurine catabolism dioxygenase	Secondary metabolites biosynthesis, transport, and catabolism		0.487241	0.612772	-0.0287737	0.349738		0.962348	0.213887	0.836818	0.699314		-1.07039	-1.37851	-1.1375	-1.20163
BPSS1634	non-ribosomal peptide synthetase	EntF, Non-ribosomal peptide synthetase modules and related proteins	Secondary metabolites biosynthesis, transport, and catabolism		0.607398	0.481867	-0.0341477	0.344364		NaN	-1.67807	-1.53605	NaN		0.0260409	0.151572	-0.489974	-0.111463
BPSS1635	class III aminotransferase	GabT, 4-aminobutyrate aminotransferase and related aminotransferases	Amino acid transport and metabolism		1.20163	1.37851	1.53605	1.37851		0.176698	-0.446233	0.302229	0.0391946		NaN	-0.555512	NaN	NaN
BPSS1636	pyruvate dehydrogenase	IlvB, Thiamine pyrophosphate-requiring enzymes [acetolactate synthase, pyruvate dehydrogenase (cytochrome), glyoxylate carboligase, phosphonopyruvate decarboxylase]	Amino acid transport and metabolism		1.26303	2.45943	1.37851	1.67807		-0.539179	-0.023164	0.102367	-0.160668		0.263221	0.388752	-0.35971	0.125717
BPSS1638	hydratase	MaoC, Acyl dehydratase	Lipid metabolism		0.344247	0.469778	-0.171769	0.206743		-0.313504	NaN	-0.79893	NaN		0.432959	1.48543	1.1375	1.01863
BPSS1644	hypothetical protein	AraJ, Arabinose efflux permease	Carbohydrate transport and metabolism		-0.0933123	0.548234	0.422703	0.285199		0.155626	0.904087	0.778556	0.641053		1.20163	1.72247	1.48543	1.48543
BPSS1645	hypothetical protein		Unknown		0.235006	0.109476	-0.513455	-0.0280287		0.442354	-0.0736613	0.567885	0.30485		NaN	1.88753	1.43296	NaN
BPSS1646	two-component sensor kinase	Signal transduction histidine kinase regulating C4-dicarboxylate transport system	Signal transduction mechanisms		1.43296	1.53605	1	1.32193		-0.472614	0.275847	0.150317	0.0128132		0.61869	0.744221	-0.00423962	0.481186
BPSS1647	hypothetical protein		Unknown		0.201575	0.076044	-0.439971	-0.0614595		0.3555	0.481031	-0.26743	0.217996		-1.07039	-1.848	-1.20163	-1.37851
BPSS1648	two-component response regulator	Response regulator containing a CheY-like receiver domain and an HD-GYP domain	Transcription		1.20163	1.43296	0.777917	1.1375		0.341718	0.857733	0.983264	0.72023		NaN	NaN	0.739804	NaN
BPSS1650	hypothetical protein		Unknown		NaN	0.467971	NaN	NaN		-0.395533	0.246013	0.120482	-0.0170219		1.20163	NaN	NaN	NaN
BPSS1651	hypothetical protein	Uncharacterized protein SCO1/SenC/PrrC, involved in biogenesis of respiratory and photosynthetic systems	General function prediction only		-1.63227	-1.58496	-1.48543	-1.58496		0.789016	0.0405544	0.663485	0.525981		0.314333	-0.201682	0.439864	0.176829
BPSS1662	selenocysteine-specific elongation factor	SelB, Selenocysteine-specific translation elongation factor	Translation, ribosomal structure and biogenesis		0.0601678	-0.581378	-0.0653631	-0.202867		-0.14495	0.47798	NaN	NaN		1.48543	1.72247	1.48543	1.58496
BPSS1663	selenocysteine synthase	SelA, Selenocysteine synthase	Amino acid transport and metabolism		0.179368	0.927829	0.802298	0.664795		NaN	0.087198	NaN	NaN		1.53605	1.80735	1.20163	1.53605
BPSS1664	protein FdhE	FdhE, Uncharacterized protein involved in formate dehydrogenase formation	Posttranslational modification, protein turnover, chaperones		-0.114074	-0.630089	0.0114572	-0.251577		1.26303	1	1	1.07039		NaN	-0.50281	-0.86538	NaN
BPSS1671	ABC transport system, ATP-binding protein	GlnQ, ABC-type polar amino acid transport system, ATPase component	Amino acid transport and metabolism		0.526607	0.401076	-0.114939	0.263572		-0.175524	-0.0499932	-0.691539	-0.313028		0.432959	1.32193	1.80735	1.18741
BPSS1680	histone-like protein		Unknown		0.280006	0.154476	-0.468455	0.0169712		0.439273	0.564803	-0.183657	0.301769		1.1375	NaN	NaN	NaN
BPSS1682	UTP-glucose-1-phosphate uridylyltransferase	GalU, UDP-glucose pyrophosphorylase	Cell envelope biogenesis, outer membrane		-1.43296	-1.1375	-1.53605	-1.37851		0.571054	-0.177406	NaN	NaN		NaN	0.949371	0.82384	NaN
BPSS1690	hypothetical protein	Mannose-6-phosphate isomerase	Carbohydrate transport and metabolism		2.56071	1.07039	0.180572	1.27056		0.901043	0.775512	0.152582	0.638008		NaN	-1.14781	-0.299816	NaN
BPSS1694	hypothetical protein	DedD, Uncharacterized protein conserved in bacteria	Unknown		0.916824	0.168363	0.791294	0.65379		0.0328837	0.781345	0.655814	0.518311		1.1375	1.20163	1.32193	1.20163
BPSS1695	folylpolyglutamate synthase/dihydrofolate synthase	FolC, Folylpolyglutamate synthase	Coenzyme metabolism		-1.80735	-1.48543	-1.88753	-1.72247		1.43296	1.1375	1.26303	1.26303		-0.412122	0.210808	0.336339	0.0733047
BPSS1697	tryptophan synthase subunit alpha	TrpA, Tryptophan synthase alpha chain	Amino acid transport and metabolism		0.195835	-0.445711	0.0703043	-0.0671992		0.097082	-0.544464	-0.0284489	-0.165952		0.378512	2.37851	1.63227	1.58496
BPSS1698	modification methylase	DNA modification methylase	DNA replication, recombination, and repair		2.1375	1.07039	NaN	NaN		0.262242	0.903788	0.778257	0.640754		-0.12758	0.49535	0.620881	0.357847
BPSS1699	tryptophan synthase subunit beta	TrpB, Tryptophan synthase beta chain	Amino acid transport and metabolism		NaN	-0.103371	0.64509	NaN		-0.0486654	-0.56468	0.0768655	-0.186169		1.63227	2.3505	0.847997	1.63227
BPSS1701	tRNA pseudouridine synthase A	TruA, Pseudouridylate synthase	Translation, ribosomal structure and biogenesis		0.264076	-0.484385	0.138546	0.00104269		0.0453246	0.893322	NaN	NaN		-0.232661	NaN	-1.63227	NaN
BPSS1705	3-isopropylmalate dehydrogenase	LeuB, Isocitrate/isopropylmalate dehydrogenase	Amino acid transport and metabolism		-0.633786	0.0077598	-0.117771	-0.255275		1.48543	1.926	0.536053	1.31583		-0.149297	NaN	0.473633	NaN
BPSS1707	isopropylmalate isomerase large subunit	LeuC, 3-isopropylmalate dehydratase large subunit	Amino acid transport and metabolism		-0.691336	NaN	NaN	NaN		1.20163	1.32193	1.63227	1.37851		0.432959	-0.888969	1.63227	0.392086
BPSS1709	hypothetical protein		Unknown		-0.179326	-0.695341	-0.0537951	-0.316829		NaN	NaN	1.63227	NaN		0.740767	0.224752	0.866298	0.603263
BPSS1717	succinate dehydrogenase iron-sulfur subunit	FrdB, Succinate dehydrogenase/fumarate reductase, Fe-S protein subunit	Energy production and conversion		-0.0722512	0.443764	0.569295	0.30626		1.1375	1.26303	1.53605	1.32193		-0.401565	0.11445	0.239981	-0.0230537
BPSS1720	succinate dehydrogenase cytochrome b-556 subunit	SdhC, Succinate dehydrogenase/fumarate reductase, cytochrome b subunit	Energy production and conversion		-0.18849	0.559972	0.434441	0.296938		1.20163	1.43296	1.72247	1.43296		NaN	NaN	0.541089	NaN
BPSS1723	lyase	CitE, Citrate lyase beta subunit	Carbohydrate transport and metabolism		3.15381	-0.584963	NaN	NaN		1.26303	NaN	2.26303	NaN		0.182097	NaN	NaN	NaN
BPSS1725	2-methylcitrate dehydratase	PrpD, Uncharacterized protein involved in propionate catabolism	General function prediction only		-0.657858	-0.0163119	-0.141843	-0.279346		1.58496	1	1.1375	1.26303		-0.163644	-0.679659	-0.0381131	-0.301148
BPSS1726	aconitate hydratase	AcnA, Aconitase A	Energy production and conversion		0.88188	0.133419	0.756349	0.618846		1.26303	1.43296	1.72247	1.48543		0.0265692	-0.596362	0.1521	-0.110935
BPSS1728	secretion/activator protein	FhaC, Hemolysin activation/secretion protein	Intracellular trafficking and secretion		1.48543	3.39232	2.1375	2.3505		-0.40915	0.106865	0.232396	-0.0306382		NaN	-0.304887	-0.790314	NaN
BPSS1732	hypothetical protein		Unknown		0.266555	-0.481905	0.141025	0.00352164		-0.320209	0.195806	0.321337	0.0583027		NaN	-1.53605	-1.1375	NaN
BPSS1735	ABC transport system, membrane protein	PotC, ABC-type spermidine/putrescine transport system, permease component II	Amino acid transport and metabolism		-1.37851	-1.1375	-1.63227	-1.37851		0.579853	NaN	-0.168609	NaN		2.8679	1.26303	1.48543	1.88753
BPSS1736	ABC transport system, membrane protein	PotB, ABC-type spermidine/putrescine transport system, permease component I	Amino acid transport and metabolism		0.465026	-0.17652	0.339495	0.201992		-0.599572	-0.0835567	0.0419742	-0.22106		2.37851	1.63227	1.32193	1.76553
BPSS1739	GntR-family regulatory protein	ARO8, Transcriptional regulators containing a DNA-binding HTH domain and an aminotransferase domain (MocR family) and their eukaryotic orthologs	Transcription		0.944592	0.819061	NaN	NaN		NaN	NaN	-0.415475	NaN		1.26303	1.32193	1.32193	1.32193
BPSS1740	lipase chaperone	LimK, Lipase chaperone	Posttranslational modification, protein turnover, chaperones		1.37851	2.1375	2.56071	2.03562		0.86959	0.744059	0.121129	0.606556		-0.0206195	0.104911	-0.64355	-0.158122
BPSS1741	Lipase Precursor	LipA, Predicted acetyltransferases and hydrolases with the alpha/beta hydrolase fold	General function prediction only		2.1375	2.96347	1.37851	2.16993		-0.458542	0.0574735	0.183004	-0.08003		0.189543	0.831089	0.705558	0.568054
BPSS1743	hypothetical protein		Unknown		1.53605	1.07039	1.43296	1.32193		0.429355	0.303824	-0.319107	0.166321		0.321649	0.837664	0.963195	0.700161
BPSS1745	hypothetical protein		Unknown		0.712684	0.838215	0.196669	0.57518		-1.26303	0.447459	-1.58496	-0.800179		0.407583	-0.215348	0.533114	0.270079
BPSS1748	hypothetical protein		Unknown		NaN	-0.823178	NaN	NaN		1.58496	1.848	2.40599	1.96347		0.407815	0.282283	NaN	NaN
BPSS1754	hypothetical protein	Predicted acyltransferases	Lipid metabolism		0.639416	0.764946	0.1234	0.501912		0.620928	0.746459	0.104913	0.483424		3.27798	3.16993	1.37851	2.60881
BPSS1759	hypothetical protein	Predicted flavoproteins	General function prediction only		1.32193	2.40599	1.1375	1.63227		-0.903928	-0.262382	-0.387913	-0.525416		0.647052	0.131037	0.772583	0.509549
BPSS1760	putative DNA-binding/iron metalloprotein/AP endonuclease	Metal-dependent proteases with possible chaperone activity	Posttranslational modification, protein turnover, chaperones		1.53605	1.32193	1.26303	1.37851		1.20163	NaN	1.72247	NaN		0.337907	0.853922	0.979453	0.716419
BPSS1761	putative GTP cyclohydrolase		Unknown		0.529718	0.404187	-0.218743	0.266683		-1.48543	NaN	-1.926	NaN		0.115057	NaN	NaN	NaN
BPSS1763	geranyltranstransferase	IspA, Geranylgeranyl pyrophosphate synthase	Coenzyme metabolism		-0.244138	0.271877	0.397408	0.134374		1.80735	0.584963	0.584963	0.992427		0.792294	NaN	NaN	NaN
BPSS1766	sulfurtransferase (cyanide detoxification)	SseA, Rhodanese-related sulfurtransferase	Inorganic ion transport and metabolism		-0.191935	-0.317466	-0.833481	-0.454969		0.582522	0.708053	0.0665068	0.445018		-1.07039	-1.48543	-1.20163	-1.26303
BPSS1769	NADH dehydrogenase	Ndh, NADH dehydrogenase, FAD-containing subunit	Energy production and conversion		-0.386902	0.129113	0.254644	-0.00839004		-0.847997	-1.58496	-1.80735	-1.48543		0.138748	NaN	0.986745	NaN
BPSS1771	decarboxylase	Predicted Rossmann fold nucleotide-binding protein	General function prediction only		-2.40599	-1.43296	-1.07039	-1.63227		0.714573	-0.0338888	0.589041	0.451538		0.271145	0.145614	NaN	NaN
BPSS1773	hypothetical protein		Unknown		NaN	0.580559	NaN	NaN		NaN	1.32193	1.53605	NaN		0.304094	0.178563	-0.444367	0.0410593
BPSS1775	AMP nucleosidase	Pfs, Nucleoside phosphorylase	Nucleotide transport and metabolism		0.877467	0.751936	0.129006	0.614433		0.530202	0.655733	0.0141869	0.392699		1.32193	-0.943416	1.926	0.76817
BPSS1779	homoserine kinase	Putative homoserine kinase type II (protein kinase fold)	General function prediction only		1.07039	1.67807	-0.0489096	0.899851		0.18069	0.306221	-0.335325	0.0431865		1.80735	-0.888969	-0.888969	0.00980585
BPSS1780	hypothetical protein		Unknown		1.07039	1.07039	1.26303	1.1375		0.592168	-0.0307626	0.717698	0.454663		NaN	0.0636222	0.911619	NaN
BPSS1781	MarR-family regulatory protein	MarR, Transcriptional regulators	Transcription		0.315578	-0.307353	0.441109	0.178075		3.926	1	1.07039	2		-0.517031	0.105899	0.23143	-0.0316041
BPSS1782	organic hydroperoxide resistance protein	OsmC, Predicted redox protein, regulator of disulfide bond formation	Posttranslational modification, protein turnover, chaperones		NaN	-1.63227	-1	NaN		0.928177	0.179716	0.802647	0.665143		0.755782	0.881313	0.239767	0.618278
BPSS1784	depolymerase	LpqC, Poly(3-hydroxybutyrate) depolymerase	Secondary metabolites biosynthesis, transport, and catabolism		0.360027	-0.262903	0.485559	0.222524		0.77497	0.649439	0.133424	0.511936		-1.1375	-1.20163	-1.20163	-1.20163
BPSS1786	molybdenum transport-related, exported protein	ModA, ABC-type molybdate transport system, periplasmic component	Inorganic ion transport and metabolism		-0.472684	0.150246	0.275777	0.0127431		NaN	NaN	-0.932746	NaN		-1.07039	-0.678072	-1.20163	-1.07039
BPSS1787	molybdenum transport-related membrane protein	ModC, ABC-type molybdate transport system, permease component	Inorganic ion transport and metabolism		-0.206287	-0.691714	NaN	NaN		-2.1375	-1.51096	0.321928	-1.10885		-0.393866	0.354594	0.229064	0.0915604
BPSS1795	hypothetical protein	TlyC, Hemolysins and related proteins containing CBS domains	General function prediction only		2.20163	1.53605	1.72247	1.80735		NaN	NaN	0.100174	NaN		-0.162173	0.586289	0.460758	0.323255
BPSS1800	dehydrogenase	LldD, L-lactate dehydrogenase (FMN-dependent) and related alpha-hydroxy acid dehydrogenases	Energy production and conversion		0.77472	0.15179	0.90025	0.637216		0.15869	0.781621	0.907151	0.644117		1.80735	1.20163	1.43296	1.48543
BPSS1801	transposon protein	Transposase and inactivated derivatives	DNA replication, recombination, and repair		0.162562	0.288093	-0.460368	0.0250586		-0.021964	0.494051	0.619582	0.356548		0.112475	-1.53605	NaN	NaN
BPSS1805	hypothetical protein	RhtB, Putative threonine efflux protein	Amino acid transport and metabolism		-1.20163	-1.1375	-1.58496	-1.32193		-0.330233	-0.455764	-0.971779	-0.593267		-0.296405	-0.170874	-0.812421	-0.433909
BPSS1809	thioesterase	GrsT, Predicted thioesterase involved in non-ribosomal peptide biosynthesis	Secondary metabolites biosynthesis, transport, and catabolism		-0.060039	0.581507	0.455976	0.318473		0.509972	0.384441	-0.131574	0.246938		-1.26303	-1.26303	-1.48543	-1.32193
BPSS1814	hypothetical protein		Unknown		-0.459038	0.163892	0.289423	0.0263879		-0.649892	0.0985691	-0.0269615	-0.164466		NaN	NaN	1.20163	NaN
BPSS1815	non-ribosomal peptide synthase	CaiC, Acyl-CoA synthetases (AMP-forming)/AMP-acid ligases II	Lipid metabolism		1.07039	1.07039	1.72247	1.26303		-0.346493	0.401968	0.276437	0.138934		0.432959	1.63227	1.26303	1.10942
BPSS1818	hypothetical protein	Predicted membrane protein	Unknown		0.543972	0.669503	-0.0789582	0.406468		1.1375	1.20163	1.53605	1.32193		-1.80735	-1.63227	-2.60881	-2
BPSS1821	hypothetical protein		Unknown		0.0183728	-0.497642	0.143904	-0.119131		1.26303	1.43296	2	1.58496		0.280899	-0.467562	0.155368	0.0178649
BPSS1823	peptidyl-prolyl cis-trans isomerase	FkpA, FKBP-type peptidyl-prolyl cis-trans isomerases 1	Posttranslational modification, protein turnover, chaperones		1.43296	1.67807	1.07039	1.37851		0.231219	-0.410327	0.105688	-0.0318158		0.513339	-0.235122	0.387808	0.250304
BPSS1825	glycosyltransferase	RfaG, Glycosyltransferase	Cell envelope biogenesis, outer membrane		0.209425	-0.432121	0.0838943	-0.0536092		-0.841062	-0.199516	-0.325047	-0.46255		-0.678072	-1.67807	0.367732	-0.662804
BPSS1826	glycosyltransferase	RfaG, Glycosyltransferase	Cell envelope biogenesis, outer membrane		-0.365881	0.275665	0.150134	0.0126308		0.810559	0.0620982	0.685029	0.547525		-1.848	-1.67807	-2.70044	-2.07039
BPSS1828	glycosyltransferase group 1 protein	RfaG, Glycosyltransferase	Cell envelope biogenesis, outer membrane		1.848	1.53605	1.1375	1.48543		-0.380978	0.260568	0.135037	-0.00246674		-1.20163	-1.48543	-1.43296	-1.37851
BPSS1830	exopolysaccharide biosynthesis related tyrosine-protein kinase	GumC, Uncharacterized protein involved in exopolysaccharide biosynthesis	Cell envelope biogenesis, outer membrane		3.07039	1.37851	1.1375	1.848		0.369321	0.24379	-0.379141	0.106287		NaN	-0.389328	0.359133	NaN
BPSS1834	lipopolysaccharide biosynthesis related protein	WcaJ, Sugar transferases involved in lipopolysaccharide synthesis	Cell envelope biogenesis, outer membrane		-0.0588263	-0.807287	-0.184356	-0.32186		0.631807	-0.00973893	0.506276	0.368773		-2.10434	-1.37851	-3.18587	-2.23266
BPSS1835	LPS biosynthesis mannose-1-phosphate guanylyltransferase	Mannose-1-phosphate guanylyltransferase	Cell envelope biogenesis, outer membrane		NaN	NaN	0.914279	NaN		NaN	NaN	-0.122665	NaN		1.37851	0.526069	1.20163	1.07039
BPSS1839	oxidative stress related rubrerythrin protein	Rubrerythrin	Energy production and conversion		-0.162057	-0.678072	-0.0365259	-0.29956		0.505754	0.380223	-0.242707	0.24272		1.20163	2	1.67807	1.63227
BPSS1841	RNA polymerase sigma factor	Predicted RNA polymerase sigma factor containing a TPR repeat domain	Transcription		-0.0410894	-0.682635	-0.16662	-0.304124		-0.208989	0.307026	0.432557	0.169523		-1.1375	0.556393	-0.678072	-0.419727
BPSS1843	hypothetical protein		Unknown		0.00434174	0.752803	NaN	NaN		NaN	NaN	-0.979935	NaN		NaN	NaN	-1.43296	NaN
BPSS1846	hypothetical protein		Unknown		0.34983	0.475361	-0.166185	0.212327		0.292929	0.808944	0.934475	0.67144		-1.07039	-1.26303	-1.1375	-1.1375
BPSS1847	lipoprotein		Unknown		0.701312	0.826843	0.185297	0.563808		NaN	1.20163	NaN	NaN		-0.207556	0.43399	0.308459	0.170955
BPSS1848	hypothetical protein	PerM, Predicted permease	General function prediction only		-0.000630074	-0.516645	0.124901	-0.138134		0.379865	-0.368596	0.254334	0.11683		1.58496	1.20163	1.76553	1.53605
BPSS1849	hypothetical protein		Unknown		-0.248641	-0.764657	-0.123111	-0.386145		0.11538	0.240911	-0.400635	-0.0221232		-1.26303	-1.88753	-1.48543	-1.53605
BPSS1850	hypothetical protein	BtuB, Outer membrane cobalamin receptor protein	Coenzyme metabolism		1.37851	1.88753	1.96347	1.72247		0.124601	-0.391414	0.250132	-0.0129025		0.764779	0.123233	0.639248	0.501745
BPSS1856	phosphotransferase	Predicted aminoglycoside phosphotransferase	General function prediction only		-0.232205	0.28381	0.409341	0.146307		0.481353	-0.141578	0.606884	0.343849		-0.925999	-0.925999	-2.23266	-1.53605
BPSS1859	hypothetical protein	Predicted redox protein, regulator of disulfide bond formation	Posttranslational modification, protein turnover, chaperones		0.159103	0.284634	-0.463827	0.0215991		-0.576706	0.171755	0.0462242	-0.0912801		-1.1375	-1.37851	-1.26303	-1.26303
BPSS1860	hypothetical protein		Unknown		0.857815	NaN	0.983345	NaN		1.37851	1.07039	0.632268	1.02706		1.43296	1.80735	0.584963	1.37851
BPSS1867	hypothetical protein	Predicted metal-dependent membrane protease	General function prediction only		0.635247	NaN	-0.113214	NaN		-1.26303	0.447459	-1.53605	-0.783876		0.321071	-0.320475	0.19554	0.0580368
BPSS1868	voltage gated chloride channel membrane protein	EriC, Chloride channel protein EriC	Inorganic ion transport and metabolism		1.20163	1.37851	2	1.53605		-0.389271	0.252275	0.126744	-0.010759		0.111772	0.237303	-0.404243	-0.025731
BPSS1872	chemotaxis-related protein	CheW, Chemotaxis signal transduction protein	Cell motility and secretion		0.337581	-0.28535	0.463112	0.200077		-1.32193	-2.1375	-1.67807	-1.72247		0.0935424	-0.0319885	-0.548004	-0.169492
BPSS1873	chemotaxis-related methyltranferase protein	CheR, Methylase of chemotaxis methyl-accepting proteins	Cell motility and secretion		2	1.07039	1.32193	1.48543		NaN	0.582578	-0.0403524	NaN		-0.24972	0.391826	0.266296	0.128792
BPSS1874	chemotaxis-related protein	CheW, Chemotaxis signal transduction protein	Cell motility and secretion		-2.23266	-2.10434	-1.20163	-1.848		0.487477	-0.260984	0.361947	0.224443		0.717825	NaN	0.0948954	NaN
BPSS1875	chemotaxis-related protein	Tar, Methyl-accepting chemotaxis protein	Cell motility and secretion		NaN	NaN	-0.161962	NaN		-1.48543	-2.48543	-1.926	-1.96347		NaN	0.945844	0.820313	NaN
BPSS1877	hypothetical protein	MaoC, Acyl dehydratase	Lipid metabolism		1.37851	1.26303	1	1.20163		-0.298881	0.342665	0.217134	0.0796305		NaN	-0.821403	NaN	NaN
BPSS1879	acetolactate synthase	IlvB, Thiamine pyrophosphate-requiring enzymes	Amino acid transport and metabolism		NaN	0.0489406	NaN	NaN		0.76541	0.123864	0.639879	0.502376		1.20163	-0.888969	-0.888969	-0.192101
BPSS1883	hypothetical protein	Cls, Phosphatidylserine/phosphatidylglycerophosphate/cardioli pin synthases and related enzymes	Lipid metabolism		0.263034	NaN	-1.43296	NaN		NaN	0.798471	NaN	NaN		-0.460194	0.162736	0.288266	0.025233
BPSS1884	hypothetical protein	Hit, Diadenosine tetraphosphate (Ap4A) hydrolase and other HIT family hydrolases	Nucleotide transport and metabolism		0.483689	-0.264772	0.358159	0.220656		1.1375	1.1375	1.43296	1.20163		0.800075	0.177145	0.925606	0.662572
BPSS1885	aromatic hydrocarbons catabolism-related reductase	NirB, NAD(P)H-nitrite reductase	Energy production and conversion		0.34326	0.217728	-0.405202	0.0802251		0.835953	0.319938	0.961484	0.69845		-1.07039	-1.26303	-1.1375	-1.1375
BPSS1886	aromatic hydrocarbons catabolism-related dioxygenase	Ferredoxin subunits of nitrite reductase and ring-hydroxylating dioxygenases	Inorganic ion transport and metabolism		-0.166904	-0.915365	-0.292434	-0.429938		0.894602	0.253056	0.769071	0.631568		-1.32193	-1.43296	-1.63227	-1.48543
BPSS1888	aromatic oxygenase	HcaE, Phenylpropionate dioxygenase and related ring-hydroxylating dioxygenases, large terminal subunit	Inorganic ion transport and metabolism		-0.399268	0.223661	0.349192	0.0861574		0.136324	0.652339	0.77787	0.514836		-1.80735	-1.80735	-2.60881	-2.07039
BPSS1889	AraC-family transcriptional regulator	AraC, AraC-type DNA-binding domain-containing proteins	Transcription		1.72247	2.26303	0.911304	1.63227		-0.0827612	0.042769	-0.705692	-0.220266		-1.88753	-1.48543	0.929611	-0.814447
BPSS1891	muconate cycloisomerase I	L-alanine-DL-glutamate epimerase and related enzymes of enolase superfamily	Cell envelope biogenesis, outer membrane		0.649237	0.00769105	0.523706	0.386203		-0.919021	-0.17056	-0.296091	-0.433594		-1.20163	-1.53605	-1.43296	-1.37851
BPSS1892	catechol 1,2-dioxygenase	PcaH, Protocatechuate 3,4-dioxygenase beta subunit	Secondary metabolites biosynthesis, transport, and catabolism		0.921519	0.173057	0.795988	0.658485		0.745886	0.871416	0.22987	0.608382		-1.20163	0.395929	-0.189034	-0.33158
BPSS1897	ubiquinol oxidase polypeptide II precursor	CyoA, Heme/copper-type cytochrome/quinol oxidases, subunit 2	Energy production and conversion		1.1375	-0.263034	1.43296	0.769143		0.441922	0.316391	-0.306539	0.178888		-0.160744	-0.286275	-0.80229	-0.423779
BPSS1898	2,4-dienoyl-CoA reductase (NADPH)	NemA, NADH:flavin oxidoreductases, Old Yellow Enzyme family	Energy production and conversion		0.0642406	-0.451775	0.189771	-0.0732629		-1.07039	-0.707819	-1.20163	-0.993281		-0.228784	0.394146	0.519678	0.256644
BPSS1909	hypothetical protein	PncA, Amidases related to nicotinamidase	Secondary metabolites biosynthesis, transport, and catabolism		0.899264	NaN	NaN	NaN		0.388704	-0.127311	0.514235	0.251201		-1.37851	-0.847997	-1.76553	-1.37851
BPSS1913	lysine-specific permease	LysP, Amino acid transporters	Amino acid transport and metabolism		-1.20163	-1	-1.88753	-1.37851		0.523028	-0.0999025	0.648559	0.385525		NaN	-0.043917	NaN	NaN
BPSS1917	CRP family transcriptional regulator	Crp, cAMP-binding proteins - catabolite gene activator and regulatory subunit of cAMP-dependent protein kinases	Signal transduction mechanisms		-0.870279	-0.121818	-0.247349	-0.384852		NaN	-0.158384	NaN	NaN		0.929611	-0.0285692	-2.10434	-0.401098
BPSS1918	alcohol dehydrogenase	AdhP, Zn-dependent alcohol dehydrogenases	General function prediction only		0.206451	-1.58496	-1.43296	-0.937157		0.0285062	-0.487509	0.154037	-0.108997		0.119555	0.245086	-0.39646	-0.0179487
BPSS1920	hypothetical protein		Unknown		0.129672	0.645687	0.771218	0.508184		NaN	-0.464676	NaN	NaN		-1.07039	0.277534	-1.20163	-0.66483
BPSS1923	hypothetical protein		Unknown		1.37851	1.53605	1.72247	1.53605		0.160007	0.285538	-0.356008	0.0225034		0.820901	0.69537	0.0724392	0.557866
BPSS1930	ABC transport system, exported protein	EmrA, Multidrug resistance efflux pump	Defense mechanisms and virulence		1.48543	1.58496	0.718714	1.26303		0.438379	-0.310082	0.312848	0.175344		NaN	-1.08224	-0.719668	NaN
BPSS1931	ABC transporter, ATP-binding protein	SalX, ABC-type antimicrobial peptide transport system, ATPase component	Defense mechanisms and virulence		-0.389647	0.358814	NaN	NaN		-0.923429	-0.560859	NaN	NaN		-1.58496	-1.58496	-2.16993	-1.76553
BPSS1949	F0F1 ATP synthase subunit A	AtpB, F0F1-type ATP synthase, subunit a	Energy production and conversion		0.972901	0.84737	NaN	NaN		NaN	NaN	0.351443	NaN		0.432959	1.53605	1.53605	1.16836
BPSS1953	F0F1 ATP synthase subunit beta	AtpD, F0F1-type ATP synthase, beta subunit	Energy production and conversion		2.07039	1.1375	1.72247	1.63227		2.45943	1	4.20163	2.56071		0.691228	0.0496824	0.565698	0.428194
BPSS1962	deoxyribose-phosphate aldolase	DeoC, Deoxyribose-phosphate aldolase	Nucleotide transport and metabolism		-0.236992	0.385938	0.511469	0.248434		-0.385249	NaN	NaN	NaN		-1.07039	-3.03562	-1.1375	-1.72247
BPSS1973	sedolisin-B	Predicted protease	Posttranslational modification, protein turnover, chaperones		-0.069443	-0.194974	-0.710989	-0.332477		0.0681727	0.816633	0.691103	0.553599		1.58496	1.26303	1.43296	1.43296
BPSS1981	hypothetical protein		Unknown		-0.155583	NaN	0.467347	NaN		NaN	1.1375	1.07039	NaN		0.857284	NaN	0.982815	NaN
BPSS1987	phosphesterase		Unknown		0.127933	0.643948	0.769479	0.506444		-0.464935	0.283527	0.157996	0.0204915		1.63227	NaN	NaN	NaN
BPSS1994	metal-related two-component system, response regulator	OmpR, Response regulators consisting of a CheY-like receiver domain and a winged-helix DNA-binding domain	Signal transduction mechanisms		0.112752	-0.635709	-0.0127789	-0.150283		1	1.26303	1	1.07039		0.503849	-0.0121657	0.62938	0.366346
BPSS1995	metal-related two-component system, histidine kinase	BaeS, Signal transduction histidine kinase	Signal transduction mechanisms		0.909708	0.268162	0.784177	0.646674		1.53605	2.10434	1.26303	1.63227		0.877025	0.235478	0.751494	0.61399
BPSS1997	beta-lactamase precursor	Beta-lactamase class D	Defense mechanisms and virulence		-0.0609229	0.580623	0.455092	0.317589		-1.63227	-2.926	-2.26303	-2.26303		0.647523	0.131508	0.773054	0.51002
BPSS1998	lipoprotein		Unknown		0.6369	NaN	0.151473	NaN		-3.40599	-0.678072	-2.72247	-2.26303		0.0795058	0.702436	0.827966	0.564932
BPSS2001	hypothetical protein		Unknown		0.213692	-0.409239	0.339223	0.0761883		0.572272	0.0562568	0.697803	0.434768		-2.65535	0.556393	NaN	NaN
BPSS2002	pseudo		Unknown		0.315288	0.189757	-0.326258	0.0522536		-0.483376	0.15817	0.0326395	-0.104864		-1.48543	0.929611	-1.926	-0.827272
BPSS2007	hypothetical protein		Unknown		-1.32193	-1.67807	-1.43296	-1.48543		NaN	-1.40599	-2.65535	NaN		-0.244036	-0.760052	-0.118506	-0.38154
BPSS2009	glucosamine--fructose-6-phosphate aminotransferase [isomerizing] 3	GlmS, Glucosamine 6-phosphate synthetase, contains amidotransferase and phosphosugar isomerase domains	Cell envelope biogenesis, outer membrane		2.26303	1.43296	1.37851	1.67807		0.484326	0.609857	-0.138605	0.346822		-0.15622	-0.0306894	-0.672235	-0.293724
BPSS2013	hypothetical protein	Predicted membrane protein	Unknown		0.209557	NaN	NaN	NaN		-2.58496	-2.10434	-1.12102	-1.93677		NaN	-0.158829	NaN	NaN
BPSS2014	hypothetical protein		Unknown		0.263034	-1.07039	-0.632268	-0.479874		-0.743998	-0.227983	-0.102452	-0.365487		0.127257	0.252788	-0.388758	-0.0102468
BPSS2020	hypothetical protein		Unknown		0.471706	-0.151225	NaN	NaN		1.32193	0.722466	1.07039	1.03826		NaN	-0.429757	NaN	NaN
BPSS2022	outer membrane protein		Unknown		0.518045	0.392514	-0.123501	0.255011		0.303033	0.428564	-0.212982	0.165529		1.32193	1.1375	3.01792	1.848
BPSS2025	decarboxylase	GadB, Glutamate decarboxylase and related PLP-dependent proteins	Amino acid transport and metabolism		1.63227	2.37851	1	1.67807		-0.618346	-0.13292	NaN	NaN		0.152003	-1.926	-1.26303	-1.01234
BPSS2026	carbohydrate kinase	XylB, Sugar (pentulose and hexulose) kinases	Carbohydrate transport and metabolism		1.58496	1.48543	1.32193	1.48543		-0.196546	-0.0710156	-0.712562	-0.33405		0.628276	-0.01327	0.502745	0.365242
BPSS2028	TetR-family transcriptional regulator	AcrR, Transcriptional regulator	Transcription		-0.684901	0.0635595	-0.0619711	-0.199474		-1.37851	-2.29278	-1.80735	-1.848		1.48543	1.43296	2.40599	1.76553
BPSS2031	acetyl-CoA carboxylase carboxyltransferase	Acetyl-CoA carboxylase, carboxyltransferase component (subunits alpha and beta)	Lipid metabolism		-0.562396	0.0791504	-0.0463805	-0.183884		1.43296	1.58496	1.1375	1.38514		0.525342	-0.223119	0.399812	0.262308
BPSS2032	acyl-CoA dehydrogenase	CaiA, Acyl-CoA dehydrogenases	Lipid metabolism		1.1375	-0.152003	1.88753	0.957675		0.00636328	0.647909	0.522378	0.384875		0.622512	-0.0190337	0.496981	0.359478
BPSS2037	inner membrane fatty acid desaturase	Fatty-acid desaturase	Lipid metabolism		0.201373	0.0758424	-0.440173	-0.0616611		-0.460764	0.287697	0.162166	0.0246629		-1.07039	0.862496	0.395929	0.0626786
BPSS2038	polyketide synthase subunit	AcpP, Acyl carrier protein	Lipid metabolism		-1.32193	-1.48543	-1.1375	-1.32193		0.726476	0.103546	NaN	NaN		-0.232661	-1.20163	-1.1375	-0.857266
BPSS2039	cyclopropane-fatty-acyl-phospholipid synthase	Cfa, Cyclopropane fatty acid synthase and related methyltransferases	Cell envelope biogenesis, outer membrane		1.926	1.76553	1.37851	1.67807		0.176465	0.818011	0.69248	0.554976		1.32193	1.1375	3.01792	1.848
BPSS2041	hypothetical protein	Predicted metal-dependent hydrolase of the TIM-barrel fold	General function prediction only		0.333708	NaN	NaN	NaN		0.341536	0.216005	-0.30001	0.0785013		1.43296	2.10434	1.72247	1.76553
BPSS2051	DNA-binding protein	Transposase and inactivated derivatives	DNA replication, recombination, and repair		1.1375	1.37851	1.26303	1.26303		0.630758	0.505227	-0.117703	0.367723		-0.152003	1.48543	1.32193	0.885117
BPSS2052	activator/secretion protein	FhaC, Hemolysin activation/secretion protein	Intracellular trafficking and secretion		-0.106086	-0.622101	0.0194447	-0.24359		0.464101	0.589632	-0.0519141	0.326598		1.26303	2	1.26303	1.48543
BPSS2053	cell surface protein		Unknown		1.1375	2.40599	2.07039	1.88753		NaN	-0.0431723	0.579757	NaN		NaN	0.901315	NaN	NaN
BPSS2058	ATP-binding inner membrane transport protein	GltP, Na+/H+-dicarboxylate symporters	Energy production and conversion		-1.07039	-1.63227	-1.53605	-1.43296		0.934243	0.808712	0.292697	0.671208		-0.127414	0.388601	0.514132	0.251098
BPSS2059	hypothetical protein	TdcF, Putative translation initiation inhibitor, yjgF family	Translation, ribosomal structure and biogenesis		-0.0912197	0.424795	0.550326	0.287292		0.452056	-0.296406	0.326525	0.189021		-1.1375	-1.26303	NaN	NaN
BPSS2073	GntR family regulator protein	FadR, Transcriptional regulators	Transcription		0.365134	0.490665	-0.257796	0.22763		-0.803874	-0.180943	-0.0554136	-0.318448		-1.58496	-1.1375	-2.16993	-1.63227
BPSS2075	hypothetical protein		Unknown		NaN	1.88753	1.72247	NaN		-0.258517	0.383029	0.257498	0.119994		1.43296	NaN	NaN	NaN
BPSS2082	ABC transporter, permease protein	UgpE, ABC-type sugar transport system, permease component	Carbohydrate transport and metabolism		0.972067	0.330521	0.846537	0.709033		NaN	0.142882	NaN	NaN		1.72247	2.37851	2.29278	2.1375
BPSS2091	hypothetical protein	RhsA, Rhs family protein	Cell envelope biogenesis, outer membrane		NaN	NaN	0.987217	NaN		-1.37851	-2.23266	-1.76553	-1.76553		NaN	NaN	-0.924634	NaN
BPSS2095	hypothetical protein		Unknown		0.215062	-0.300953	0.340593	0.0775582		0.0562783	0.181809	-0.566652	-0.0812251		1.20163	2.37851	1.43296	1.67807
BPSS2097	hypothetical protein		Unknown		1.37851	1.67807	1.1375	1.37851		0.56585	0.691381	-0.0570801	0.428346		-0.147263	-0.663279	-0.0217325	-0.284767
BPSS2098	hypothetical protein	Hcp, Hemolysin-coregulated protein (uncharacterized)	Unknown		NaN	-1.29203	-0.929463	NaN		0.981516	NaN	0.855985	NaN		0.432959	1.37851	-0.120294	0.563726
BPSS2099	hypothetical protein		Unknown		1.20163	1	1.53605	1.26303		-0.308454	0.440007	0.314476	0.176972		0.772061	0.130515	0.64653	0.509026
BPSS2106	hypothetical protein		Unknown		0.793248	0.170317	0.918779	0.655744		0.730862	0.605331	0.0893157	0.467827		1.43296	NaN	2	NaN
BPSS2111	hypothetical protein		Unknown		0.436909	0.56244	-0.186021	0.299405		0.503368	0.628899	-0.119562	0.365864		-1.20163	-0.0840643	NaN	NaN
BPSS2114	oxidoreductase/short-chain dehydrogenase protein	FabG, Dehydrogenases with different specificities (related to short-chain alcohol dehydrogenases)	Secondary metabolites biosynthesis, transport, and catabolism		0.466155	NaN	-0.156776	NaN		0.0898833	0.215414	-0.426132	-0.0476203		1.58496	1.32193	2.16993	1.67807
BPSS2115	LysR family transcriptional regulator	LysR, Transcriptional regulator	Transcription		-0.233324	-0.718751	NaN	NaN		-0.306489	NaN	NaN	NaN		-1.53605	-1.58496	-2.07039	-1.72247
BPSS2117	LysR family transcriptional regulator	LysR, Transcriptional regulator	Transcription		0.584433	NaN	-0.0384966	NaN		1.20163	1.37851	1.37851	1.32193		NaN	-1.2343	NaN	NaN
BPSS2118	transcription regulator ArsR	PspE, Rhodanese-related sulfurtransferase	Inorganic ion transport and metabolism		1.07039	1	NaN	NaN		0.783241	0.908772	0.267226	0.645737		0.539676	0.665207	-0.0832542	0.402173
BPSS2119	metallo-beta-lactamase family protein	GloB, Zn-dependent hydrolases, including glyoxylases	General function prediction only		-0.441449	-0.315918	-0.957464	-0.578952		1.48543	1.1375	1	1.20163		NaN	NaN	0.643354	NaN
BPSS2124	LysR family transcriptional regulator	LysR, Transcriptional regulator	Transcription		-0.367351	0.148664	0.274195	0.0111608		NaN	-0.850504	-0.00250682	NaN		0.0365259	-1.43296	-1.07039	-0.822274
BPSS2125	L-lactate dehydrogenase	LldD, L-lactate dehydrogenase (FMN-dependent) and related alpha-hydroxy acid dehydrogenases	Energy production and conversion		-1.76553	-1.72247	-1.48543	-1.67807		-0.122738	0.500192	0.625723	0.362689		-0.00370873	0.121823	-0.626638	-0.141212
BPSS2132	sigma-54 dependent transcriptional regulator	RocR, Transcriptional regulator containing PAS, AAA-type ATPase, and DNA-binding domains	Transcription		0.369779	-0.253152	0.495309	0.232275		1.32193	1.1375	1.26303	1.20163		1.53605	1.20163	1.48543	1.43296
BPSS2134	hypothetical protein		Unknown		0.612263	-0.029283	0.486732	0.349229		2.74416	1.58496	0.765535	1.69822		0.385443	-0.256103	0.259912	0.122409
BPSS2135	DedA family transmembrane protein		Unknown		2.26303	1.07039	2.10434	1.80735		0.0950508	NaN	0.717981	NaN		-0.366965	0.255966	0.381497	0.118462
BPSS2136	hypothetical protein		Unknown		0.263034	NaN	-1.48543	NaN		0.298575	-0.324356	0.424106	0.161071		-0.817904	-0.194973	-0.0694423	-0.332478
BPSS2141	periplasmic oligopeptide-binding protein precursor	OppA, ABC-type oligopeptide transport system, periplasmic component	Amino acid transport and metabolism		-1.1375	-2.03562	-1.96347	-1.72247		0.41011	0.284579	NaN	NaN		0.740649	0.615118	-0.00781264	0.477614
BPSS2145	hypothetical protein	EpsL, Exopolysaccharide biosynthesis protein related to N-acetylglucosamine-1-phosphodiester alpha-N-acetylglucosaminidase	Carbohydrate transport and metabolism		2.63227	-0.0489096	2.07039	1.55125		-0.303265	NaN	NaN	NaN		0.520631	0.646162	-0.102299	0.383128
BPSS2146	LysR family transcriptional regulator	LysR, Transcriptional regulator	Transcription		1.20163	1.07039	2.1375	1.48543		0.701462	0.826993	0.185447	0.563959		0.0365259	-0.214125	-1.53605	-0.571217
BPSS2152	zinc-binding dehydrogenase	Qor, NADPH:quinone reductase and related Zn-dependent oxidoreductases	Energy production and conversion		NaN	NaN	-0.976671	NaN		0.0998594	0.615875	0.741405	0.478371		-0.152003	1.32193	1.20163	0.79052
BPSS2153	isochorismatase family protein	PncA, Amidases related to nicotinamidase	Secondary metabolites biosynthesis, transport, and catabolism		0.147679	0.89614	0.770609	0.633106		-2.56071	-1.926	-2.23266	-2.23266		0.888451	0.76292	0.139991	0.625417
BPSS2154	major facilitator transporter	AraJ, Arabinose efflux permease	Carbohydrate transport and metabolism		3.20163	NaN	-0.514573	NaN		0.365755	0.240224	-0.275791	0.102721		0.825252	0.69972	0.0767903	0.562217
BPSS2159	citrate lyase beta chain	CitE, Citrate lyase beta subunit	Carbohydrate transport and metabolism		0.262474	0.388004	-0.253542	0.12497		0.507475	0.381944	-0.134071	0.24444		-1.26303	-1.1375	-1.48543	-1.26303
BPSS2165	hypothetical protein	WcaG, Nucleoside-diphosphate-sugar epimerases	Cell envelope biogenesis, outer membrane		NaN	1.07039	-0.447459	NaN		0.39972	0.525251	-0.22321	0.262217		-0.282912	0.465549	0.340019	0.202514
BPSS2170	hypothetical protein	DodA, Aromatic ring-cleaving dioxygenase	Secondary metabolites biosynthesis, transport, and catabolism		NaN	1.07039	0.793549	NaN		0.346434	-0.169581	0.471965	0.20893		1.53605	0.400538	1.32193	1.08617
BPSS2171	aminotransferase	HemL, Glutamate-1-semialdehyde aminotransferase	Coenzyme metabolism		-0.2388	NaN	NaN	NaN		-0.387019	NaN	0.361442	NaN		1.32193	1.63227	1.32193	1.43296
BPSS2172A	hypothetical protein		Unknown		0.751474	0.235458	0.877004	0.61397		0.96383	0.838299	0.322283	0.700795		-1.1375	-1.1375	-1.26303	-1.1375
BPSS2177	LysR family transcriptional regulator	LysR, Transcriptional regulator	Transcription		1.80735	1.20163	1.67807	1.56235		NaN	-1.15293	-0.304932	NaN		0.586855	-0.054691	0.461324	0.323821
BPSS2178	hypothetical protein		Unknown		0.244337	0.118806	-0.397209	-0.0186977		-0.250365	0.391181	0.26565	0.128146		-1.1375	-1.58496	-1.32193	-1.37851
BPSS2179	hypothetical protein		Unknown		1.20163	2.45943	1.07039	1.58496		0.427193	NaN	0.552724	NaN		-1.43296	-1.32193	-1.848	-1.53605
BPSS2181	Generic methyltransferase		Unknown		1.43296	-0.514573	1.07039	0.662925		-0.232519	0.409027	0.283496	0.145992		-1.37851	-1.07039	-1.76553	-1.37851
BPSS2183	hypothetical protein		Unknown		-0.0933019	0.548244	0.422713	0.28521		NaN	-0.451463	NaN	NaN		NaN	-1.48543	0.514573	NaN
BPSS2184	hypothetical protein		Unknown		-0.809356	-0.293341	-0.16781	-0.430845		0.174482	-0.467064	0.0489512	-0.0885523		-1.53605	-1.1375	-2.03562	-1.58496
BPSS2187	pilus assembly-related outer membrane protein	CpaA, Flp pilus assembly protein, protease CpaA	Posttranslational modification, protein turnover, chaperones		-2.72247	-1.53605	-1.26303	-1.848		0.396954	0.271423	-0.244592	0.13392		0.655299	0.529768	-0.0931626	0.392265
BPSS2189	pilus assembly-related, exported protein	CpaB, Flp pilus assembly protein CpaB	Intracellular trafficking and secretion		-1.07039	-1.26303	-2.16993	-1.48543		-0.392982	0.229947	0.355479	0.0924443		0.101158	-0.521772	0.226689	-0.0363458
BPSS2190	outer membrane protein	CpaC, Flp pilus assembly protein, secretin CpaC	Intracellular trafficking and secretion		-4.41278	-1.53605	-3.1375	-3.03562		-0.789205	NaN	-0.303778	NaN		0.421128	-0.201803	0.546659	0.283624
BPSS2192	hypothetical protein		Unknown		0.432695	0.307165	-0.315766	0.169662		0.355443	NaN	NaN	NaN		2.10434	1.53605	1.26303	1.63227
BPSS2193	hypothetical protein	TadG, Flp pilus assembly protein TadG	Intracellular trafficking and secretion		0.909293	NaN	0.423867	NaN		-0.203384	NaN	NaN	NaN		-1.926	-2.07039	-1.20163	-1.72247
BPSS2198	hypothetical protein	TadC, Flp pilus assembly protein TadC	Cell motility and secretion		-0.356457	0.266474	0.392004	0.128969		-0.263038	-0.137507	-0.779053	-0.400542		-2.848	0.514573	NaN	NaN
BPSS2206	transport related, membrane protein	UhpC, Sugar phosphate permease	Carbohydrate transport and metabolism		0.331029	-0.291902	0.456559	0.193524		-1.37851	-2.23266	-1.72247	-1.76553		0.0329	-0.0926309	-0.608646	-0.230134
BPSS2207	LysR-family transcriptional regulator	LysR, Transcriptional regulator	Transcription		0.343101	-0.40536	0.217571	0.0800668		NaN	1.1375	1.20163	NaN		2.29278	1.72247	1.20163	1.72247
BPSS2218	RNA polymerase factor sigma-54	RpoN, DNA-directed RNA polymerase specialized sigma subunit, sigma54 homolog	Transcription		-0.152641	-0.668656	-0.0271104	-0.290145		0.00431298	NaN	0.752773	NaN		1.48543	1.37851	1.48543	1.43296
BPSS2220	hypothetical protein	Mn-containing catalase	Inorganic ion transport and metabolism		0.464967	0.339436	-0.176579	0.201933		0.788307	0.0398459	0.662776	0.525273		-1.07039	-1.48543	-1.20163	-1.26303
BPSS2226	hypothetical protein		Unknown		-0.419519	0.20341	0.328941	0.0659073		0.688982	0.814514	0.066052	0.55148		-1.20163	-1.07039	-1.43296	-1.26303
BPSS2228	hypothetical protein		Unknown		-0.114713	0.508217	0.633747	0.370713		NaN	-0.632268	-1.20163	NaN		1.43296	NaN	NaN	NaN
BPSS2232	hypothetical protein		Unknown		1.07039	1.43296	-0.152003	0.783782		0.469022	-0.172524	0.343491	0.205988		0.379583	-0.136432	0.505114	0.24208
BPSS2234	transport related, membrane protein	MntH, Mn2+ and Fe2+ transporters of the NRAMP family	Inorganic ion transport and metabolism		1.37851	2.43296	1.926	1.926		-0.601456	0.0400895	-0.0854413	-0.222945		0.289497	0.805513	0.931043	0.668009
BPSS2235	Zinc-binding dehydrogenase	Tdh, Threonine dehydrogenase and related Zn-dependent dehydrogenases	Amino acid transport and metabolism		0.886213	0.244667	0.760682	0.623178		-2.20163	-1.53605	-3.40599	-2.37851		-0.197518	-0.713533	-0.0719873	-0.335022
BPSS2239	hypothetical protein		Unknown		-1.43296	-1.26303	-1.88753	-1.53605		0.165967	-0.475579	0.0404366	-0.097067		0.775507	0.901038	0.152577	0.638003
BPSS2243	lipoprotein	OsmY, Predicted periplasmic or secreted lipoprotein	General function prediction only		0.715951	0.841482	0.199936	0.578448		-1.1375	-1.53605	-1.32193	-1.32193		0.226622	-0.396309	0.352153	0.0891184
BPSS2244	transferase	RfaG, Glycosyltransferase	Cell envelope biogenesis, outer membrane		NaN	0.10351	0.72644	NaN		-0.00811073	-0.649657	-0.133642	-0.271145		2.03562	1.63227	1.53605	1.72247
BPSS2245	epimerase	WcaG, Nucleoside-diphosphate-sugar epimerases	Cell envelope biogenesis, outer membrane		-1.63227	-1.37851	-1.26303	-1.43296		0.0366173	0.785078	0.659547	0.522044		-0.152003	NaN	1.48543	NaN
BPSS2246	sensor kinase/response regulator fusion protein	BaeS, Signal transduction histidine kinase	Signal transduction mechanisms		0.359025	-0.15699	0.484556	0.221521		1.67807	1.72247	NaN	NaN		0.299958	0.425489	-0.216057	0.162454
BPSS2251	LPS biosynthesis related transferase	RfaG, Glycosyltransferase	Cell envelope biogenesis, outer membrane		NaN	NaN	0.909609	NaN		0.276704	-0.346226	0.402235	0.139201		1.20163	1.58496	2	1.58496
BPSS2253	glycosyltransferase	Predicted glycosyltransferases	General function prediction only		-0.160935	-0.802481	-0.67695	-0.539446		0.53428	0.0182654	0.659811	0.396777		1.20163	-0.888969	1.72247	0.678377
BPSS2254	carbamoyltransferase	Predicted carbamoyl transferase, NodU family	Posttranslational modification, protein turnover, chaperones		0.865991	0.224445	0.74046	0.602956		0.432856	0.307325	-0.315606	0.169821		1.1375	1.20163	-0.120294	0.739614
BPSS2255	glycosyl transferase family protein	RfaF, ADP-heptose:LPS heptosyltransferase	Cell envelope biogenesis, outer membrane		0.0995357	-1.07039	-0.485427	-0.485427		0.273527	0.147997	-0.368019	0.010493		0.389932	0.515463	-0.126084	0.252428
BPSS2261	phosphatidylserine decarboxylase	Psd, Phosphatidylserine decarboxylase	Lipid metabolism		2.03562	2.76553	2.94486	2.58496		0.804875	0.930405	0.181943	0.667371		-0.152003	1.26303	-0.184425	0.308869
BPSS2264	dehydrogenase	MmsB, 3-hydroxyisobutyrate dehydrogenase and related beta-hydroxyacid dehydrogenases	Lipid metabolism		1.26303	1	1.48543	1.26303		NaN	-0.404052	NaN	NaN		1.20163	1.07039	1.43296	1.26303
BPSS2267	hypothetical protein	AraJ, Arabinose efflux permease	Carbohydrate transport and metabolism		0.119524	0.245055	-0.396491	-0.017979		1.20163	1.37851	1.67807	1.43296		0.832585	NaN	0.958115	NaN
BPSS2268	hypothetical protein	Conserved protein/domain typically associated with flavoprotein oxygenases, DIM6/NTAB family	General function prediction only		0.263034	-1.43296	-0.263034	-0.477653		-0.286325	0.462136	0.336606	0.199103		0.830791	0.345365	NaN	NaN
BPSS2272	2-oxoisovalerate dehydrogenase beta subunit	AcoB, Pyruvate/2-oxoglutarate dehydrogenase complex, dehydrogenase (E1) component, eukaryotic type, beta subunit	Energy production and conversion		1.32193	-0.0995357	1.72247	0.981619		0.98796	0.239499	0.86243	0.724926		0.00727977	0.648826	0.523295	0.385791
BPSS2282	ribonucleotide reductase-like protein	NrdA, Ribonucleotide reductase, alpha subunit	Nucleotide transport and metabolism		-1.09114	-1.32193	-1.72247	-1.37851		NaN	NaN	-0.394534	NaN		0.0715967	0.197128	-0.444418	-0.0659068
BPSS2283	hypothetical protein		Unknown		-1.926	-1.53605	-1.37851	-1.63227		0.97132	NaN	NaN	NaN		1.53605	2.16993	1.32193	1.67807
BPSS2285	sulfate transporter family protein	SUL1, Sulfate permease and related transporters (MFS superfamily)	Inorganic ion transport and metabolism		3.16993	NaN	1.20163	NaN		0.445166	0.319635	-0.19638	0.182132		1.37851	1.48543	-0.888969	0.658323
BPSS2287	hypothetical protein	NfnB, Nitroreductase	Energy production and conversion		0.347483	0.221951	-0.400978	0.084448		0.0504014	0.798863	NaN	NaN		-0.350497	-0.464668	-1.32193	-0.712365
BPSS2288	HSP20/alpha crystallin family protein	IbpA, Molecular chaperone (small heat shock protein)	Posttranslational modification, protein turnover, chaperones		1.848	1.926	1	1.58496		0.555624	0.430093	NaN	NaN		0.983663	0.342117	0.858132	0.720629
BPSS2289	porin protein	OmpC, Outer membrane protein (porin)	Cell envelope biogenesis, outer membrane		0.50409	0.378559	-0.137456	0.241055		-0.847997	-1.20163	-1.1375	-1.07039		1.37851	2.45943	1.72247	1.848
BPSS2293	quinone oxidoreductase	Qor, NADPH:quinone reductase and related Zn-dependent oxidoreductases	Energy production and conversion		1.53605	1.43296	1.26303	1.43296		-0.329365	0.293566	0.419097	0.156063		0.429759	0.304228	-0.318702	0.166724
BPSS2294	taurine catabolism dioxygenase TauD, TfdA family protein	TauD, Probable taurine catabolism dioxygenase	Secondary metabolites biosynthesis, transport, and catabolism		NaN	NaN	-1.43296	NaN		0.973012	0.847481	0.331466	0.709978		-0.436473	-0.952488	-0.310942	-0.573976
BPSS2297	hypothetical protein	Predicted esterase of the alpha/beta hydrolase fold	General function prediction only		NaN	0.575839	NaN	NaN		0.507351	0.38182	-0.241109	0.244317		1.1375	1.26303	1.72247	1.37851
BPSS2311	hypothetical protein	TldD, Predicted Zn-dependent proteases and their inactivated homologs	General function prediction only		1.26303	0.519374	1.37851	1.05364		0.298399	0.172869	-0.450062	0.0353649		0.32653	0.968076	0.842545	0.705042
BPSS2312	modulator of DNA gyrase	TldD, Predicted Zn-dependent proteases and their inactivated homologs	General function prediction only		NaN	NaN	0.894135	NaN		1.1375	1.26303	1.53605	1.32193		0.25483	0.129299	-0.386716	-0.00820421
BPSS2320	4'-phosphopantetheinyl transferase superfamily protein	Sfp, Phosphopantetheinyl transferase	Coenzyme metabolism		-0.0869136	NaN	-0.57234	NaN		-0.0307109	0.610835	0.485304	0.347801		2	-0.120294	0.214125	0.697944
BPSS2323	hypothetical protein	LolA, Outer membrane lipoprotein-sorting protein	Cell envelope biogenesis, outer membrane		0.263034	NaN	-1.67807	NaN		NaN	0.10637	0.7293	NaN		-0.397219	0.118796	0.244327	-0.0187074
BPSS2326	flavin-binding monooxygenase-like protein	TrkA, Predicted flavoprotein involved in K+ transport	Inorganic ion transport and metabolism		0.187959	0.829505	0.703974	0.56647		0.896529	0.148067	0.770998	0.633494		1.37851	1.1375	1.26303	1.26303
BPSS2327	cytochrome P450 family protein	CypX, Cytochrome P450	Secondary metabolites biosynthesis, transport, and catabolism		-1.07039	0.0901978	-0.0703893	-0.350194		0.410165	NaN	0.284635	NaN		NaN	0.572334	-0.0505964	NaN
BPSS2337	glutamine ABC transporter periplasmic protein	HisJ, ABC-type amino acid transport/signal transduction systems, periplasmic component/domain	Amino acid transport and metabolism		-1.53605	-1.1375	-1.20163	-1.26303		-0.0851823	-0.210713	-0.726728	-0.348217		0.984125	NaN	0.858594	NaN
BPSS2338	hypothetical protein	Pfs, Nucleoside phosphorylase	Nucleotide transport and metabolism		-1.53605	-1.63227	-1.26303	-1.48543		0.746566	0.872096	0.123634	0.609062		0.241928	0.990389	0.864858	0.727355
BPSS2341	esterase	PldB, Lysophospholipase	Lipid metabolism		1.37851	1	2.37851	1.58496		-0.21744	0.531021	0.40549	0.267986		0.525275	0.399744	-0.223187	0.262241
[truncated: 6 more rows]
