# Supplementary material for: The Burkholderia pseudomallei intracellular ‘TRANSITome’
Source: Nat Commun. 2021 Mar 26;12:1907. doi: 10.1038/s41467-021-22169-1 (PMC7998038; doi:10.1038/s41467-021-22169-1)
Supplement: Supplementary file 4 — Supplementary Data 2 [file 41467_2021_22169_MOESM4_ESM.xlsx]

## Sheet: Knockout oligos
Oligo name	Sequence
BPSL0006-down	AGCGCTGCGCGCTTTGCGTATCTTGCGTGGCAGATGCCGCAGGGTTTTCCCAGTCACGAC
BPSL0006-down-end	AGCGCTGCGCGCTTTGC
BPSL0006-up	TGTCGCGATGTTTGCCGCCGGCGCATGGTTCGCCAGCGCACCGGCTCGTATGTTGTGTGG
BPSL0006-up-end	TGTCGCGATGTTTGCCG
BPSL0088-down	GTCAATCGTCGCGCCCGGGAACGCGAGCGCCAGTTGCCGAACGGTGGGAAGGGCGATCGG
BPSL0088-down-end	GTCAATCGTCGCGCC
BPSL0088-up	TGAGCGCGCGGCGAAGCGATGGCCCGCGCGCGGCGAAGACATGAAAATACGCAAACCGCC
BPSL0088-up-end	TGAGCGCGCGGCGAAGCGAT
BPSL0097-down	CGGTCCAGAGGCCTTGCTGATCGCTGTTCTCGGCGCTCACGAACGCCAGGGTTTTCCCAG
BPSL0097-down-end	CGGTCCAGAGGCCTTGC
BPSL0097-up	TCTGGCACTGACGGGCGGCATCGTTGCATTTTCGGTGGCGCAGGAAACAGCTATGACCAT
BPSL0097-up-end	TCTGGCACTGACGGGCG
BPSL0130A-down	GTGCGGTCGGTGGGGTTGCCGGTCGTGGCCGGGCTGAACACGACGTTGTAAAACGACGGC
BPSL0130A-down-end	GTGCGGTCGGTGGGGTT
BPSL0130A-up	GCGCTTCGACAACAAGCCGGGCAGCCTTCAACGGCAATGCATGTTGTGTGGAATTGTGAG
BPSL0130A-up-end	GCGCTTCGACAACAAGC
BPSL0139-down	GGGCGGCATTCGCCGTAGCCGCGGCGGGCGCATTCGCAATGCGATTAAGTTGGGTAACGC
BPSL0139-down-end	GGGCGGCATTCGCCGTAG
BPSL0139-up	CGAGCCAGCGCTTCGCCATGCTCTGCACGGCCCCAAGCGTCAGGAAACAGCTATGACCAT
BPSL0139-up-end	CGAGCCAGCGCTTCGCCA
BPSL0147-down	TTCCGCTACGTATCCGGGCGCGCTCGCGCCAGTCCATCAATTCCCAGTCACGACGTTGTA
BPSL0147-down-end	TTCCGCTACGTATCCGG
BPSL0147-up	ATCGCGACGGTGTTTGGCTGGACGCCGCGCGATATGGCCGCCGGCTCGTATGTTGTGTGG
BPSL0147-up-end	ATCGCGACGGTGTTTG
BPSL0148-down	CGCTTTCAGCGCCTTCGGCATCAAAAAACCGGCGAAGATACCCAGTCACGACGTTGTAAA
BPSL0148-down-end	CGCTTTCAGCGCCTTCG
BPSL0148-up	CACATCGAAACGACGGGCCACGCCGCGCCCGACGAGAACACGTATGTTGTGTGGAATTG
BPSL0148-up-end	CACATCGAAACGACGGG
BPSL0172-down	CGCCGTCATCGTCTGTTTGATCGCCATGAACGCCGCCGCCTAACGCCAGGGTTTTCCCAG
BPSL0172-down-end	CGCCGTCATCGTCTGTTTG
BPSL0172-up	CGAAAACGACGTGCGCAAGGTCGCACGCACGCTCTATTGGCACAGGAAACAGCTATGACC
BPSL0172-up-end	CGAAAACGACGTGCGCAA
BPSL0214-down	TTCAGCGAGGATCTTCATGACTCGAGCGATTTCCGTTGCGGACGTTGTAAAACGACGGCC
BPSL0214-down-end	TTCAGCGAGGATCTTCAT
BPSL0214-up	CAGCATGATCGTCTTCGTCGAAGGCGAGCCGGTGAAGAAGCACAGGAAACAGCTATGACC
BPSL0214-up-end	CAGCATGATCGTCTTCGT
BPSL0221-down	CGCTTCGCAAAGAATGTCGGTTTTCCTAACGAGCGGGCGGACGTTGTAAAACGACGGCC
BPSL0221-down-end	CGCTTCGCAAAGAATGTC
BPSL0221-up	CGATGCTGCACGTCGAAGGGGTCGTCTACCGATCGGTGTGCACAGGAAACAGCTATGACC
BPSL0221-up-end	CGATGCTGCACGTCGAAG
BPSL0247-down	TCTTGCCCTGATACAGCATGCAGCCCGCACAGGCTTCGCCGACGTTGTAAAACGACGGCC
BPSL0247-down-end	TCTTGCCCTGATACAGCA
BPSL0247-up	TTCCTGATCACGAGCGTCGGCGCCGTGTCGGCGCTCGCGCCACAGGAAACAGCTATGACC
BPSL0247-up-end	TTCCTGATCACGAGCGTC
BPSL0300-down	TGTGCAGGATCGCGTCGCCCGTCGACTTGTAGTTGTCGGCGACGTTGTAAAACGACGGCC
BPSL0300-down-end	TGTGCAGGATCGCGTCGC
BPSL0300-up	TTTCAGCAAGCCTCCCGGCGGGCGCCGCCGGCCCCGCGATCACAGGAAACAGCTATGACC
BPSL0300-up-end	TTTCAGCAAGCCTCCCGG
BPSL0342-down	GCCGATGATCACGGTCGGCAGGATCGACAGGCGGGTTGCGGACGTTGTAAAACGACGGCC
BPSL0342-down-end	GCCGATGATCACGGTCGG
BPSL0342-up	CGTCCACCTACTTGAGCCGGATTCTCGGCTACGTCGCGCCACAGGAAACAGCTATGACC
BPSL0342-up-end	CGTCCACCTACTTGAGCC
BPSL0359-down	GAACAGGAACAGCGCGATCAGCGCGGCGGCGATGATCAGCGACGTTGTAAAACGACGGCC
BPSL0359-down-end	GAACAGGAACAGCGCGAT
BPSL0359-up	CGAAGCCAGCATGGCTGAAAGAAGGCGCCCCGCAAGGGGCGCTTCCGGCTCGTATGTTGT
BPSL0359-up-end	CGAAGCCAGCATGGCTGA
BPSL0392-down	TTTTCGCGGCGGACGGCTTCGGCCCGGCCGCCGCGCCCGCGACGTTGTAAAACGACGGCC
BPSL0392-down-end	TTTTCGCGGCGGACGGCT
BPSL0392-up	TTTCAGGCTTCGGCGGCTTTCAGCCCGCCGGCTTCCTCGACACAGGAAACAGCTATGACC
BPSL0392-up-end	TTTCAGGCTTCGGCGGCT
BPSL0412-down	CTTGTACGCCTCTTCCTCGTACATCTTGAACGTGTCCGGAGACGTTGTAAAACGACGGCC
BPSL0412-down-end	CTTGTACGCCTCTTCCTC
BPSL0412-up	GAAACGGTGCCGATGAAGGTCGCGCGCAGCACGCGGCTCGCACAGGAAACAGCTATGACC
BPSL0412-up-end	GAAACGGTGCCGATGAAG
BPSL0459-down	GCCCCACCACTGGAACATGTAACCGTAGTTGCGCTCGACGGACGTTGTAAAACGACGGCC
BPSL0459-down-end	GCCCCACCACTGGAACAT
BPSL0459-up	TCTCGCGGTGATCGCGATCACGGTGCGGCTTGGTTTCTGGCACAGGAAACAGCTATGACC
BPSL0459-up-end	TCTCGCGGTGATCGCGAT
BPSL0471-down	AGATCCAGTAGCACGCGCCGTAGTCATCCTGCGCGATGCGGACGTTGTAAAACGACGGCC
BPSL0471-down-end	AGATCCAGTAGCACGCGC
BPSL0471-up	CGTCGAACGCGATCCGGCGCGCGAGGCCGACGCGCTGCGCCACAGGAAACAGCTATGACC
BPSL0471-up-end	CGTCGAACGCGATCCGGC
BPSL0475-down	TGCGCATGCTCGCGGAACGCCGGCTCCTGCATCAGCAGCGGACGTTGTAAAACGACGGCC
BPSL0475-down-end	TGCGCATGCTCGCGGAAC
BPSL0475-up	CGACGAAAGCGGCATCGAGCGCGTGCTGTCCTACCGGCAACACAGGAAACAGCTATGACC
BPSL0475-up-end	CGACGAAAGCGGCATCGA
BPSL0506-down	CTCGTGCGTCTGGACAGCGGTGTACGCGATCGAGAACACGGACGTTGTAAAACGACGGCC
BPSL0506-down-end	CTCGTGCGTCTGGACAGC
BPSL0506-up	TGATGCGATTCGCGCGCTCGAGCGCGACCGGTTTCGGGCGCACAGGAAACAGCTATGACC
BPSL0506-up-end	TGATGCGATTCGCGCGCT
BPSL0508-down	TCGAGTACACCTGGAACTCGCAGACCGCGCGGAAACCGAGGACGTTGTAAAACGACGGCC
BPSL0508-down-end	TCGAGTACACCTGGAACT
BPSL0508-up	GCTCGACGGCATGATCAAGAAGAACGCGTACTTGCCACGCCACAGGAAACAGCTATGACC
BPSL0508-up-end	GCTCGACGGCATGATCAA
BPSL0555-down	TCAAGCGCGGCCCACGTGAGGCGCACCGCATCCGGCTGATGACGTTGTAAAACGACGGCC
BPSL0555-down-end	TCAAGCGCGGCCCACGTG
BPSL0555-up	ACTCGAAGCAGCATTGGACCTTGCCAGCCGGGACGGGCTGCACAGGAAACAGCTATGACC
BPSL0555-up-end	ACTCGAAGCAGCATTGGA
BPSL0624-down	GGAAATGATCGATGAAGAGCGTGTTGACGGTCGCGCCGAGGACGTTGTAAAACGACGGCC
BPSL0624-down-end	GGAAATGATCGATGAAGA
BPSL0624-up	CACGATCAAGCTGACGAGCGTCGTCGGCGCGCCGGTCGAGCACAGGAAACAGCTATGACC
BPSL0624-up-end	CACGATCAAGCTGACGAG
BPSL0636-down	ATTCGCGCCAGAGCGCGTCCTGCCGGGTCGCGAGCTCGTAGACGTTGTAAAACGACGGCC
BPSL0636-down-end	ATTCGCGCCAGAGCGCGT
BPSL0636-up	GCTCGAGCTGCAGTATCCGAGCGGCGAGTGCTTTCGCGTGCACAGGAAACAGCTATGACC
BPSL0636-up-end	GCTCGAGCTGCAGTATCC
BPSL0700-down	CAACGCGTCGAGATCGACGCCGTCGACGCAGCGAAGATTGGACGTTGTAAAACGACGGCC
BPSL0700-down-end	CAACGCGTCGAGATCGAC
BPSL0700-up	TCGAAGTGGAAGGGGAGATCGACGGTGCATGCGCCTGCAACACAGGAAACAGCTATGACC
BPSL0700-up-end	TCGAAGTGGAAGGGGAGA
BPSL0727-down	CGGCATCAGCATCGGCACGGCCGTCGTCGCGCGCCGCGAGGACGTTGTAAAACGACGGCC
BPSL0727-down-end	CGGCATCAGCATCGGCAC
BPSL0727-up	ATGCCGGCTACGACGTGCTCGCGAAGCGCGACACGCCGTCCACAGGAAACAGCTATGACC
BPSL0727-up-end	ATGCCGGCTACGACGTGC
BPSL0735-down	AGCCGTCATAGACGTCACGCCATTGCGTGCGCCGTTTGTCGACGTTGTAAAACGACGGCC
BPSL0735-down-end	AGCCGTCATAGACGTCAC
BPSL0735-up	GGTGCGGAGATGCGACGATCGCGGTTGTGCCGACCGGCCTCACAGGAAACAGCTATGACC
BPSL0735-up-end	GGTGCGGAGATGCGACGA
BPSL0747-down	CGAGCGCCACGCTCGTCACGCGCGTGCTCGTCGACGCGACGACGTTGTAAAACGACGGCC
BPSL0747-down-end	CGAGCGCCACGCTCGTCA
BPSL0747-up	CTACTACGTCGCGGGCGACACGCAGAACGAGATCGCCGAGCACAGGAAACAGCTATGACC
BPSL0747-up-end	CTACTACGTCGCGGGCGA
BPSL0751-down	CCGATGCGAACGGAATCACCACTTCGGCATGCGTGAAGCGCAGCTTCGCCATTCAGGCTG
BPSL0751-down-end	CCGATGCGAACGGAATCAC
BPSL0751-up	CCTACTACCAGACGAAAACGCCTTATCGGCCGCAGCAGGATGCTTCGCGCGTTGGCCGAT
BPSL0751-up-end	CCTACTACCAGACGAAAAC
BPSL0753-down	CGTCCTTCAGCGTCTGCAGCACGATGTTCGAGCGAATGTCGACGTTGTAAAACGACGGCC
BPSL0753-down-end	CGTCCTTCAGCGTCTGCA
BPSL0753-up	CAGGAAGAAGGCCGGATCAGCAACCTCGATCTGGCCGAGCCACAGGAAACAGCTATGACC
BPSL0753-up-end	CAGGAAGAAGGCCGGATC
BPSL0803-down	GTCGGCGAACATGTACGTCTGGTCCGCGTTCGCGACCGTGGACGTTGTAAAACGACGGCC
BPSL0803-down-end	GTCGGCGAACATGTACGT
BPSL0803-up	GAACATGCAGGTCGTGTCCTTCGGCGACAGCCTGTCGGACCACAGGAAACAGCTATGACC
BPSL0803-up-end	GAACATGCAGGTCGTGTC
BPSL0854-down	ATACAGCAGGCGGTCGTGGAGCCGCGACGGGCGGCCCTGCGACGTTGTAAAACGACGGCC
BPSL0854-down-end	ATACAGCAGGCGGTCGTG
BPSL0854-up	CTCCGCACCAACTACTCCCGCGCGTCGCTCGACGCGGCGGCACAGGAAACAGCTATGACC
BPSL0854-up-end	CTCCGCACCAACTACTCC
BPSL0870-down	CGAACGCCATCGGCTCGACGTCGCGCAGCCGGGCATCGACGACGTTGTAAAACGACGGCC
BPSL0870-down-end	CGAACGCCATCGGCTCGA
BPSL0870-up	GGGAAGAAGTTTCGGCCGAGCGACTGGTCCGAGCGTCTCGCACAGGAAACAGCTATGACC
BPSL0870-up-end	GGGAAGAAGTTTCGGCCG
BPSL0877-down	GCCTTCGACGGTCTGGCGCGCTTCGTCGACGAGCATCACGGACGTTGTAAAACGACGGCC
BPSL0877-down-end	GCCTTCGACGGTCTGGCG
BPSL0877-up	TTGCAAGGGTCCGCTCCACTATGATCGCGGCGCGCAGGAGCCACAGGAAACAGCTATGACC
BPSL0877-up-end	TTGCAAGGGTCCGCTCCA
BPSL0884-down	CGGCGACGACGAACAGCGGGCCGACGATGAGCCCGATCAGGACGTTGTAAAACGACGGCC
BPSL0884-down-end	CGGCGACGACGAACAGCG
BPSL0884-up	CGGCATTCCGATGATCGTCGTCGCGGTGACGGTGTTGCTGCACAGGAAACAGCTATGACC
BPSL0884-up-end	CGGCATTCCGATGATCGT
BPSL0894-down	GCCGCTGCTCATCTCGAGCGCATAGACGCCGTTGTTGCGCGACGTTGTAAAACGACGGCC
BPSL0894-down-end	GCCGCTGCTCATCTCGAG
BPSL0894-up	TCGCGCAAACCACGCCGCTGCCGCCCGGCGCGAAGCAACCCACAGGAAACAGCTATGACC
BPSL0894-up-end	TCGCGCAAACCACGCCGC
BPSL0946-down	GGCCGTCGTTTTACAACGTCAGTGCTCGGGCCGCCTGAATTCCGGGCCAGGATGTTCGCG
BPSL0946-down-end	GGCCGTCGTTTTACAACG
BPSL0946-up	TCACAAGATCGTGCAGCGTATCCGGAAGTGCGGGGCGGTCCACAGGAAACAGCTATGACC
BPSL0946-up-end	TCACAAGATCGTGCAGCG
BPSL0957-down	AGCGCTGCGAGAATTCGCCGAATGCGTTCAGCGCGTCGCGGACGTTGTAAAACGACGGCC
BPSL0957-down-end	AGCGCTGCGAGAATTCGC
BPSL0957-up	CGAGGACGAAGGACGCGCTCGGCGTGTGGCTCTCGCCCGACACAGGAAACAGCTATGACC
BPSL0957-up-end	CGAGGACGAAGGACGCGC
BPSL0967-down	TCCTCCGTCACCCAGCCGGCGACCTCGGTCTCGAGCGCGAGACGTTGTAAAACGACGGCC
BPSL0967-down-end	TCCTCCGTCACCCAGCCG
BPSL0967-up	CGATTCCCGTGCTGACCGACGTGCTCGTGCCCGGCAATCCCACAGGAAACAGCTATGACC
BPSL0967-up-end	CGATTCCCGTGCTGACCG
BPSL0972-down	CTTCGCACTGTCCATCGCGGGCGCGGCCATCGCGAACATCGACGTTGTAAAACGACGGCC
BPSL0972-down-end	CTTCGCACTGTCCATCGC
BPSL0972-up	CTTGCCGTTGCCGTCACGCTCGCGGCGGCGCTGCCGATCGCACAGGAAACAGCTATGACC
BPSL0972-up-end	CTTGCCGTTGCCGTCACG
BPSL1010-down	ACACGGTGAGCGACTGCGACAGCCCGCTGCCCGTGCCCGTGACGTTGTAAAACGACGGCC
BPSL1010-down-end	ACACGGTGAGCGACTGCG
BPSL1010-up	TCGAAGCAATGGCGGCTCGCGCTGCTCGTCGCGTGGCTGCCACAGGAAACAGCTATGACC
BPSL1010-up-end	TCGAAGCAATGGCGGCTC
BPSL1042-down	GGCACGCGTTGGCGAGATACCAGTCGGCGCGGGAGCCGTCGACGTTGTAAAACGACGGCC
BPSL1042-down-end	GGCACGCGTTGGCGAGAT
BPSL1042-up	CACCGCGAATCCCGCCGTCGGCGTGGGCGTCGGCATCGCGCACAGGAAACAGCTATGACC
BPSL1042-up-end	CACCGCGAATCCCGCCGT
BPSL1046-down	GCGAATCGGCCGTCACATGCACGGCGACGAGCATCCCGGAGACGTTGTAAAACGACGGCC
BPSL1046-down-end	GCGAATCGGCCGTCACA
BPSL1046-up	TCTCGACAGCGGTTTCGTCGCCGAGGACGTCAGTCTGTTCCACAGGAAACAGCTATGACC
BPSL1046-up-end	TCTCGACAGCGGTTTCGT
BPSL1047-down	GCATGAGCGATCGCACGCCCTGCCCCCCGACGGCCTCCCCGACGTTGTAAAACGACGGCC
BPSL1047-down-end	GCATGAGCGATCGCACGC
BPSL1047-up	GAAGGCGTATGCGGGACGGATCGCGGCCGTCGAGGTGGACCACAGGAAACAGCTATGACC
BPSL1047-up-end	GAAGGCGTATGCGGGACG
BPSL1053-down	GCCAATCGTTGCCGTCGCGCCAGTTGCCGCCGCCGCGCCAGACGTTGTAAAACGACGGCC
BPSL1053-down-end	GCCAATCGTTGCCGTCGC
BPSL1053-up	ACGGCTATGGCTACGCGCAGCCGTATTATCCGGGCGGCTACACAGGAAACAGCTATGACC
BPSL1053-up-end	ACGGCTATGGCTACGCGC
BPSL1064-down	TTCCGCGATTTCCTGCGGCCGGCTCAAGGGCGCCCAGTGCGACGTTGTAAAACGACGGCC
BPSL1064-down-end	TTCCGCGATTTCCTGCGG
BPSL1064-up	ATACGTGGGGCGACAAGCCCAGTGCGGACAAGCCTCGCGACACAGGAAACAGCTATGACC
BPSL1064-up-end	ATACGTGGGGCGACAAGC
BPSL1067-down	TGCCGAAATGCAGCGAGTGATCGTTGGCGGGAATCACGTCGACGTTGTAAAACGACGGCC
BPSL1067-down-end	TGCCGAAATGCAGCGAGT
BPSL1067-up	GCTCTACAACAAGTGGCTGGCCGGCGCATTCACCGCGGCCCACAGGAAACAGCTATGACC
BPSL1067-up-end	GCTCTACAACAAGTGGCT
BPSL1126-down	CACTTCGCCCAACCGCACGAGCGGAATGTCCCACAGCGGGGACGTTGTAAAACGACGGCC
BPSL1126-down-end	CACTTCGCCCAACCGCAC
BPSL1126-up	CGGCAGATCCAGGAATCGGTGCTCGAACTGTTCAAGGGCCCACAGGAAACAGCTATGACC
BPSL1126-up-end	CGGCAGATCCAGGAATCG
BPSL1138-down	CGCGTCGGCCTTGATGACCGACACGCCGCGCCAGCCCCAGTACACGCGATTAAGTTGGGT
BPSL1138-down-end	CGCGTCGGCCTTGATGACCGA
BPSL1138-up	ACGCATTCGCGCACTGCTCGAGCAAGCCGCGCCGCGCAAGCCCGAAGCGCAACGCAATTA
BPSL1138-up-end	ACGCATTCGCGCACTGCTCGA
BPSL1148-down	GCAACACGGCGTAATCGAAAGCAGTCAGCATCGCCCGTTACTGCGTGAGGTGTTGGGAAG
BPSL1148-down-end	GCAACACGGCGTAATCGAAAG
BPSL1148-up	TCGTGCTGCCGATGGTGCTCGATTCGCATCCGAAGCCCGTCACCGACGACAGGTTTCCCG
BPSL1148-up-end	TCGTGCTGCCGATGGTGCTC
BPSL1258-down	GGCCGTCGTTTTACAACGTCCGGCGCGCTCGCGCTCGCCGGCACCGCGACCGCGATCGTG
BPSL1258-down-end	GGCCGTCGTTTTACAACG
BPSL1258-up	GAGCGACACTTCCCAACGACACGGGGGCGACCCCGAACCGCACAGGAAACAGCTATGACC
BPSL1258-up-end	GAGCGACACTTCCCAACG
BPSL1288-down	AGCCGAAATTGAGCGACAGGGACGGCGCCGGATAGTAATAGACGTTGTAAAACGACGGCC
BPSL1288-down-end	AGCCGAAATTGAGCGACA
BPSL1288-up	ATTACCCGTACGGCTACTATCCGGCGAGCGGCTACTACGCCACAGGAAACAGCTATGACC
BPSL1288-up-end	ATTACCCGTACGGCTACT
BPSL1295-down	CGCGATCGTCGCGATCACGGTCGCGGCCGTAACGGGCTCGGACGTTGTAAAACGACGGCC
BPSL1295-down-end	CGCGATCGTCGCGATCAC
BPSL1295-up	CGAATCGTTTCCGCCGCTGCTGCTCTCCGGGCTGCGCAATCACAGGAAACAGCTATGACC
BPSL1295-up-end	CGAATCGTTTCCGCCGCT
BPSL1308-down	GCGGCAGGTTCTTCTCGGCCGCCATCGCCGCGCCGATCGCGACGTTGTAAAACGACGGCC
BPSL1308-down-end	GCGGCAGGTTCTTCTCGG
BPSL1308-up	TGTGGACGTGGGACAGCAGCCCGTATGCGCGTTTTCTTCACACAGGAAACAGCTATGACC
BPSL1308-up-end	TGTGGACGTGGGACAGCA
BPSL1340-down	CGACGATCCTCAGCCACGCGAGCGCAACGGCGATGTAGACGACGTTGTAAAACGACGGCC
BPSL1340-down-end	CGACGATCCTCAGCCACG
BPSL1340-up	CGCCGAGATCGTCGGCTGCTATTTGCCCTGGCTCGTGCTGCACAGGAAACAGCTATGACC
BPSL1340-up-end	CGCCGAGATCGTCGGCTG
BPSL1347-down	CCCAACGATAGCCGCCGACGTAGCCCGTGCCGATGCCGAAGACGTTGTAAAACGACGGCC
BPSL1347-down-end	CCCAACGATAGCCGCCGA
BPSL1347-up	CATCGATAGCGGCCATCGCCGCCGCGGCTGGCGCGGCTGGCACAGGAAACAGCTATGACC
BPSL1347-up-end	CATCGATAGCGGCCATCG
BPSL1390-down	CATAGTTGGGCCACTTACGTTGAAGAACTGTGCTGTGGCGGACGTTGTAAAACGACGGCC
BPSL1390-down-end	CATAGTTGGGCCACTTAC
BPSL1390-up	ATACGCCAACACGGGCAATTGGTCCGGCGATTATCCGCCGCACAGGAAACAGCTATGACC
BPSL1390-up-end	ATACGCCAACACGGGCAA
BPSL1422-down	CCTTCTCCTTCGCGCGGCGGATCGCCGTTTCCGCGAGGTGGACGTTGTAAAACGACGGCC
BPSL1422-down-end	CCTTCTCCTTCGCGCGGC
BPSL1422-up	TCCAGCAACTCGGCGCCGCGTTCGTCACGCGGCTGCCCGCCACAGGAAACAGCTATGACC
BPSL1422-up-end	TCCAGCAACTCGGCGCCG
BPSL1427-down	CGATCGTTCCGTCCTTGATGCCTTCCAGCTGAAGCGCGCGGACGTTGTAAAACGACGGCC
BPSL1427-down-end	CGATCGTTCCGTCCTTGA
BPSL1427-up	GCAAGGAGCGCAAAGTGTTCCCCAAGGAATCGACGATCCGCACAGGAAACAGCTATGACC
BPSL1427-up-end	GCAAGGAGCGCAAAGTGT
BPSL1428-down	CTTCACCTCCTCGTGCACGGGGTGCACCTGGTACGCGTCGGACGTTGTAAAACGACGGCC
BPSL1428-down-end	CTTCACCTCCTCGTGCAC
BPSL1428-up	GCATCTCGAAGTCGGGCTCGCGACGCCCGGCCTCGAGGCGCACAGGAAACAGCTATGACC
BPSL1428-up-end	GCATCTCGAAGTCGGGCT
BPSL1433-down	CGTCGCATCGCTCCTTCATGTCGAACCTGAGCCGCCCCTCGACGTTGTAAAACGACGGCC
BPSL1433-down-end	CGTCGCATCGCTCCTTCA
BPSL1433-up	CACCAATTACCGCGCGCCGTTCGACATACGCGCGGGCGCGCACAGGAAACAGCTATGACC
BPSL1433-up-end	CACCAATTACCGCGCGCC
BPSL1446-down	TGGCGGGTGGCTTGATGGGCGGGCGCCGCAACGCGCGGCGGACGTTGTAAAACGACGGCC
BPSL1446-down-end	TGGCGGGTGGCTTGATGG
BPSL1446-up	GGCTGATCGTCATCGTGTTCTGGGCCGTGCCCGTCGCGATCACAGGAAACAGCTATGACC
BPSL1446-up-end	GGCTGATCGTCATCGTGT
BPSL1447-down	CGTCGCCCTTCTTGTCGGCGGCTTGCGTGTTGCAGGCCTTGACGTTGTAAAACGACGGCC
BPSL1447-down-end	CGTCGCCCTTCTTGTCGG
BPSL1447-up	GGCAACGCCTGCTTTCGCCGCAAACAGCCAGCAGGACAAGCACAGGAAACAGCTATGACC
BPSL1447-up-end	GGCAACGCCTGCTTTCGC
BPSL1475-down	CAGGATGTTGTACGTGCGGCAGGCGGCCTGGAAATCCATCGACGTTGTAAAACGACGGCC
BPSL1475-down-end	CAGGATGTTGTACGTGCG
BPSL1475-up	GTCGACATCAATCTGCAGCGCCACGAGACGAGCGTGATCGTCACAGGAAACAGCTATGACC
BPSL1475-up-end	GTCGACATCAATCTGCAG
BPSL1485-down	GCCGAGCACGTTCGACGTATCGAGCTGGCCGCCCGCCGGCGACGTTGTAAAACGACGGCC
BPSL1485-down-end	GCCGAGCACGTTCGACGT
BPSL1485-up	GGAGTTCATCAACAACCAGCCGGGTGGCCTGAATGGCCTCCACAGGAAACAGCTATGACC
BPSL1485-up-end	GGAGTTCATCAACAACCA
BPSL1528-down	TCTTCAGCCGGTGCAGCGTCAGGTCGTCGATGTCGGAACGGACGTTGTAAAACGACGGCC
BPSL1528-down-end	TCTTCAGCCGGTGCAGCG
BPSL1528-up	TATGCGGTGGCTCAGCACAATTGTTACAGCACGTTCTTCGCACAGGAAACAGCTATGACC
BPSL1528-up-end	TATGCGGTGGCTCAGCAC
BPSL1533-down	TCGCCAGATATTTGCCGGGCGCGTGCGCGCGCGCCGCGAAGACGTTGTAAAACGACGGCC
BPSL1533-down-end	TCGCCAGATATTTGCCGG
BPSL1533-up	GCAACCCGATTGGCAGGCGCCGCCGCGCGTGCGCGCGCTCCACAGGAAACAGCTATGACC
BPSL1533-up-end	GCAACCCGATTGGCAGGC
BPSL1580-down	CGCTTCCACGTACGCGCGCAGCACCGCGTGGCTGCGCGCGGACGTTGTAAAACGACGGCC
BPSL1580-down-end	CGCTTCCACGTACGCGCG
BPSL1580-up	GATCTGCGATCTCTTTCCCGAGCAGACGCGCTTTGCCGAGCACAGGAAACAGCTATGACC
BPSL1580-up-end	GATCTGCGATCTCTTTCC
BPSL1594-down	TGACGAGGCCGTTCGCGACGTAGGGATCGGCCTGCGCGAAGACGTTGTAAAACGACGGCC
BPSL1594-down-end	TGACGAGGCCGTTCGCGA
BPSL1594-up	CGTATGAGGAGCCTTTCATGTACTACCTGCTGACCTACGACACAGGAAACAGCTATGACC
BPSL1594-up-end	CGTATGAGGAGCCTTTCA
BPSL1612-down	CATTCGGCGCGTGCACGCGATAGCCCGCATGCATGAGAACGACGTTGTAAAACGACGGCC
BPSL1612-down-end	CATTCGGCGCGTGCACGC
BPSL1612-up	CCAAGGCGTGGTGTCCGAAGCGGGCTACGCGCGCGGGTTGCACAGGAAACAGCTATGACC
BPSL1612-up-end	CCAAGGCGTGGTGTCCGA
BPSL1632-down	TCCGTTGCTCCACGCATCAACGGGCAATTCGTGTTGTAACGACGTTGTAAAACGACGGCC
BPSL1632-down-end	TCCGTTGCTCCACGCATC
BPSL1632-up	GATGGAACACACGACGTCGATTGGATGGGCGGCTCGCTCGCACAGGAAACAGCTATGACC
BPSL1632-up-end	GATGGAACACACGACGTC
BPSL1637-down	CGTTCAGATCATCGGCTGTCAAGGAAAGCGGCGCCAGATAGACGTTGTAAAACGACGGCC
BPSL1637-down-end	CGTTCAGATCATCGGCTG
BPSL1637-up	CCATTCGATTCGATCGACTCATACGATTTATTCGACTCTCCACAGGAAACAGCTATGACC
BPSL1637-up-end	CCATTCGATTCGATCGAC
BPSL1764-down	AGAAGCGATCGTTCTGCGCGCTGCGAGCGCGGCGGTGCGTGACGTTGTAAAACGACGGCC
BPSL1764-down-end	AGAAGCGATCGTTCTGCG
BPSL1764-up	ATCCTGAGCGCGTCGATCTTCCCGGAGCCGCCATGAAACGCACAGGAAACAGCTATGACC
BPSL1764-up-end	ATCCTGAGCGCGTCGATC
BPSL1802-down	ACAGCGTGATCGCGTTCGTGAGCCGCAGCTGCTTCAGGCGGACGTTGTAAAACGACGGCC
BPSL1802-down-end	ACAGCGTGATCGCGTTCG
BPSL1802-up	GTTCGCATGGGTGATCTCCTTGTTCATCATGCTGGGCGGCCACAGGAAACAGCTATGACC
BPSL1802-up-end	GTTCGCATGGGTGATCTC
BPSL1827-down	CTTCATCGCGAGATGCGGTTGTGACAACGCCAGTTGCGCGGACGTTGTAAAACGACGGCC
BPSL1827-down-end	CTTCATCGCGAGATGCGG
BPSL1827-up	GGCCGGCAAGAACAAGAGCATTGCAAACCGCGAGCGCTTCCACAGGAAACAGCTATGACC
BPSL1827-up-end	GGCCGGCAAGAACAAGAG
BPSL1842-down	TCCAGCCAAAGATCCCGCTGCGGCGAAAGACCGCCGCATAGACGTTGTAAAACGACGGCC
BPSL1842-down-end	TCCAGCCAAAGATCCCGC
BPSL1842-up	CGGCATCGCGTTGATCGTTGTCGCGGCCGTTGCCTTGTATCACAGGAAACAGCTATGACC
BPSL1842-up-end	CGGCATCGCGTTGATCGT
BPSL1859-down	GAACGCTCGCATGAACACGAGCGCGCCCCAGCCCCAGACCGACGTTGTAAAACGACGGCC
BPSL1859-down-end	GAACGCTCGCATGAACAC
BPSL1859-up	CGATGCAGAAAGTGATCCTGCCGTTTCTGTCCGGCTTTCTCACAGGAAACAGCTATGACC
BPSL1859-up-end	CGATGCAGAAAGTGATCC
BPSL1934-down	TCGCCGAGCAGTTTCCTCAGGTTCGGCGACGTCGGGCCGTGACGTTGTAAAACGACGGCC
BPSL1934-down-end	TCGCCGAGCAGTTTCCTC
BPSL1934-up	TGTTCAGGCGTCGTCAGCGGCGCTGCCGAACGGTGCCGTCCACAGGAAACAGCTATGACC
BPSL1934-up-end	TGTTCAGGCGTCGTCAGC
BPSL2048-down	GCTTGCAGCCCTTCTGGAAACCCGGGAAATCCCGGCATCCGACGTTGTAAAACGACGGCC
BPSL2048-down-end	GCTTGCAGCCCTTCTGGA
BPSL2048-up	GTTCGCAGCCTGGCAAGAGAATCAAATTATGAATAAGTGCCACAGGAAACAGCTATGACC
BPSL2048-up-end	GTTCGCAGCCTGGCAAGA
BPSL2051-down	CGGCATCTGTTCCTCGCTCGCGCGCCAGCCGGCGACGGCGGACGTTGTAAAACGACGGCC
BPSL2051-down-end	CGGCATCTGTTCCTCGCT
BPSL2051-up	CGACAATGAAGGCGTCGCGCGTGACGGCTATCGCACCGCCCACAGGAAACAGCTATGACC
BPSL2051-up-end	CGACAATGAAGGCGTCGC
BPSL2053-down	CGACACGAGCACGAGCTGCGTGAAGCCGTTCGGCGCGACGGACGTTGTAAAACGACGGCC
BPSL2053-down-end	CGACACGAGCACGAGCTG
BPSL2053-up	ATCCGAAGATCGCGAGCCGCATGCAGCTCGCGAGCGGCGCCACAGGAAACAGCTATGACC
BPSL2053-up-end	ATCCGAAGATCGCGAGCC
BPSL2091-down	GACGGAAATCGACGGCGACAGGCAGGTTGCCGTTGCCGTCGACGTTGTAAAACGACGGCC
BPSL2091-down-end	GACGGAAATCGACGGCGA
BPSL2091-up	CGTTGCCGGTGCCGTATGCGTTCGCTGCCGCGCCGGGCGACACAGGAAACAGCTATGACC
BPSL2091-up-end	CGTTGCCGGTGCCGTATG
BPSL2124-down	GCGACGGCAGTATTCGCGCGGCACGACCATCGGGCCGCCGGACGTTGTAAAACGACGGCC
BPSL2124-down-end	GCGACGGCAGTATTCGCG
BPSL2124-up	GGAGCTGGACGACGATCTGCTCGTCCCGGAAGAGGTGCGCCACAGGAAACAGCTATGACC
BPSL2124-up-end	GGAGCTGGACGACGATCT
BPSL2135-down	CCTTCGGCAGCCACTTGCGGCCCTCGATCGAGCCCTCGCGGACGTTGTAAAACGACGGCC
BPSL2135-down-end	CCTTCGGCAGCCACTTGC
BPSL2135-up	GAAGACGGGCATTTTCGGCAAGCTCGCGCCGCTCGATGCGCACAGGAAACAGCTATGACC
BPSL2135-up-end	GAAGACGGGCATTTTCGG
BPSL2225-down	GGGCCTCTTCGGTGAACCCTTCGCCGCCGTTCGTGCCGCCGACGTTGTAAAACGACGGCC
BPSL2225-down-end	GGGCCTCTTCGGTGAACC
BPSL2225-up	GCAAGCTGACGTGCCGCTCGCATCTGCACGCGTATCGCGACACAGGAAACAGCTATGACC
BPSL2225-up-end	GCAAGCTGACGTGCCGCT
BPSL2255A-down	ATCGGCCAGCTCCGGCAGCCATTTCGCCGCGGTTGCGAGGACGTTGTAAAACGACGGCC
BPSL2255A-down-end	ATCGGCCAGCTCCGGCAG
BPSL2255A-up	CGACAGGAAAGCGGCGTTGTTGTATAACGCGCGCTCGTACCACAGGAAACAGCTATGACC
BPSL2255A-up-end	CGACAGGAAAGCGGCGTT
BPSL2265-down	TCGTCGTCGTTGAAGCCCGCGGCGCGCCGCGCGTCGAAATGACGTTGTAAAACGACGGCC
BPSL2265-down-end	TCGTCGTCGTTGAAGCCC
BPSL2265-up	TCCGGAGCGCGAGTTGAGCGCGCCGGCGCGCGGCGTGCCCCACAGGAAACAGCTATGACC
BPSL2265-up-end	TCCGGAGCGCGAGTTGAG
BPSL2287-down	CGTCCTTCACGTTCGGATTGTTGAACTTGAACCCCTCGTTGACGTTGTAAAACGACGGCC
BPSL2287-down-end	CGTCCTTCACGTTCGGAT
BPSL2287-up	GCGCAACATGTGCAGAAGTATCTGGCGCGGCGCGGCAAGGCACAGGAAACAGCTATGACC
BPSL2287-up-end	GCGCAACATGTGCAGAAG
BPSL2359-down	TTCGCGATCGCGAGTATGCGGCTCGCGTCGCCCGGGGCGAGACGTTGTAAAACGACGGCC
BPSL2359-down-end	TTCGCGATCGCGAGTATG
BPSL2359-up	CGAATGTCGCGCAGCTCGCGAATCACGTCGCGGTGCGGCTCACAGGAAACAGCTATGACC
BPSL2359-up-end	CGAATGTCGCGCAGCTCG
BPSL2364-down	TGCGGGCGTGCGACGCGTTCCGGCAGCATTTCCTTGACCTGACGTTGTAAAACGACGGCC
BPSL2364-down-end	TGCGGGCGTGCGACGCGT
BPSL2364-up	CACGCATCTGTGCGCGCTCGGCATGCTCGCGACGACGATGCACAGGAAACAGCTATGACC
BPSL2364-up-end	CACGCATCTGTGCGCGCT
BPSL2396-down	CGACGCCGAACATCTGCGCGAGCAGCACGACGGTCGCCTCGACGTTGTAAAACGACGGCC
BPSL2396-down-end	CGACGCCGAACATCTGCG
BPSL2396-up	CAAATGGCTCGGCTGGCCGATCGGCATCGCGATCCTGCTCCACAGGAAACAGCTATGACC
BPSL2396-up-end	CAAATGGCTCGGCTGGCC
BPSL2414-down	CACGCTCATCATCGAGCCGGGAATCCATAGCAGCAGCCCGGACGTTGTAAAACGACGGCC
BPSL2414-down-end	CACGCTCATCATCGAGCC
BPSL2414-up	CGTGATCGCCGTGCTCGTGGCCGGCGTGCTGTTCGCGCGCCACAGGAAACAGCTATGACC
BPSL2414-up-end	CGTGATCGCCGTGCTCGT
BPSL2461-down	GGCCGTCGTTTTACAACGTCCGTGTCGGGGCCGTCGCGCACCGGTGACATCGAGCAGACG
BPSL2461-down-end	GGCCGTCGTTTTACAACG
BPSL2461-up	CGCAAGCCATCGTCACGAGGAGTTCATGGACACATCGGCCCACAGGAAACAGCTATGACC
BPSL2461-up-end	CGCAAGCCATCGTCACGA
BPSL2465-down	GAACATGCTGCGCAGCCACGCGGCGATGCGCGTGAAGATAGACGTTGTAAAACGACGGCC
BPSL2465-down-end	GAACATGCTGCGCAGCCA
BPSL2465-up	CGAGCATCGAGAAAGACATGGGCCAGATCACTCTCACGCTCACAGGAAACAGCTATGACC
BPSL2465-up-end	CGAGCATCGAGAAAGACA
BPSL2513-down	TAAATGACGGGCGGCATCGGCGGCTGGTCGACGACGGCCGGGGTTTTCCCAGTCACGACG
BPSL2513-down-end	TAAATGACGGGCGGCATC
BPSL2513-up	CGAAGCCAGCATGGCTGAAAGAAGGCGCCCCGCAAGGGGCGCTTCCGGCTCGTATGTTGT
BPSL2513-up-end	CGAAGCCAGCATGGCTGA
BPSL2551-2552-down	GCGAATCGAGCGCGACGAGCGCGACGCGCACCTGCGGATGGCGCCGCTGCAAGGCGATTA
BPSL2551-2552-down-end	GCGAATCGAGCGCGACGA
BPSL2551-2552-up	TCCTTATCCGGGCCGCACTTTTTATGGAGAGTTGAAATGGTCGCTGTGAGCGCAACGCAA
BPSL2551-2552-up-end	TCCTTATCCGGGCCGCACT
BPSL2585-down	ACTCGAGCGCGGTATCAACGAGAGAAAGGGCGCAGAAGCCGTCTAGATCGGTGCGGGCCT
BPSL2585-down-end	ACTCGAGCGCGGTATCAAC
BPSL2585-up	TACGGAGGCTCACATCATGGCTATTTCGAATTTTACTATCACCCCAGCTGGCACGACAGG
BPSL2585-up-end	TACGGAGGCTCACATCATG
BPSL2590-down	AGCAACTGCGCGATGTAAGGCGCGATCGACGCGCCCAGGATGCCGCCCAGTCACGACGTT
BPSL2590-down-end	AGCAACTGCGCGATGTAAGGC
BPSL2590-up	GCTTCATCGGCACGGCGATCGAGTTCTACGATTTCTACGTGTACGCGACAGGTTTCCCGA
BPSL2590-up-end	GCTTCATCGGCACGGCGAT
BPSL2667-down	TGGGCGCAGCTTCAGGCGAATGTAGTGGAAATTGACCGCCGCGGCGGCGATTAAGTTGGG
BPSL2667-down-end	TGGGCGCAGCTTCAGGCGAAT
BPSL2667-up	GGCTTTCGAACCCCGACGTCGCGAAGGCCGTCGCGAATCTCGCGTGGCTCGTATGTTGTGT
BPSL2667-up-end	GGCTTTCGAACCCCGA
BPSL2677-down	ACGATTCTCCGAGCGACGATCTTCGAATTGTCGTAGGTCATCCGCACGATGGTGCGGGCC
BPSL2677-down-end	ACGATTCTCCGAGCGACGAT
BPSL2677-up	CACCGCTTCTAAACTATGAATTCTGCAACTTACCAGTTCCACTATCACGACAGGTTTCCC
BPSL2677-up-end	CACCGCTTCTAAACTATG
BPSL2714-down	CGACGATTCCGGGCACCGATCCGATCAGCAGCGACACCAGCATCGCCCAGTCACGACGTT
BPSL2714-down-end	CGACGATTCCGGGCACCGAT
BPSL2714-up	TCCTCGTGCTGCTGTTCAACGTCCATCCGGCGACGGCGGTGGGCACCGATTCATTAATGC
BPSL2714-up-end	TCCTCGTGCTGCTGTTC
BPSL2777-down	GAACGAAAAGAGGCGCACGCTCGCCAGCACCGGCAGCCCCGCGAGCTTCGCTATTACGCC
BPSL2777-down-end	GAACGAAAAGAGGCGCA
BPSL2777-up	TTCGCGTCCGCGATTCGCTCATATCGCTGTGCGGCGTCGTCGCCGGGCAGTGAGCGCAAC
BPSL2777-up-end	TTCGCGTCCGCGATTCGCT
BPSL2802-down	ACGTCGCGCGTTCCGTCTTCCGCACGCACAAGCGGAGTAGTCAATTTCAGGCTGCGCAAC
BPSL2802-down-end	ACGTCGCGCGTTCCGTCTT
BPSL2802-up	GTTTATACAAAGCGTTGGTTCGGCCCCTTGAGGTTCGAAGAGGTAAACAGCTATGACCAT
BPSL2802-up-end	GTTTATACAAAGCGTTG
BPSL2841-down	ATGATGCGCATCAACGGGTTCCGTGCGGGGTTCCGTGCGCGCGCGTGCGGGCCTCTTCGC
BPSL2841-down-end	ATGATGCGCATCAACGGGT
BPSL2841-up	CGACGGGAGACATGATGGGCAATCGCTTGAGCAAGATCGCGACCCGCACGACAGGTTTCC
BPSL2841-up-end	CGACGGGAGACATGATG
BPSL2955-down	TCTGCGCGAAGCGATCGCCCCAGAACTGATCCTGCGGCGCGCTCAGCGATTAAGTTGGGT
BPSL2955-down-end	TCTGCGCGAAGCGATC
BPSL2955-up	GGAGAACCCGCATGACCGACCCACGGCCGGCCGACGTGCCCTGGTTGACCATGATTACGC
BPSL2955-up-end	GGAGAACCCGCATGAC
BPSL3072-down	ACGGTCCGACGTGTCCGACGAGCGGGGCGCGTGCTGGTAGAAGCCGCGCAACTGTTGGGA
BPSL3072-down-end	ACGGTCCGACGTGTC
BPSL3072-up	AACGCTATAATATGGGACTAAACGATAGCCTCTTGGACATGCAGCTCCTCTCATTAGGCA
BPSL3072-up-end	AACGCTATAATATGGG
BPSL3108-down	GTGTGTGGATCGCGCGCGGCTTAACGCAGTGCGCTGAACGGATCGCCGCCAGGGTTTTCC
BPSL3108-down-end	GTGTGTGGATCGCGC
BPSL3108-up	GACCGTCTCTTCGCAAAACTTTCTGGGGTAGTGCTCGCCTGCGGCATCATTAATGCAGCT
BPSL3108-up-end	GACCGTCTCTTCGCA
BPSL3130-down	GAACCATGCCTGCGGATCGAGCGTCTTGTTGTCGTTCAAGTACAGCCAGCTGGCGAAAGG
BPSL3130-down-end	GAACCATGCCTGCGGAT
BPSL3130-up	AGTTTTGTCATCAAAGGGGAATAGCATCATGCCGGAGTCGCCGAACCAATACGCAAACCG
BPSL3130-up-end	AGTTTTGTCATCAAAGGGG
BPSL3158-down	GCTGCCCATCAGATACGCGTCGACCGAGCGCGCGCACTGGCGGCCTTCGCTATTACGCCA
BPSL3158-down-end	GCTGCCCATCAGATAC
BPSL3158-up	CTACAAGGAGTTCGTCGCGGCGCTGACCGACGCGGACGCGAAGATCCAGGCTTTACACTT
BPSL3158-up-end	CTACAAGGAGTTCGTC
BPSL3177-3178-down	GATCGCCTTGTGCAGCGTCTGCCAGTGCCGGCCGAGCCGCCTCGCGATCGGTGCGGGCCT
BPSL3177-3178-down-end	GATCGCCTTGTGCAG
BPSL3177-3178-up	TCGACATGTTGATCAAGAAAACGCTGCGCGCGGCGCTTGCCGGCGACGACAGGTTTCCCG
BPSL3177-3178-up-end	TCGACATGTTGATCAAG
BPSL3278-down	TTTTGTGCTGATTCGTCCGCTTCTTCGACGGGCGGCGCCGACGCCTTCGCTATTACGCCA
BPSL3278-down-end	TTTTGTGCTGATTCGTC
BPSL3278-up	GCCGCGAAATCTACGTGAGTACCGACGTCGAGGCGGACGGCCCGATCCCGACTGGAAAGC
BPSL3278-up-end	GCCGCGAAATCTACGTG
BPSL3381-down	GCGGATCGAACGCCGCCTTCATCGCCCGCATCACGGCGATCTCGGCGGTGCGGGCCTCTT
BPSL3381-down-end	GCGGATCGAACGCCGCCTT
BPSL3381-up	GCATCTCGATCGGCGGCGCGTCGCGCAGGCGGGTTGCCCGAAGCGGCGCAACGCAATTAA
BPSL3381-up-end	GCATCTCGATCGGCG
BPSS0015-down	AGCGTCAGCACGCGCGCCCAGCGCAGCGCGTCGCGCTTGTCGTCCATCGGTGCGGGCCTC
BPSS0015-down-end	AGCGTCAGCACGCGCG
BPSS0015-up	ATATTCGTCGTTCTGTTCGCGCTTGCCGCATTGATCTGGGGCGCCATTCATTAATGCAGC
BPSS0015-up-end	ATATTCGTCGTTCTGTTC
BPSS0028-down	ACAGCGCTACCAGGTGGACGAAGCGCGTCGTGGCCGCGCGGTCTTCGATCGGTGCGGGCC
BPSS0028-down-end	ACAGCGCTACCAGGT
BPSS0028-up	AACGCTGGTCCGCGCTGGATCTCGCGGAAGGTCTTCAACTGGCGCATGCCTGCAGGTCGA
BPSS0028-up-end	AACGCTGGTCCGCGCTGGA
BPSS0135-down	ATCGGGTGCGTATCGTAGACGATGACCATCCGCTCGATGAGCCCGTTCGCTATTACGCCA
BPSS0135-down-end	ATCGGGTGCGTATCGTAG
BPSS0135-up	AGCTGCGCGGCCGCGACGAACGACTGGAGCGCGGCCAGCGTCGGCAGCGCAACGCAATTA
BPSS0135-up-end	AGCTGCGCGGCCGCGACG
BPSS0177-down	GGGATCCATACGAATCATGCCGCGCACCTCGAACGCGAGCACGTTCGGGCCTCTTCGCTA
BPSS0177-down-end	GGGATCCATACGAATCATG
BPSS0177-up	CGGCGACGAGGCGCGCGTGCGCGGCGAAGGCCTCGCGACGCCGCGCCGCGCGTTGGCCGA
BPSS0177-up-end	CGGCGACGAGGCGCGCGT
BPSS0219-down	TCCGGCAAGCCGCCCTTGCGCTCGCTGAAGCCCTTCACACCCGGCAACTGTTGGGAAGGG
BPSS0219-down-end	TCCGGCAAGCCGCCCTTG
BPSS0219-up	ATAACGTCGAACTCATCATGCGGCTGATGCTCGCGGCGGCGCTCGGCAGCTGGCACGACA
BPSS0219-up-end	ATAACGTCGAACTCATC
BPSS0221A-down	GATTGAAGATCTTTTCACGTCGCCGCATCTGCCGCTCGACGCCGACTATTACGCCAGCTG
BPSS0221A-down-end	GATTGAAGATCTTTTCAC
BPSS0221A-up	CGATACGACACGACACGACACGACACGGCAGCGATCACGATCTCACGAAT TAGCTTCAAA
BPSS0221A-up-end	CGATACGACACGACACGAC
BPSS0223-down	ACTGCTTCGCCTTCAGCACCTTCACGATCCGCCGTTCCTGCTTGTCGGTGCGGGCCTCTT
BPSS0223-down-end	ACTGCTTCGCCTTCAGCAC
BPSS0223-up	GCACCTGCCCCGGCATCGCATGCCTCATGTCGCGGCCCGCATGCCGTATGTTGTGTGGAA
BPSS0223-up-end	GCACCTGCCCCGGCATC
BPSS0262-down	TGCAGTGCATGCGACGCGGCGTTCTCGAGCGGCGCGTCCGACGCGAACGCCAGGGTTTTC
BPSS0262-down-end	TGCAGTGCATGCGACG
BPSS0262-up	CGCACCCCGCCGCGCTTTTCAAGATTCGCGCCGCGCAAGCGAGCGACGCCAAGCTTGCAT
BPSS0262-up-end	CGCACCCCGCCGCGCTTTTC
BPSS0379 -down	GGAGCAGCCCTATAAATCACTGGGCACAAGCCGGGGAAGCCGGTCTCGAATTGGGGATCT
BPSS0379 -down-end	GGAGCAGCCCTATAAATCAC
BPSS0379 -up	CCCTTGCGGTGGGCGCAACAATGTGGGTGGGGGCGCGTCGCCGACTTCCC GACTGGAAAG
BPSS0379 -up-end	CCCTTGCGGTGGGCGCAACA
BPSS0400-down	CCAAGCAAGAGCGCTGTAATCATGCACCCGCAGAGGGACCAAGAATCGCTATTACGCCAG
BPSS0400-down-end	CCAAGCAAGAGCGCTGTAA
BPSS0400-up	GCGGGGAACTGCTGTGTGTGGCTTGCGTTTGCCACAAATCCGCCACGCGCGTTGGCCGAT
BPSS0400-up-end	GCGGGGAACTGCTGTGTG
BPSS0412-down	GACGCGCCTCGAACCGTCAAACTACCTGAACTGGTAGGCTCCACCTGCGCAACTGTTGGG
BPSS0412-down-end	GACGCGCCTCGAACCGT
BPSS0412-up	ACTGCATCGGATCGCGAGCATTACGCCGAGTTCGGCGACAAGATGAGCGCAACGCAATTA
BPSS0412-up-end	ACTGCATCGGATCGCGAG
BPSS0416-down	GGAATTCACCGGCCAGCGTTGCCAACTGAGGCAAAACGTCTTGTCCAGGCTGCGCAACTG
BPSS0416-down-end	GGAATTCACCGGCCAGCGTTG
BPSS0416-up	CTGGTATCGCTCTGGATCATCGTGCTATGCGGTTGCTCGACGTCGATGCAGCTGGCACGA
BPSS0416-up-end	CTGGTATCGCTCTGGATC
BPSS0453-down	AGGATCAGACGAGAGACGTGCGGGGCGGCCGTTCGATGCCGCCCGTCAGGCTGCGCAACT
BPSS0453-down-end	AGGATCAGACGAGAGAC
BPSS0453-up	ATGTCATATTGGCGCAAGCTCTTCGTTATCGTGCTGCTGGTTCTGAGCCTTTACACTTTA
BPSS0453-up-end	ATGTCATATTGGCGCAAG
BPSS0454-down	CGAAGCGCGCCGTCATTCGGCGCCCCCGTGCATCGCGCCGTGGCCGTGCGGGCCTCTTCG
BPSS0454-down-end	CGAAGCGCGCCGTCATT
BPSS0454-up	AAGATTTCCGCAGCGCTGCTCGGCGCGTCGGCGGCATGGCCGGCGCTCGTATGTTGTGTG
BPSS0454-up-end	AAGATTTCCGCAGCGCTG
BPSS0489-down	GGGTAAGCGACGAATTCATGCCCGTCTCATGGTCTGTCTGCGAGATGCCAAGCTTGCATG
BPSS0489-down-end	GGGTAAGCGACGAATTCATG
BPSS0489-up	CAAGGCGTCGCCTTCGGCGGTCTATGCCGCCTTCGTGGCGTCGGAGGCCGATTCATTAAT
BPSS0489-up-end	CAAGGCGTCGCCTTCG
BPSS0504-down	TATTCCATTGCGGCGCGGTGTCGCGCAGGCGCTGCCTGAGCTGTTCGATCGGTGCGGGCC
BPSS0504-down-end	TATTCCATTGCGGCGCGG
BPSS0504-up	TTCATGACGTCGACCTTACAATCCCGCCTGCCCGGCCTCGTGCGCAATGCAGCTGGCACG
BPSS0504-up-end	TTCATGACGTCGACCTTAC
BPSS0519-down	CCACTCAGATAGTCGAGCGCGAGGCTCGCCCTGAGTTCGGCTCCGTCTTCGCTATTACGC
BPSS0519-down-end	CCACTCAGATAGTCGAG
BPSS0519-up	CAACACTCGGGAACACGCACGTGAGCGATCTTCAACTCTACAACAAGCTGGCACGACAGG
BPSS0519-up-end	CAACACTCGGGAACACGCAC
BPSS0571-down	GCGCACCGTAGCCGCTCGTGTCGGCGCCTTGCACGCGGGCCTGGGCGGCCAGTGCCAAGC
BPSS0571-down-end	GCGCACCGTAGCCGCTC
BPSS0571-up	CGCTGTCGTCGCCGCTTCCGCCCTGACCGCCTCGTTCGGTGCGTTCGCGCGTTGGCCGAT
BPSS0571-up-end	CGCTGTCGTCGCCGCTTC
BPSS0593-down	ATGCGGCGGCGGCACGCCGGCGGACAGCGTCGCGACGCGGCGGCCACGCCAGGGTTTTCC
BPSS0593-down-end	ATGCGGCGGCGGCAC
BPSS0593-up	TGGACGCATCGCTGCGATCGCGCTGGCGCGCCGTCCACCGGGGCGCGGGCAGTGAGCGCA
BPSS0593-up-end	TGGACGCATCGCTGCGATC
BPSS0641-down	ATCCGGATAGTCGAGCGACGGATACCAGTCGATGCCGCGCCCCTCGGGCGATCGGTGCGG
BPSS0641-down-end	ATCCGGATAGTCGAGCGAC
BPSS0641-up	AACGCAACACGACGCGATGGCCGAACGAAAGCGAGGCCTATCGCCGCGCGTTGGCCGATT
BPSS0641-up-end	AACGCAACACGACGCGATG
BPSS0658-down	GCAAGAGAGAGGCAAATTTGAAACCCGCCTTCTTGTCCACATTCTCGATCGGTGCGGGCC
BPSS0658-down-end	GCAAGAGAGAGGCAAATTTG
BPSS0658-up	TGGACAGGAGAAAATTTCTATCCACTTCCGGCATGGTTATCGGTGCCGGCTCGTATGTTG
BPSS0658-up-end	TGGACAGGAGAAAATTTC
BPSS0663-down	TTTCCGTGAAACGGGCCTTGCATGTCAGCCGCCATCGTCTTCTGACCCAGCAGTCACGAC
BPSS0663-down-end	TTTCCGTGAAACGGGCCTTG
BPSS0663-up	GCCATATCGAACAATTTGGAATGCATCATTGGGCGCGTGGGTCGCTGCTTCCGGCTCGTA
BPSS0663-up-end	GCCATATCGAACAATTTG
BPSS0724-down	GCAGCCCTTCGCGATCGGCTTGCGCGCACGTCGAGAAACCGTGCCGCGAAAGGGGGATGT
BPSS0724-down-end	GCAGCCCTTCGCGATCG
BPSS0724-up	TCCAGACGACGAACCGCACCGTTTCCGCCCTCGCTTGCCCGTTTGCCGCCTCTCCCCGCG
BPSS0724-up-end	TCCAGACGACGAACCGCAC
BPSS0738A-down	CGGCGGCACGCCGGTTAGTCGTGCCTGGCGCTCGTCCGCGTCGCGATCGGTGCGGGCCTC
BPSS0738A-down-end	CGGCGGCACGCCGGTTAGT
BPSS0738A-up	CGGCCGCCTCGCACGCTCGCGTCGCGGCAAAGACGGTTCATCCATGGAAAGCGGGCAGTG
BPSS0738A-up-end	CGGCCGCCTCGCACGCTC
BPSS0746-down	AGGCGACGGCAAAGACGCGCAATTGCCGTCGATGTGCTCGCCGGCAAACGCACTGGCCGT
BPSS0746-down-end	AGGCGACGGCAAAGACGC
BPSS0746-up	CTCTCCACGCTCGCGACGATGGCCGTCGCGGCCGCCATCAGCACACCGGCTCGTATGTTG
BPSS0746-up-end	CTCTCCACGCTCGCGAC
BPSS0748-down	TCCTTGAAGCCGTCGCCCTTCTTGTCGCCCTTCGCGGCGTCTTTCGCGAAAGGGGGATGT
BPSS0748-down-end	TCCTTGAAGCCGTCGCCCTTC
BPSS0748-up	GTCGCATGCGCGCTCGCCGTCGGATTCGCGTCGGCCGCCGCGCTCGCCGATTCATTAATG
BPSS0748-up-end	GTCGCATGCGCGCTC
BPSS0812-down	GCGCCGCTTTTTCCGCTTCGGTGACGACGGCCGCCCAGTGAACGCCGGCCAGTGCCAAGC
BPSS0812-down-end	GCGCCGCTTTTTCCGCTTC
BPSS0812-up	AGACAACTCGATTGCCTTGATTATTGGCGATTCATCATCGCCCGTCGATTCATTAATGCA
BPSS0812-up-end	AGACAACTCGATTGCCTTG
BPSS0848-down	GCGCGAGCGCGAGCCAGCCGAGCGCGACGTCGCCGACCAGATGGAGGTGCGGGCCTCTTC
BPSS0848-down-end	GCGCGAGCGCGAGCCAG
BPSS0848-up	TCGTCCCGGCCGCATAAGCGGCCGCCCGCCTCCCCGTGGCTGTCGCTCGTATGTTGTGTG
BPSS0848-up-end	TCGTCCCGGCCGCATAAG
BPSS0865-down	GCGGATGCATGGTTTCGTTCAGCACCTGCGCGTGCGCGCCGATCGCGAAAGGGGGATGTG
BPSS0865-down-end	GCGGATGCATGGTTTCGTTC
BPSS0865-up	TGGGAGCAGATCCGGTCTTCATTCAAGTCGGCGCGCTGGCCGAAGGTTTCCCGACTGGAA
BPSS0865-up-end	TGGGAGCAGATCCGGTCTTC
BPSS0972-down	GATCTGATCGTTGAGCCCGCGCCGATAGCCGAGGTCGACGTCGAGCCAGTCACGACGTTG
BPSS0972-down-end	GATCTGATCGTTGAGCC
BPSS0972-up	TGAAAAGAATGCTTCCGCTCGCGGCCGCGAGCGCGCTCTTCGCGCCCGCCTCTCCCCGCG
BPSS0972-up-end	TGAAAAGAATGCTTCCGCTC
BPSS0975-down	TCAGGCTTGCCTCTCGATCGGTTTATCGGCCCAGAAGCCGGGTTTGTTGGGTAACGCCAG
BPSS0975-down-end	TCAGGCTTGCCTCTCGATC
BPSS0975-up	ACGATGAATAACGACACCAATCCCCACGCGCGTCGCTCGATCGACGCGGATAACAATTTC
BPSS0975-up-end	ACGATGAATAACGACAC
BPSS1065-down	TCGCGCATCGTCTCGTCAACGAAGCGCGACGCGCCCAAGGCGAGCACGGCCAGTGCCAAG
BPSS1065-down-end	TCGCGCATCGTCTCGTCAAC
BPSS1065-up	GAGCCCGACGGTGCCGCGCCGGCCGAGAAAGAAAAAAATCAGCATGGATAACAATTTCAC
BPSS1065-up-end	GAGCCCGACGGTGCC
BPSS1101-down	GCGGAACTCGACATGCACGCCGCCGCGCGCGGGCACGCGCACGCTTCGCCATTCAGGCTG
BPSS1101-down-end	TCGATGGATGCGCGTC
BPSS1101-up	TCGATGGATGCGCGTCGCCGCGACTGTCGCCACAGTCGCCGCGCTCGGCTCGTATGTTGT
BPSS1101-up-end	TCGATGGATGCGCGTC
BPSS1107-down	AGCCTCGTGCGTCGAAACGGCCGATCGCGGCTTCGATCGCGACCGGATCGGTGCGGGCCT
BPSS1107-down-end	AGCCTCGTGCGTCGAAAC
BPSS1107-up	GCCGATGAAGCGCATGTTCTTGGGCGGACCGTTCAAATCCCTGGTCGACAGGTTTCCCGA
BPSS1107-up-end	GCCGATGAAGCGCATGTTC
BPSS1126-down	CGATCGGCCGCTACACGCTGCTCATCGGCCAACGTTCCTCCGGCGAGGTGGTGCGGGCCT
BPSS1126-down-end	CGATCGGCCGCTACAC
BPSS1126-up	AGGCGGCACTGACTTCGGTCGTCGATCTGGTGAAGCTGTCCGATCAATACGCAAACCGCC
BPSS1126-up-end	AGGCGGCACTGACTTCG
BPSS1149-down	AGAACGCGAGCAGTTCGCCGTCCCACGCGTGATCGTGCAGGACGATCTTCGCGTAATAGC
BPSS1149-down-end	AGAACGCGAGCAGTTCG
BPSS1149-up	ACCGCTCGCGCCCATCGCTGCGCGGCTTGCTCCGGACGCCCGCATGTTCGTTGGCCGATT
BPSS1149-up-end	ACCGCTCGCGCCCATC
BPSS1153-down	CGAATCAGGCGAGGCGCTCGGCGCCGGCCCGCGGGGCGGCCGGCCTGGCCATTCAGGCTG
BPSS1153-down-end	CGAATCAGGCGAGGCGCT
BPSS1153-up	ATGATACCTTGCGATGTCTGTCGGCCGCTCGCCTGCGAGCGGCACCCGGCTCGTATGTTG
BPSS1153-up-end	ATGATACCTTGCGATGTC
BPSS1199-down	GCAGCACCGCGCCGCTCCAGTTCGCGCCGCCGTTCGCGACGTGAACATTCAGGCTGCGCA
BPSS1199-down-end	GCAGCACCGCGCCGCTCCAG
BPSS1199-up	ATCGATGGTCTCTTCCCATTCACACTGTGAGGTGATTGACATGCTTTACGCCAAGCTTGC
BPSS1199-up-end	ATCGATGGTCTCTTCCCATTC
BPSS1231-down	AGCAGGGATCCGGATCGGCACGCACGCGATCGCGCTCGCATTGGGCTTCGCTATTACGCC
BPSS1231-down-end	AGCAGGGATCCGGATC
BPSS1231-up	TACTGCGCCGCCCCGATGAATTGCGAAAACCGCTCGCACCAGATCACGACAGGTTTCCCG
BPSS1231-up-end	TACTGCGCCGCCCCGATG
BPSS1265-down	CAGCGATCGGTGCACGAGGCTGCTCGAATTGAGCGGCCCGGCGTTCTTCGCTATTACGCC
BPSS1265-down-end	CAGCGATCGGTGCACGAG
BPSS1265-up	GCGCCGTGGATGACGTCGCCGCGCGCGCGCAGCACACACTCGACGCATGGATTACGCCAA
BPSS1265-up-end	GCGCCGTGGATGACGTC
BPSS1271-down	CCGCCGGTTCGTCATTGCGCGTGCGCCTCGCCCTGCGCCGAGCGCTGCGCAACTGTTGGG
BPSS1271-down-end	CCGCCGGTTCGTCATTG
BPSS1271-up	GGTGCCGATGTCCCAGCCAGTGTCTGAGCCCACCCGCGTGCTCGATCCCGACTGGAAAGC
BPSS1271-up-end	GGTGCCGATGTCCCAG
BPSS1283-down	CAACGGTTCGAACAGCCATTCGAGCAGCGTGCGCTTCTCGAGCACGATGTGCTGCAAGGC
BPSS1283-down-end	CAACGGTTCGAACAGCCATTC
BPSS1283-up	TGCCTATCCGGATGAACGCTCTGAGAGAGCAGAAGACGCCGCGCAAGCTCACTCATTAGG
BPSS1283-up-end	TGCCTATCCGGATGAAC
BPSS1326-down	GCGTGGGATGGTTCGCCGGCCGCGTCCGCCTCGGCGGCCGCGACGGGCGATTAAGTTGGG
BPSS1326-down-end	GCGTGGGATGGTTCG
BPSS1326-up	TCTCATGGCCTTACCCCAGGACAGCGTCAACATGGCGCTCTTTTGCGACTGGAAAGCGGG
BPSS1326-up-end	TCTCATGGCCTTACCCCAG
BPSS1388-down	TGCCGGCAATCGCGGCACCCACCGCAAGCACCGGCGCTGCCGCAGCCATTCAGGCTGCGC
BPSS1388-down-end	TGCCGGCAATCGCGGCAC
BPSS1388-up	TCTCACCGACTATTGCGACGAATCGGCAGGTCGTCGGTTCGGTCGGCTCGTATGTTGTGT
BPSS1388-up-end	TCTCACCGACTATTGCGAC
BPSS1390-down	CCGAGCAATGGGATCTTCGACAGCCAAGGCACGCCCGCCACACCGTTCGCCATTCAGGCT
BPSS1390-down-end	CTCGTTCGCGCCGGCTTCTTC
BPSS1390-up	AAGCGAAAGCGCTGTTGTGCGCGGCATGGTGCGTCGCGATATTTGGCACCCCAGGCTTTA
BPSS1390-up-end	AAGCGAAAGCGCTGTTGTG
BPSS1395-down	CTCGTTCGCGCCGGCTTCTTCAATCGAACGCTTGAGCGCACGCGCGACGGCCAGTGCCAA
BPSS1395-down-end	CTCGTTCGCGCCGGCTTCTTC
BPSS1395-up	CGCATGGCTATTTGGTTGAGACGTCCCCGGATCGCTGAAATGGGGCCGAT CATTAATGCA
BPSS1395-up-end	CGCATGGCTATTTGGTTGAG
BPSS1431-down	GCAGCAGGCGGATTGCGTCGGCGCGCCGGCCGGCTGGCCGTGCGCGGGGGATGTGCTGCA
BPSS1431-down-end	GCAGCAGGCGGATTGCGTC
BPSS1431-up	TCATGAAACGCTTCCACGTTCACGTCAGCGTCGCGAATCTCGCGGACAGCTATGACCATG
BPSS1431-up-end	TCATGAAACGCTTCCAC
BPSS1442-down	AGGGCTCAGGCGAACAGACGCGCGACGTACGCGTCGAGGTTGCGGCGATTAGTTGGGTAA
BPSS1442-down-end	AGGGCTCAGGCGAACAGAC
BPSS1442-up	TATGGATATAGCTGGTGATCGATTCCATCCGCTCTTCGTCAACCGGGCCGATTCATTAAT
BPSS1442-up-end	TATGGATATAGCTGGTGATC
BPSS1480-down	ACTCGCCGCTCGACCAAGCCAACCGACAAAGGTGAATCGATGTATCGCAAACCGCCTCTC
BPSS1480-down-end	ACTCGCCGCTCGACCAAG
BPSS1480-up	ACTCGCCGCTCGACCAAGCCAACCGACAAAGGTGAATCGATGTATCGCAAACCGCCTCTC
BPSS1480-up-end	ACTCGCCGCTCGACCAAG
BPSS1484-down	TAGGAAGTGTTCTACGGCGGCGTCGGCGAACCGCGCATCGTTGATGTGCGGGCCTCTTCG
BPSS1484-down-end	TAGGAAGTGTTCTACGG
BPSS1484-up	AGGAGACCAAATGGTACCCCACCGTACACGGATCTACGTTGCGGCAACCGCCTCTCCCCG
BPSS1484-up-end	AGGAGACCAAATGGTAC
BPSS1511-down	ACACACGCCGATGCGGCGGGGCAGCGCGGCGCCCGGCGCATTCGCGACGGCCAGTGCCAA
BPSS1511-down-end	ACACACGCCGATGCGGC
BPSS1511-up	TGATGATCGCGCGGATCGCCGCGCTGCTCGCGCTCGCCGCGCTCAGTTGGCCGATTCATT
BPSS1511-up-end	TGATGATCGCGCGGATC
BPSS1585-down	CCGCCGCCGTACGACGACGACGATGCCGACGACCACGCAGACGAACACGACGTTGTAAAA
BPSS1585-down-end	CCGCCGCCGTACGACGAC
BPSS1585-up	CGGAGCAATGCGATGGAACACGGGTACGAGCATCGTCGACGGCGGCGGCTCGTATGTTGT
BPSS1585-up-end	CGGAGCAATGCGATGGAAC
BPSS1590-down	CTCGATGCTCGGCGCGGGTGCTTCGGCGTCGCCGCGAACGGCGCGAAAGGGGGATGTGCT
BPSS1590-down-end	CTCGATGCTCGGCGCGGGTG
BPSS1590-up	AACGTCCATGCCGTCCATCCCGCATTCCCGGGAAGCCGAAGCCGCACAACCAATTAATGT
BPSS1590-up-end	AACGTCCATGCCGTCCATC
BPSS1591-down	CGCGTTCATCGGCCGAGATAGAGATAGAGCGACGCGAGCGCCGCCGTCACGACGTTGTAA
BPSS1591-down-end	CGCGTTCATCGGCCGAGATAG
BPSS1591-up	CCGCCGTCGACCTCGAACCGTCCATCGTCAACGCGCCGTCAACCGCCGCCTCTCCCCGTT
BPSS1591-up-end	CCGCCGTCGACCTCGAAC
BPSS1607 -down	AACCCGCGTGCCGATCCCCCTCGAATCCTCAAGCAATCCCGCTCGCATGCAACTGTTGGG
BPSS1607 -down-end	AACCCGCGTGCCGATC
BPSS1607 -up	ATCGTGCAACCAGGCCGCGTTGCGCACGCTGCTCTCGGTCTTTTCGGCCGATTCATTAAT
BPSS1607 -up-end	ATCGTGCAACCAGGCCG
BPSS1611-down	TTCGCCGGACGCGATTGCGTCGAACATCTCGTCGCCCGATTCGATGATGTGCTGCAAGGC
BPSS1611-down-end	TTCGCCGGACGCGATTG
BPSS1611-up	GGTCGTCGCGCAGGTGTGCGCGGTCGTCGATTTGCCGGACGTCGATTACGCCAAGCTTGC
BPSS1611-up-end	GGTCGTCGCGCAGGTGTG
BPSS1616-1621-down	GTTGCTGCGCGAAATGCAGGATCTCGGCGGCCGCCCACGGCCCGGCGATCGGTGCGGGCC
BPSS1616-1621-down-end	GTTGCTGCGCGAAATGCAG
BPSS1616-1621-up	ACATCGCGATCAGCGTCACGCTGCTGATGGTGACGATGTACGTCGGCAGCTGGCACGACA
BPSS1616-1621-up-end	ACATCGCGATCAGCGTCAC
BPSS1627-down	GTATTCGTCGGTGCGCTGGTTGAGGAACGCACGGATCCGGTCGATCTTCGCTATTACGCC
BPSS1627-down-end	GCAACACGGCGTAATCGAAAG
BPSS1627-up	GAACGCGCTGGCCGATCTGTCCCGCGTCGCCGACGCGATGGCCGCCCGACTGGAAAGCGG
BPSS1627-up-end	GAACGCGCTGGCCGATCTG
BPSS1728-down	TTTCGTCGACACCCGGAGCCCGCCCGCAACTGCGCCGATCCAGCCGCCATTCAGGCTGCG
BPSS1728-down-end	TTTCGTCGACACCCGGAG
BPSS1728-up	CGCATATCGTTTTGACGCTTGCCATGACGGTGTTGCTGGCGGGCCGCTCGTATGTTGTGT
BPSS1728-up-end	CGCATATCGTTTTGACGCTTG
BPSS1740-1741-down	TTGCGCGAGCTGCGCGCGCATTTCGTCGGGCGACGCACCGGACTTCTGCAAGGCGATTAA
BPSS1740-1741-down-end	TTGCGCGAGCTGCGCGCGCAT
BPSS1740-1741-up	TTCAAACAACAGGAGACGTACATGGCCAGAACGATGCGATCCAGGGCAGTGAGCGCAACG
BPSS1740-1741-up-end	TTCAAACAACAGGAGACG
BPSS1743-down	TCGAACGGAGGCGGGGACGGCATGAACGGAAATGAAATCGGACGTTCAGGCTGCGCAACT
BPSS1743-down-end	TCGAACGGAGGCGGGGAC
BPSS1743-up	ACATTCGGGCGGCATTACATTCCCTTTACGCCATCCCGCACCATGCCCAATACGCAAACC
BPSS1743-up-end	ACATTCGGGCGGCATTAC
BPSS1748-down	TGCGCTTGACCTTGTTCGGCGAGCCCGATTCGGCCGCGGCCGCCGGCTGCAAGGCGATTA
BPSS1748-down-end	TGCGCTTGACCTTGTTC
BPSS1748-up	AAAAATCACGGAGGTTTGATCATGAAATCGCTTATCGCTACCGTCGCAGTGAGCGCAACG
BPSS1748-up-end	AAAAATCACGGAGGTTTG
BPSS1780-down	TCGCGGTGATGACGATCGAGGCCGGCATCATCACCGTGAGCGCGTAGGCGATTAAGTTGG
BPSS1780-down-end	TCGCGGTGATGACGATCGAG
BPSS1780-up	TCCTGCGCGAACGCATCGCGCACGCGGGCGCGCTCCCCGAGACCCACGCAAACCGCCTCT
BPSS1780-up-end	TCCTGCGCGAACGCATC
BPSS1795-down	CACGCGCACGAGCACGATTCGCGGCCCGATCATCTTTTTCACGACGATGTGCTGCAAGGC
BPSS1795-down-end	CACGCGCACGAGCACGATTC
BPSS1795-up	CGCTTCGTTCATTCTCGGAGTTCCTTCGTTGATACAGATCTTCGCGCTCACTCATTAGGC
BPSS1795-up-end	CGCTTCGTTCATTCTCGGAG
BPSS1818-down	CAAATGTCGCGCCACGCAAGCTTCGCGCATTCGCGCTCAGCTCAGCAGGCTGCGCAACTG
BPSS1818-down-end	CAAATGTCGCGCCACGCAAG
BPSS1818-up	TGGTGATCGCGGTCGCCGCCGGCGTCGCGTTAGGCCTGCTGTTTCCGTATGTTGTGTGGA
BPSS1818-up-end	TGGTGATCGCGGTCGC
BPSS1821-down	TGCCGTTGAACGGCGCGGCGTCGTTCGGCCGCTTGACCCACGAATCGGCCAGTGCCAAGC
BPSS1821-down-end	TGCCGTTGAACGGCGC
BPSS1821-up	CTAACCGCCATGTCCCGTCCCGCCCTGAAGCCGTTTTCGACGCCACCGGCTCGTATGTTG
BPSS1821-up-end	CTAACCGCCATGTCCCGT
BPSS1835-down	GTTGTCTTCGAAGCGGACGATGTCGTCTTCCCCGAGATACGCGCCCGATTAAGTTGGGTA
BPSS1835-down-end	GTTGTCTTCGAAGCGGAC
BPSS1835-up	TCAATCTGCTCGGCGACGAATCGCTGCTGCAATCGACCGCGCGCCGCCTCTCCCCGTTCG
BPSS1835-up-end	TCAATCTGCTCGGCGAC
BPSS1860-down	TTGAGCGGCTGTCCGACCGCATGGCCGCCCGTGCTCATCCGGAAGCGGCCAGTGCCAAGC
BPSS1860-down-end	TTGAGCGGCTGTCCGACC
BPSS1860-up	TCGAAATGCCCGATGAGGAGGATCGAATTGAAATTCAACTGCATCGCAGCTGGCACGACA
BPSS1860-up-end	TCGAAATGCCCGATGAGGAG
BPSS1923-down	CGAGCATGTCATTGGTCTCCGTCGAGCAGCGATTGTTCGAGCGCGGTCACGACGTTGTAA
BPSS1923-down-end	CGAGCATGTCATTGGTCTC
BPSS1923-up	TAGGCGCACCGCATTTCCTACGACAAGCTCGGTGTGCGCTGCTTGGAGCGGATAACAATT
BPSS1923-up-end	TAGGCGCACCGCATTTCC
BPSS1930-down	CACATCGACGATCTGCCCGGGGAACAGCCGCAAATCCTTGCGCGGCACGACGTTGTAAAA
BPSS1930-down-end	CACATCGACGATCTGCCC
BPSS1930-up	CGGCAAGCTCACGGCGATCGAGCGCGGGGGCGGCCTGTGAGGCAGCGGATAACAATTTCA
BPSS1930-up-end	CGGCAAGCTCACGGCGATC
BPSS2022-down	GGATGCCGCCGTACTGCTTGCCGAGCACGAAGCCGACAGGCGTCACCAGCTGGCGAAAGG
BPSS2022-down-end	GGATGCCGCCGTACTGCTTG
BPSS2022-up	CGACATCCTAATAAAAAACAGGAATACCTCATGAAAAAATACGCATTGGCCGATTCATTA
BPSS2022-up-end	CGACATCCTAATAAAAAACAG
BPSS2052-down	TCAGAATTGCGCCGTGAGCTGAAAGCCCACCGTCACGCGCGCGGTGGGAAGGGCGATCGG
BPSS2052-down-end	TCAGAATTGCGCCGTGAGC
BPSS2052-up	ATGCCGAGCAGAATCAGCAGGCGCAACAGCGCCGTGACGCCCAGCAGCGCAACGCAATTA
BPSS2052-up-end	ATGCCGAGCAGAATCAGCAG
BPSS2053-down	GACTGTTCTTCGACGCATCGGCCGTGCTGGCGATATACGCGCCCTTCAGGCTGCGCAACT
BPSS2053-down-end	GACTGTTCTTCGACGCATCG
BPSS2053-up	TCGAATCCTGCGTGCGGGCCGCAAGCGCCTCAAAATAATGAACAAGAATCATTAATGCAG
BPSS2053-up-end	TCGAATCCTGCGTGCGG
BPSS2095-2099-down	AGGTCACTCGGCCGATATCGGACATGGCGGTTTCCGTTCAGGCAGGTTGGGTAACGCCAG
BPSS2095-2099-down-end	AGGTCACTCGGCCGATATC
BPSS2095-2099-up	CCGAAGACGACCCGGAGATTCGCCATGAATGAACGTGCCCAAACCCAGGCTTTACACTTT
BPSS2095-2099-up-end	CCGAAGACGACCCGGAGA
BPSS2135-down	ATCGCCCGAATCAGGCGGTCTTCGGCGCGGCCGCGAGCACGGGCGCTTCGCTATTACGCC
BPSS2135-down-end	ATCGCCCGAATCAGGCGGTCTT
BPSS2135-up	TCGTCCAACGTTTCGTCATGCTTCATGATCTCGTCGCCCGCTTCGGGCCGATTCATTAAT
BPSS2135-up-end	TCGTCCAACGTTTCGTCATG
BPSS2192-down	CGTCTCTCGTCGTCTCGTGTTCATTGGAGCAGCACGGGCACCTGCGGGCCTCTTCGCTAT
BPSS2192-down-end	CGTCTCTCGTCGTCTCGTG
BPSS2192-up	CGGGTGCCATCAATCTGTCCGTGCCGGAGGCGGCCGGCATCACCGCCGGCTCGTATGTTG
BPSS2192-up-end	CGGGTGCCATCAATCTGTC
BPSS2251-down	CGAGCTGCGCCATCTCGGTCGTCGCGAGCGCGACGATCGGCAGCCCGATCGGTGCGGGCC
BPSS2251-down-end	CGAGCTGCGCCATCTCGGT
BPSS2251-up	CTACCTGTACTACCTGTCGCAGGCGCCGCACGATTTCTACGTCATCACGACAGGTTTCCC
BPSS2251-up-end	CTACCTGTACTACCTGTC
BPSS2283-down	TGGAAATCGAGCACGTACACGGGCACGCCCAGCTCGCGCGCGAGCGCGAAAGGGGGATGT
BPSS2283-down-end	TGGAAATCGAGCACGTAC
BPSS2283-up	ACGCATCTCTCCGTCGTTTATCTCGTCGGGCGCTTCGCGTACAAGCGCCTCTCCCCGTTC
BPSS2283-up-end	ACGCATCTCTCCGTCGTT
BPSS2341-down	GCACCTTGTCGCGCAGGCACTTGATGTAATGGCGCTCGAGCGCGCCCCAGTCACGACGTT
BPSS2341-down-end	GCACCTTGTCGCGCAGGCACT
BPSS2341-up	GACAGGAGACAGACTTGCCGACCGAACCGCGCGACACCGTCGCCGAGCGCAACGCAATTA
BPSS2341-up-end	GACAGGAGACAGACTTGC

## Sheet: Complementation oligos
Oligo name	Sequence
BPSL0097-up-pheS	GGATGCCCAGCAGAGCTTTGCGAATGGGAGACACGACATG
BPSL0097-down-gat	GCTTGTACATCAGGATGTGGCGTTACTGCTTGATGAAGCG
BPSL0636-up-pheS	GGATGCCCAGCAGAGCTTTGTGCACGAGGAAATCGAGCAG
BPSL0636-down-gat	GCTTGTACATCAGGATGTGGTCGTTCAGTGGTGGTGGCCT
BPSL1126-up-pheS	GGATGCCCAGCAGAGCTTTGAACGAACGTCACCCACGGTC
BPSL1126-down-gat	GCTTGTACATCAGGATGTGGCGCTTCAACGCTTCGCGAAC
BPSL1390-up-pheS	GGATGCCCAGCAGAGCTTTGTTCCCATCACATCGATGGCG
BPSL1390-down-gat	GCTTGTACATCAGGATGTGGTATCTCACGCGCCGTTAACG
BPSL1422-up-pheS	GGATGCCCAGCAGAGCTTTGTCGGCTAACTCAATGGGCAG
BPSL1422-down-gat	GCTTGTACATCAGGATGTGGTCACGACGAGCAGCTCACCT
BPSL2714-up-pheS	GGATGCCCAGCAGAGCTTTGCAAACGCCTAACGTTCTCCG
BPSL2714-down-gat	GCTTGTACATCAGGATGTGGGTCAGGACAGCACGAGCTTC
BPSS0015-up-pheS	GGATGCCCAGCAGAGCTTTGCTTTGCCGTTTCCCGTTTCG
BPSS0015-down-gat	GCTTGTACATCAGGATGTGGGCCGTGCTCAAAGACGTTGC
BPSS1265-up-pheS	GGATGCCCAGCAGAGCTTTGGACGGTGAGCGCCGTGGATG
BPSS1265-down-gat	GCTTGTACATCAGGATGTGGTCGCCGCGCTAGCGCGATCT
BPSS1780-up-pheS	GGATGCCCAGCAGAGCTTTGCCGAGACCCACGCATGCAAC
BPSS1780-down-gat	GCTTGTACATCAGGATGTGGGACATTCAACGGCCGGATGC
BPSS1818-up-pheS	GGATGCCCAGCAGAGCTTTGCGTTTCGGCGAGTGACCATG
BPSS1818-down-gat	GCTTGTACATCAGGATGTGGATTCGCGCTCAGCTCAGCAG
BPSS1860-up-pheS	GGATGCCCAGCAGAGCTTTGGCGACGTATACCCGCGAATC
BPSS1860-down-gat	GCTTGTACATCAGGATGTGGACGCATCAGGGCAGCGTCAG
BPSL0097-up-compHA	ATC CCC TGA TTC CCT TTG TCA ACA GCA ATG GAT ATC AGC CGT TGA AAT TCG CCG CTA TTG CGG TC
BPSL0097-dw-compHA	GAT GTG CTT AAA AAC TTA CTC AAT GGA ATT AGC TCG AGT TAG GTG TCA CGC GTA GTC CGG GAC GTC GTA CGG GTA GCC GCC CTG CTT GAT GAA GCG CGC GT
BPSS1860-up-compHA	ATC CCC TGA TTC CCT TTG TCA ACA GCA ATG GAT ATC AGC CGT TGA TTA TTC GAT CGA ATC CGC TTC
BPSS1860-dw-compHA	GAT GTG CTT AAA AAC TTA CTC AAT GGA ATT AGC TCG AGT TAG GTG TCA CGC GTA GTC CGG GAC GTC GTA CGG GTA GCC GCC GGG CAG CGT CAG CGG AAA CG

## Sheet: Real-Time PCR oligos
Oligo name	Sequence
BPSL1064-For	GCA ACG CGA TTT CTA C
BPSL1064-Probe	/56-FAM/AAT TCC ACG CAT ATC AAG GG/3BHQ_1/
BPSL1064-Rev	AAG GCG AAC CGA TAA T
BPSL1064-up	ACT GTT CTG GGA GCA G
BPSL1064-down	AGA GAT CGG CGA GAA G
BPSL1528-For	AAA GTG CTC AAT CAA CG
BPSL1528-Probe	/56-FAM/AAA CGA CTA TCG TTA TGC GG/3BHQ_1/
BPSL1528-Rev	GAA GAA CGT GCT GTA AC
BPSL1528-up	CGG CGA ATT TCG ACG
BPSL1528-down	TGA TGT TCG CAC GCT C
BPSS1511-For	CTC GAG CAA CTG ATC C
BPSS1511-Probe	/56-FAM/CTC TAC GGC TTC GAC GAA TG/3BHQ_1/
BPSS1511-Rev	GTG ATC GCC GAG ATA G
BPSS1511-up	TGA CGA TCG AAG GCA G
BPSS1511-down	GCG ACG AAC GCA TCC
BPSL0602-For	GAA TAC GCG ATC AAT CTG
BPSL0602-Probe	/56-FAM/ACT ACG TGC TCG AAC AGT TC/3BHQ_1/
BPSL0602-Rev	TCG GTG ATC TCG AAA C
BPSL0602-up	ACA TCG ACC GCT GGG T
BPSL0602-down	GCC AGG TTC GCG ATC
BPSL2502-For	CGT GCT GCT CTA TTT G
BPSL2502-Probe	/56-FAM/CGA CGA GCA GGA TGA TGA AC/3BHQ_1/
BPSL2502-Rev	GCG TAA ACG GAA TCA C
BPSL2502-up	GAT CAT GGT CGG CAT C
BPSL2502-down	GTG CCG ATC GAC GAG
BPSS2061-For	TCA GGT CAA GCA CAT T
BPSS2061-Probe	/56-FAM/CAC GAC CTA CTC CAT CCT AA/3BHQ_1/
BPSS2061-Rev	CCG GAC AGG TTG TTA T
BPSS2061-up	GCA GCA AAC CAT CCT C
BPSS2061-down	CCA AGT TCG GTC GCA G
