# Supplementary material for: The Burkholderia pseudomallei intracellular ‘TRANSITome’
Source: Nat Commun. 2021 Mar 26;12:1907. doi: 10.1038/s41467-021-22169-1 (PMC7998038; doi:10.1038/s41467-021-22169-1)
Supplement: Supplementary file 12 — Source Data [file 41467_2021_22169_MOESM12_ESM.xlsx]

## Sheet: Figure 2c
Figure 2c
	Number of plaques (PFU/bacteria)
	Replicate	WT	BPSL0097
	1	8.82353e-05	0.000107143
	2	0.000106618	0.000138889
	3	0.000117647	7.93651e-05
	Average plaque diameter (µm)
	Replicate	WT	BPSL0097
	1	1406.39	767.871
	2	1450.3	826.817
	3	1282.99	830.702

## Sheet: Figure 2d
Figure 2d
	Attachment assays (attachment effeciency=attached bacteria divided by initial inoculum)
	RAW cells	WT			BPSL0097			Complement
		0.052	0.092	0.058	0	0.006	0.004	0.048	0.072	0.03
	HEK cells	WT			BPSL0097			Complement
		0.01	0.0123	0.0106	0.00254	0.00153	0.00172	0.0145	0.0094	0.0089
	HTB cells	WT			BPSL0097			Complement
		0.0881	0.0792	0.06	0.0245	0.0168	0.0159	0.0845	0.094	0.0689

## Sheet: Figure 2f
Figure 2f
		Survival (1=death, 0=survived to end of study)				Organ loads (CFU/organ)
		Time (Days)	WT	BPSL0097		Mouse ID	Lung	Spleen	Liver
		3.5	1			1	100	710000	ND
		3.5	1			2	300	ND	ND
		4	1			3	ND	ND	ND
		4	1			4	7200	1430000	4400
		4	1			5	2000	ND	500
		57		0
		57		0				ND=none detected
		57		0
		57		0
		57		0

## Sheet: Figure 2i
Figure 2i
	Number of plaques (PFU/bacteria)
	Replicate	WT	BPSS1860
	1	8.82353e-05	0.000163462
	2	0.000106618	0.000134615
	3	0.000117647	0.000129808
	Average plaque diameter (µm)
	Replicate	WT	BPSS1860
	1	1406.39	755.045
	2	1450.3	709.111
	3	1282.99	775.427

## Sheet: Figure 2j
Figure 2j
	Attachment assays (attachment effeciency=attached bacteria divided by initial inoculum)
	RAW cells	WT			BPSS1860			Complement
		0.052	0.092	0.058	0.008	0.008	0.004	0.032	0.066	0.034
	HEK cells	WT			BPSS1860			Complement
		0.01	0.0123	0.0106	0.00188	0.00126	0.00155	0.0152	0.0078	0.0082
	HTB cells	WT			BPSS1860			Complement
		0.0881	0.0792	0.06	0.0152	0.0124	0.0191	0.1052	0.0878	0.0682

## Sheet: Figure 2m
Figure 2m
		Survival (1=death, 0=survived to end of study)				Organ loads (CFU/organ)
		Time	WT	BPSS1860		Mouse ID	Lung	Spleen	Liver
		3.5	1			1	ND	ND	ND
		3.5	1			2	ND	ND	ND
		4	1			3	ND	ND	ND
		4	1			4	ND	ND	ND
		4	1			5	Died on day 13	Died on day 13	Died on day 13
		13		1
		57		0				ND=none detected
		57		0
		57		0
		57		0

## Sheet: Figure 2l
Figure 2l
	SDS-PAGE
						lane	contents
						1	Protein Ladder
						2	Purified BPSL0097
						3	Purified BPSS1860
	IB: patient sera
								lane	contents
								1	E. coli lysate
								2	Brucella abortus lysate
								3	B. pseudomallei lysate
								4	Protein Ladder
								5	Purified BPSL0097
								6	Purified BPSS1860
								7	Purified Pseudomonas aeruginosa FadD1
	IB: naive sera
								lane	contents
								1	E. coli lysate
								2	Brucella abortus lysate
								3	B. pseudomallei lysate
								4	Protein Ladder
								5	Purified BPSL0097
								6	Purified BPSS1860
								7	Purified Pseudomonas aeruginosa FadD1

## Sheet: Figure 3b
Figure 3b
	Number of plaques (PFU/bacteria)
	Replicate	WT	BPSS1818
	1	8.82353e-05	0.000102041
	2	0.000106618	0.000122449
	3	0.000117647	6.12245e-05
	Average plaque diameter (µm)
	Replicate	WT	BPSS1818
	1	1406.39	625.067
	2	1450.3	756.871
	3	1282.99	847.072

## Sheet: Figure 3d
Figure 3d
		Survival (1=death, 0=survived to end of study)				Organ loads (CFU/organ)
		Time	WT	BPSS1818		Mouse ID	Lung	Spleen	Liver
		3.5	1			1	ND	ND	ND
		3.5	1			2	200	ND	ND
		4	1			3	2300	ND	ND
		4	1			4	400	ND	ND
		4	1			5	ND	ND	ND
		57		0
		57		0				ND=none detected
		57		0
		57		0
		57		0

## Sheet: Figure 4b
Figure 4b
	Number of plaques (PFU/bacteria)
	Replicate	WT	BPSS0015
	1	8.82353e-05	0.000125
	2	0.000106618	0.000147321
	3	0.000117647	5.35714e-05
	Average plaque diameter (µm)
	Replicate	WT	BPSS0015
	1	1406.39	927.901
	2	1450.3	811.812
	3	1282.99	838.755

[truncated: 8 more sheets: Figure 4c, Figure 4f, Figure S5d, Figure S6a, Figure S6b, Figure S6c, Figure S7b, Figure S7c]
